# Supplementary material for: Analysis of the human monocyte-derived macrophage transcriptome and response to lipopolysaccharide provides new insights into genetic aetiology of inflammatory bowel disease
Source: PLoS Genet. 2017 Mar 6;13(3):e1006641. doi: 10.1371/journal.pgen.1006641 (PMC5358891; doi:10.1371/journal.pgen.1006641)
Supplement: S1 Table — (XLSX) [file pgen.1006641.s003.xlsx]

## Sheet: TF all data GT20_r-0.75
Name	Connections	MCL_2.2_6
ARID4B	20	Cluster01
ARID5A	36	Cluster01
ARNTL2	21	Cluster01
ATF5	32	Cluster01
BACH1	24	Cluster01
BATF	49	Cluster01
BATF2	42	Cluster01
BATF3	32	Cluster01
BCL3	42	Cluster01
CEBPB	24	Cluster01
CEBPD	19	Cluster01
CREB3	24	Cluster01
CREM	15	Cluster01
CSRNP2	5	Cluster01
DMTF1	7	Cluster01
DRAP1	14	Cluster01
ELF1	4	Cluster01
ELF4	32	Cluster01
ELK1	27	Cluster01
ETV6	13	Cluster01
ETV7	35	Cluster01
FOXP1	2	Cluster01
FUBP1	22	Cluster01
GABPB1	19	Cluster01
HES4	21	Cluster01
HESX1	28	Cluster01
HIF1A	30	Cluster01
HIVEP2	19	Cluster01
HLX	41	Cluster01
ID2	1	Cluster01
IRF4	27	Cluster01
IRF7	35	Cluster01
IRF9	44	Cluster01
KLF5	6	Cluster01
KLF9	17	Cluster01
LRRFIP2	32	Cluster01
MIER1	27	Cluster01
MSC	26	Cluster01
NCOA3	29	Cluster01
NCOA7	29	Cluster01
NFKB1	29	Cluster01
NFKB2	5	Cluster01
NFKBIE	8	Cluster01
PARP12	37	Cluster01
PLAGL1	26	Cluster01
PLAGL2	24	Cluster01
POU2F2	7	Cluster01
PSPC1	11	Cluster01
RBM22	5	Cluster01
RELA	43	Cluster01
RUNX1	13	Cluster01
RUNX3	37	Cluster01
SMARCA5	37	Cluster01
SNAI1	22	Cluster01
SP100	36	Cluster01
SP110	38	Cluster01
SP140	19	Cluster01
SP140L	27	Cluster01
SRF	23	Cluster01
STAT2	27	Cluster01
STAT3	29	Cluster01
STAT4	31	Cluster01
STAT5A	36	Cluster01
TBX19	30	Cluster01
TCF4	29	Cluster01
TET2	6	Cluster01
TFEC	17	Cluster01
THAP3	16	Cluster01
TOX4	2	Cluster01
TSC22D2	19	Cluster01
UBP1	31	Cluster01
UNK	9	Cluster01
YEATS2	27	Cluster01
ZBTB38	3	Cluster01
ZC3H12A	25	Cluster01
ZC3H7B	7	Cluster01
ZNF107	29	Cluster01
ZNF160	4	Cluster01
ZNF200	19	Cluster01
ZNF207	10	Cluster01
ZNF277	6	Cluster01
ZNF296	18	Cluster01
ZNF326	1	Cluster01
ZNF654	21	Cluster01
ZNF702P	15	Cluster01
ZNF710	23	Cluster01
ZNFX1	41	Cluster01
CREBBP	21	Cluster02
DR1	27	Cluster02
HES2	20	Cluster02
L3MBTL2	17	Cluster02
NFRKB	19	Cluster02
NRF1	6	Cluster02
OVOL1	26	Cluster02
PHB	4	Cluster02
POGZ	15	Cluster02
SLC30A9	2	Cluster02
SMAD1	30	Cluster02
TBPL1	24	Cluster02
TFB2M	20	Cluster02
TOPORS	23	Cluster02
YEATS4	22	Cluster02
ZC3H7A	21	Cluster02
ZNF100	32	Cluster02
ZNF138	28	Cluster02
ZNF140	20	Cluster02
ZNF189	3	Cluster02
ZNF268	5	Cluster02
ZNF271	8	Cluster02
ZNF274	20	Cluster02
ZNF276	7	Cluster02
ZNF35	20	Cluster02
ZNF350	26	Cluster02
ZNF431	29	Cluster02
ZNF45	27	Cluster02
ZNF506	11	Cluster02
ZNF562	10	Cluster02
ZNF593	7	Cluster02
ZNF622	11	Cluster02
ZNF669	29	Cluster02
ZNF720	19	Cluster02
ZNF721	13	Cluster02
ZNF761	22	Cluster02
ZNF770	23	Cluster02
ZNF79	2	Cluster02
ATRX	1	Cluster03
CEBPA	27	Cluster03
CREB3L2	14	Cluster03
DBP	27	Cluster03
ETV5	2	Cluster03
FOXK2	13	Cluster03
GTF3A	6	Cluster03
HHEX	13	Cluster03
HLTF	16	Cluster03
MAF	29	Cluster03
MAZ	28	Cluster03
MEF2C	15	Cluster03
MXD4	14	Cluster03
MXI1	15	Cluster03
NCOR2	21	Cluster03
NFIA	16	Cluster03
PCBP4	17	Cluster03
PPARG	25	Cluster03
PREB	21	Cluster03
RARA	19	Cluster03
RXRA	29	Cluster03
SNAI3	22	Cluster03
ZC3H14	19	Cluster03
ZFHX3	21	Cluster03
ZMAT3	13	Cluster03
ZNF12	3	Cluster03
ZNF219	24	Cluster03
ZNF358	15	Cluster03
ZNF589	27	Cluster03
ZNF714	13	Cluster03
CTCF	17	Cluster04
CXXC1	16	Cluster04
DNMT1	15	Cluster04
EGR1	19	Cluster04
ERF	10	Cluster04
ESRRA	1	Cluster04
FLI1	35	Cluster04
FOS	17	Cluster04
HOMEZ	12	Cluster04
ID3	5	Cluster04
JUN	14	Cluster04
KAT7	11	Cluster04
LYL1	35	Cluster04
MBD4	15	Cluster04
NCOR1	5	Cluster04
NFATC3	19	Cluster04
NFYC	9	Cluster04
PCGF6	34	Cluster04
RCOR1	26	Cluster04
TP53	1	Cluster04
UBTF	6	Cluster04
ZBTB48	20	Cluster04
ZC3H13	10	Cluster04
ZC3H6	21	Cluster04
ZNF117	9	Cluster04
ZNF295	19	Cluster04
ZNF362	16	Cluster04
ZSCAN18	28	Cluster04
ARID4A	4	Cluster05
BHLHE41	4	Cluster05
CREBL2	5	Cluster05
GATAD2B	10	Cluster05
HMG20A	8	Cluster05
KDM5B	5	Cluster05
KLF16	4	Cluster05
MEF2D	13	Cluster05
MIS18BP1	15	Cluster05
NFIC	16	Cluster05
RBPJ	4	Cluster05
RCOR3	14	Cluster05
RXRB	6	Cluster05
SMARCC2	2	Cluster05
SP3	6	Cluster05
SPI1	5	Cluster05
TFAM	7	Cluster05
TRPS1	2	Cluster05
ZBED5	6	Cluster05
ZFP36L1	10	Cluster05
ZNF467	7	Cluster05
AFF4	13	Cluster06
ATF3	14	Cluster06
CSRNP1	19	Cluster06
ETV3	27	Cluster06
GMEB1	13	Cluster06
IRF1	19	Cluster06
IRF8	21	Cluster06
KLF4	15	Cluster06
NFAT5	10	Cluster06
NR4A3	24	Cluster06
PLEK	21	Cluster06
PLEK.1	21	Cluster06
REL	19	Cluster06
SFPQ	14	Cluster06
THAP2	16	Cluster06
XBP1	17	Cluster06
ZBTB43	10	Cluster06
ZHX2	16	Cluster06
ZNF267	11	Cluster06
ZNF503	2	Cluster06
FUBP3	14	Cluster07
JDP2	12	Cluster07
KIAA2018	8	Cluster07
LCOR	21	Cluster07
NCOA6	11	Cluster07
NFXL1	5	Cluster07
PPARA	19	Cluster07
RC3H2	5	Cluster07
SMAD3	9	Cluster07
SMARCC1	1	Cluster07
SMARCD1	1	Cluster07
SREBF2	11	Cluster07
STAT5B	4	Cluster07
TGIF2	2	Cluster07
ZNF134	4	Cluster07
ZNF414	1	Cluster07
ZNF513	10	Cluster07
ZNF549	14	Cluster07
ZNF672	9	Cluster07
ZNF746	6	Cluster07
FOXO3	8	Cluster08
HSF4	9	Cluster08
IKZF1	21	Cluster08
KAT8	14	Cluster08
KLF7	10	Cluster08
MAFF	9	Cluster08
MYBL2	19	Cluster08
MYC	15	Cluster08
NFATC1	14	Cluster08
NFKBIZ	22	Cluster08
THRA	23	Cluster08
USF2	20	Cluster08
ZBTB10	9	Cluster08
ZBTB10.1	3	Cluster08
ZBTB10.2	5	Cluster08
ZFP36L2	5	Cluster08
ZNF316	7	Cluster08
ZNF428	6	Cluster08
ZNF697	5	Cluster08
ZNF706	17	Cluster08
AHCTF1	9	Cluster09
GABPA	14	Cluster09
GTF2I	1	Cluster09
HMBOX1	22	Cluster09
KAT6B	23	Cluster09
L3MBTL4	12	Cluster09
SOX7	11	Cluster09
TFDP1	23	Cluster09
ZBTB41	12	Cluster09
ZBTB46	11	Cluster09
ZNF264	10	Cluster09
ZNF574	10	Cluster09
ZNF582	23	Cluster09
ZNF653	19	Cluster09
ZNF703	24	Cluster09
ZNF763	22	Cluster09
ARID5B	11	Cluster10
BBX	13	Cluster10
ENO1	13	Cluster10
FOXN2	19	Cluster10
IFI16	15	Cluster10
IRF2	14	Cluster10
KDM5C	2	Cluster10
MTF1	12	Cluster10
PHF5A	3	Cluster10
RUNX2	12	Cluster10
STAT6	11	Cluster10
TAX1BP1	5	Cluster10
TGIF1	12	Cluster10
TSC22D3	5	Cluster10
USF1	4	Cluster10
VDR	7	Cluster10
CIZ1	6	Cluster11
DEAF1	10	Cluster11
EGR3	21	Cluster11
JUND	7	Cluster11
NFKBID	14	Cluster11
NR4A1	19	Cluster11
PRDM1	19	Cluster11
SATB1	7	Cluster11
ZFP106	10	Cluster11
ZHX3	28	Cluster11
ZNF609	23	Cluster11
ZNF664	19	Cluster11
ZNF776	3	Cluster11
C20orf194	9	Cluster12
E4F1	9	Cluster12
HSF1	11	Cluster12
NFKBIB	1	Cluster12
SMARCA4	11	Cluster12
SMARCB1	11	Cluster12
TADA2B	11	Cluster12
ZBTB11	2	Cluster12
ZFP91	5	Cluster12
ZHX1	2	Cluster12
ZNF263	4	Cluster12
AHR	16	Cluster13
DPF2	8	Cluster13
FOXK1	3	Cluster13
NR2C2	1	Cluster13
SKIL	1	Cluster13
SREBF1	4	Cluster13
TFDP2	14	Cluster13
TFE3	15	Cluster13
TSC22D1	3	Cluster13
ZBTB2	12	Cluster13
ZKSCAN1	5	Cluster13
KDM2A	9	Cluster14
MBD5	3	Cluster14
MLL5	1	Cluster14
ZBTB1	7	Cluster14
ZNF451	2	Cluster14
ZNF498	15	Cluster14
ZNF621	8	Cluster14
ZNF646	2	Cluster14
EPAS1	7	Cluster15
HMG20B	10	Cluster15
JARID2	9	Cluster15
JAZF1	3	Cluster15
MBNL3	6	Cluster15
PARP1	7	Cluster15
TCF12	2	Cluster15
TCF25	8	Cluster15
ARID3A	3	Cluster16
CERS6	12	Cluster16
MAX	11	Cluster16
PCBP1	4	Cluster16
PCBP2	2	Cluster16
YY1	1	Cluster16
ZNF618	6	Cluster16
FOXN3	6	Cluster17
MAF1	9	Cluster17
MYSM1	2	Cluster17
TCF3	9	Cluster17
ZCCHC11	3	Cluster17
ZNF529	8	Cluster17
ATXN7	5	Cluster18
HES6	10	Cluster18
PURB	2	Cluster18
TFEB	1	Cluster18
WIZ	1	Cluster18
ZNF598	6	Cluster18
LCORL	8	Cluster19
NR1H2	1	Cluster19
NR2C1	12	Cluster19
SMARCA2	4	Cluster19
TERF1	2	Cluster19
THAP7	14	Cluster19
JUNB	3	Cluster20
KLF6	5	Cluster20
LRRFIP1	2	Cluster20
NFKBIA	10	Cluster20
ZCCHC6	4	Cluster20
DNAJC2	3	Cluster21
KAT6A	4	Cluster21
KLF13	2	Cluster21
NR1H3	8	Cluster21
ZFYVE26	12	Cluster21
ASH2L	3	Cluster22
TFCP2	4	Cluster22
ZNF580	2	Cluster22
ZNF581	3	Cluster22
ZNF768	4	Cluster22
ARID1A	1	Cluster23
MBD2	3	Cluster23
MLLT6	10	Cluster23
NFE2L1	7	Cluster23
ZNF292	4	Cluster23
SOX13	4	Cluster24
ZBTB9	5	Cluster24
ZMAT5	1	Cluster24
ZNF641	3	Cluster24
MLXIP	3	Cluster25
RREB1	9	Cluster25
SMARCD2	1	Cluster25
ZNF592	4	Cluster25
CBFB	2	Cluster26
CREB1	1	Cluster26
MTA2	1	Cluster26
ZSCAN29	2	Cluster26
ATF4	3	Cluster27
RELB	3	Cluster27
STAT1	19	Cluster27
ZBP1	8	Cluster27
HBP1	8	Cluster28
IRF3	4	Cluster28
MGA	4	Cluster28
PRDM2	6	Cluster28
SP1	2	Cluster29
ZNF254	1	Cluster29
ZNF385A	2	Cluster29
DDIT3	11	Cluster30
DNAJC21	2	Cluster30
ZNF791	2	Cluster30
AEBP2	5	Cluster31
SSRP1	2	Cluster31
ZNF787	3	Cluster31
PBX3	1	Cluster32
TEF	3	Cluster32
ZZZ3	4	Cluster32
MBD6	7	Cluster33
PURA	1	Cluster33
ZNF398	1	Cluster33
CAMTA2	3	Cluster34
KDM5A	1	Cluster34
RERE	1	Cluster34
MLLT1	1	Cluster35
PHF20	4	Cluster35
ZNF195	8	Cluster35
AKNA	5	Cluster36
MAFK	3	Cluster36
MLL	1	Cluster36
ATF2	1	Cluster37
CDC5L	2	Cluster37
CNOT4	3	Cluster37
KLF2	8	Cluster38
MTA3	5	Cluster38
ZNF7	4	Cluster38
CSDA	1	Cluster39
PRDM4	1	Cluster39
ZGPAT	10	Cluster39
ETS2	5	Cluster40
NFE2L2	2	Cluster40
NFIL3	2	Cluster40
BCLAF1	6	Cluster41
BOLA1	4	Cluster41
THAP5	1	Cluster41
FOXP4	3	Cluster42
MBD3	4	Cluster42
MLL4	11	Cluster42
C14orf43	3	Cluster43
GMEB2	1	Cluster43
PHTF2	3	Cluster44
ZNF83	1	Cluster44
ZBTB7A	1	Cluster45
ZNF384	3	Cluster45
EGR2	14	Cluster46
ZNF585A	1	Cluster46
GCFC2	1	Cluster47
MITF	10	Cluster47
EZH2	1	Cluster48
FOSL2	5	Cluster48
BOLA3	1	Cluster49
YBX1	3	Cluster49
ANKZF1	8	Cluster50
GATAD1	1	Cluster50
SMAD4	1	Cluster51
ZNF282	3	Cluster51
TSC22D4	1	Cluster52
ZNF655	1	Cluster52
ATF1	1	Cluster53
ZXDC	4	Cluster53
CHAMP1	1	Cluster54
CREBZF	2	Cluster54
NCOA4	1	Cluster55
ZNF410	2	Cluster55
E2F4	1	Cluster56
KLF3	4	Cluster56
NFX1	3	Cluster57
ZEB2	1	Cluster57
DDB2	2	Cluster58
RFX5	3	Cluster58
PBRM1	1	Cluster59
ZC3H4	2	Cluster59
