# Supplementary material for: Analysis of the human monocyte-derived macrophage transcriptome and response to lipopolysaccharide provides new insights into genetic aetiology of inflammatory bowel disease
Source: PLoS Genet. 2017 Mar 6;13(3):e1006641. doi: 10.1371/journal.pgen.1006641 (PMC5358891; doi:10.1371/journal.pgen.1006641)
Supplement: S3 Table — (XLSX) [file pgen.1006641.s005.xlsx]

## Sheet: Sheet1
Locus/SNP	Novel Alternative Candidate Genes	Previous Candidate Genes (+ number in locus)	Comments on Expression in Monocytes and Macrophages
	Crohn's Disease
Chr1:78.62 rs17391694	IFI44, IFI44L, GPCI2	None (5)	Each of IFI44, IFI44L, GPCI2 is strongly strongly-induced by LPS in MDM
Chr1:114.3 rs6679677	RSBN1	PTPN22(8)	PTPN22 is highly-expressed in monocytes. Down-regulated in CD16+, Further repressed by LPS. RSBN1 also in monocytes and down in MDM
Chr1: 120.45 rs3897478	NOTCH2	ADAM30(5)	Adam30 is testis-specific. Notch2, induced by LPS in monocytes, not detectable in MDM, many monocyte enhancers within the gene
Chr1:172.85 rs9286879		FASLG, TNFSF18	Both low expression in monocytes.
Chr2: 27.63 rs1728918		UCN (23)	Region contains multiple monocyte/macrophage enhancers, but target gene not obvious
Chr2:62.55 rs10865331	B3GNT2	None(3)	Detectable LPS-inducible enhancer activity in this region, possibly for distal target gene. B3GNT2 gene is strongly induced in MDM, versus monocytes, and LPS-repressed
Chr2:231.09 rs6716753	SP110	SP140(5)	SP140 shares bidirectional promoter with SP110. Both are expressed in monocyte, induced by LPS, repressed completely in MDM, and strongly-induced by LPS
Chr2:234.15 rs12994997	INPP5D	ATG16L1(8)	CAGE data reveals more distal major promoter of INPP5D. High in monocytes. Like NOD2, strongly down-regulated in MDM, repressed further by LPS.
Chr4:48.36 rs6837335	SLAIN2	None(6)	SLAIN2 is strongly expressed in monocytes, down-regulated in MDM.
Chr4:102.86 rs13126505	SLC39A8/NFKB1	None(1)	SLC39A8 (ZIP8) and NFKB1 both highly-inducible by LPS in monocytes and MDM. Region of SNP contains inducible enhancers.
Chr5:55.43 rs10065637		IL6ST, IL31RA (1)	IL31RA is a strong IFNg target in monocytes. Coregulated with adjacent DDX4
Chr5:72.54 rs7702331	FCHO2	None (4)	FCHO2 is absent from monocytes, strongly-induced in MDM
Chr5:173.34 rs17695092		CPEB4 (2)	CPEB4 strongly-expressed in monocytes and MDM. Role in mRNA stability (PMID: 24586322)
Chr6:21.42 rs12663356		None (3)
Chr6:31.27 rs9264942	TCF19, HLA-C	None (22)	HLA region. TCF19 is T cell-enriched. HLA-C expression down-regulated in MDM, and variable between individuals. HLA-B is high in monocytes and MDM, and further LPS-inducible in MDM
Chr6 127.45 rs9491697		None (3)
Chr6:128.24 rs13204742	THEMIS	None (2)	THEMIS is T cell-specific, implicated in control of inflammation (PMID: 25452553)
Chr6::159.49 rs 212388		TAGAP (5)	TAGAP highly-expressed in monocytes, induced by IFNg. Almost ablated in MDM, weakly reinduced by LPS (very like NOD2). Multiple monocyte-specific enhancers across 100kb region upstream. Implicated in CD (PMID: 24582067).
Chr7:26.88 rs10486483	SNX10, HoxA locus	None(2)	SNX10 expressed in monocytes, induced by LPS. Short form (internal promoter), completely LPS-dependent. Both forms induced in MDM. lncRNA with HoxA locus
Chr7:28.17 rs864745	CPVL	CREB5, JAZF1 (1)	CREB5. High in CD14+ monocytes. Responsive to IFNg. Ablated in MDM. CPVL possibly c-regulated. Not in lymphocytes, High in monocytes, greatly-reduced in MDM, further repressed by LPS
Chr8:90.87 rs7015630	NBN	RIPK2 (4)	RIPK2 high monocytes, induced by LPS, down-regulated in MDM, profoundly LPS-inducible, NBN1 gene downstream very similar, strongly LPS-inducible
Chr8:129.56 r6651252		None	Possible regulatory region for c-myc.
Chr13:44.45 rs3764147		LACC1 (C13Orf31) (3)	LACC1 expressed by MDM, completely repressed by LPS. C13Orf31 induced in monocytes in culture, repressed in MDM and completely ablated by LPS
Chr15:38.89 rs16967103		RASGRP1, SPRED1 (2)	RASGRP1 is T cell-specific, and co-expressed with FAM98B. SPRED1 is induced in MDM and further induced by LPS.
Chr16:50.66 rs2066847	SNX20, CYLD	NOD2 (3)	NOD2, SNX20 and CYLD share regulation, high in monocytes, almost absent from MDM, and weakly induced by LPS. CYLD is a feedback regulator of NFKB
Chr17:25.84 rs2945412	KSR1	LGALS9, NOS2 (3)	LGALS, high in monocytes and MDM, small further increase with LPS, KSR expressed in monocytes, absent from MDM
Chr19:1.12 rs2024092		GPX4, HMHA1 (20)
Chr19:46.85 rs482307	CALM3	None (9)	CALM3 massively induced in MDM vs monocytes, repressed by LPS
Chr19:49.2 rs516246	DBP	FUT2 (25)	FUT2 is gut-specific. DBP is present in monocytes and MDM, and rapidly ablated by LPS. Involved in circadian regulation
Chr21:34.77 rs 2284553	IFNAR2, IL10RB, TMEM505B	IFNGR2, IFNAR1 (10)	Complex locus, with many enhancers, all genes monocyte-macrophage enriched and LPS-regulated
	Inflammatory Bowel Disease
Chr1:1.24 rs12103	ISG15, HES4	TNFRSF18, TNFRSF4 (30)	ISG15 massively LPS-inducible in monocytes and MDM, HES4 less so, but probably shares enhancers. ISG15 regulator of LPS, IFN signals (PMID: 12893238)
Chr1:8.02 rs35675666		TNFRSF9 (6)	TNFRSF9=CD137. Strongly-induced by LPS in both monocytes and MDM. CD137L also strongly-induced by LPS
Chr1:22.7 rs12568930	C1QA, C1QB, C1QC	None (3)	C1Q all strongly up-regulated in MDM v monocytes, further induced by LPS
Chr1:67.68 rs11209026	MIER1	IL23R (5)	IL23R not expressed in monocytes/macrophages, MIER1 transcriptional regulator (PMID: 24376786), high in monocytes, repressed in MDM, transiently further inhibited, then reinduced by LPS
Chr1:70.99 rs2651244	USP33	None (3)	USP33, high in monocytes, down-regulated in MDM, induced by LPS
Chr1: 151.79 rs4845604	S100A10	RORC (14)	S100A10, high in monocytes, repressed in MDM. Many enhancers downstream.
Chr1:15.67 rs670523	ARHGEF2, SEMA4A	None (31)	ARHGEF2, high in monocytes and MDM, induced further by LPS, role in signaling (PMID: 21887730). SEMA4A, high in monocytes, repressed in MDM, induced by LPS
Chr1:160.85 rs4656958	SLAMF1, SLAMF7, CD84	CD48 (15)	CD48, high in monocytes, reduced in MDM, induced by LPS. Flanking SLAMF1 and SLAMF7 strongly macrophage-specific and LPS induced. Shared enhancers though entire region. CD84, strongly induced in MDM v monocytes
Chr1:161.47 rs1801274	DUSP12, FCER1G	FCGR2A, FCGR2B, FCGR3A (13)	All three FCGR are myeloid-specific genes, but CAGE does not detect well because of gene duplications. FCGR2A is high in monocytes, down-regulated in MDM and induced by LPS. DUSP12 is down-regulated in MDM compared to fresh monocytes. FCER1G is strongly monocyte and macrophages-restricted, and induced further in MDM by LPS
Chr1:197.6 rs 2488389	DENND1B	C1Orf53 (2)	DENND1B induced in MDM by LPS, also induced by IFNg in monocytes, identified as CD risk locus (PMID: 21102463)
Chr1:200.87 rs7554511		KIF21B (6)
Chr1:206.93 rs3024505	MAPKAP2	IL10 (10)	IL10 strongly by LPS in monocytes and MDM, CAGE data reveals inducible internal promoter and enhancers upstream and downstream
Chr2:25.12 rs6545800		ADCY3 (6)	ADCY3 is not detectable in monocytes, and very strongly induced in MDM, where it is most highly-expressed
Chr2:28.61 rs925255		FOSL2, BRE (2)	FOSL2 high in monocytes, repressed in MDM and strongly reinduced by LPS. Many monocyte enhancer within the BRE gene also down-regulated in MDM,
Chr2:43.81 rs10495903	ZFP36L2	None (5)	ZFP36L2, high in monocyte and MDM, induced by LPS in MDM, regulator of mRNA stability
Chr2:61.2 rs7608910	PAPOLG	Rel (9)	REL, repressed in MDM. Induced strongly in both monocytes and MDM by LPS. Regulated bidirectional promoter drives lncRNA. Upstream PAPOLG gene shares regulation, multiple enhancer between the two genes
Chr2:65.67 rs6740462		SPRED2 (1)	SPRED2 absent in monocytes, expressed moderately in MDM
Chr2:102.86 rs917997		IL18RAP, IL1R1 (7)	IL1R1 induced by LPS in monocytes, but not in MDM
Chr2:163.1 rs 2111485		IFIH1 (5)	IFIH1 strongly-induced by LPS in monocytes and MDM
Chr2:191.92 rs1517352		STAT1, STAT4 (2)	Both genes are strongly-induced by LPS and share enhancers
Chr2:219.14 rs2382817	SCL11A1 (NRAMP), PKND, GPBAR1	None (15)	SLC11A1 very highly-expressed in monocytes, repressed in MDM, slowly reinduced by LPS. Internal promoter of PNKD also monocyte/MDM enriched and strongly-induced by LPS. GPBAR1 (bile acid receptor), very high in monocytes, rapidly repressed in culture, absent from MDM, Implicated in CD (PMID: 23566200)
Chr2:241.57 rs3749171		GPR35 (12)	GPR35 is monocyte-specific gene, strongly repressed in MDM, receptor for CCL17 (PMID: 25411203)
Chr3:18.76 rs42566159	RAB5A	None	RAB5A, High in monocytes, Low in MDM, Induced by LPS
Chr3:48.96 rs3197999	GNAI2, ZNF589, USP4	MST1, PFKFB4 (63)	GNAI2 expressed in monocytes, strongly up-regulated in MDM. ZNF589 absent in monocytes, high in MDM, ablated by LPS. USP4 high in monocytes, repressed in MDM and further by LPS
Chr4:74.85 rs2472649	CXCL5	None (11)	Induced by LPS in both monocytes and MDM
Chr4:123.22 rs7657746		IL2, IL21 (2)
Chr5:10.69 rs 2930047	ANKRD33B	DAP (2)	ANKRD33B induced in MDM by LPS
Chr5:40.38 rs 11742570		PTGER4 (1)	PTGER4 induced by LPS in both monocytes and MDM
Chr5:96.26 rs1363907	CAST	ERAP2, ERAP1 (3)	Both eRAP genes induced late in MDM, CAST (calpastatin) overlaps ERAP1. Has two promoters, one highly-expressed in MDM, the other induced by LPS
Chr5:130.01 rs4836519		None (1)
Chr5:131.19 rs2188962	CSF2, IRF1, C5Orf56, SLC22A4	IBD5 locus (18)	CSF2, IRF1 induced in both monocytes and MDM by LPS. C5Orf56, co-regulated with IRF1, shares multiple enhancers.				SLC22A4 high in CD14+ monocytes, absent from MDM.
Chr5:141.51 rs6863411	ARHGAP26	SPRY4, NDFIP1 (5)	High in monocytes, almost absent in MDM
Chr5:150.27 rs11741861	C5Orf62 (SMIM3), TNIP1	IRGM (10)	IRGM little detected anywhere. C5Orf62 (SMIM3) down in CD16+ monocytes, increased in MDM, further induced by LPS (note that 20kb deletion upstream of IRGM is in LD with SNP PMID: 19165925 ), TNIP strongly-repressed by CSF1
Chr5:158.8 rs6871626		IL12B (3)	IL12B strongly-induced in MDM after 2-4, not detected in monocytes
Chr5: 176.79 rs12654812	GRK6, MXD3, RGS14	DOK3 (17)	GRK6 high in monocytes, repressed in MDM and further by LPS; MXD3, RGS14 also repressed in MDM
Chr6:14.71 rs17119	CD83, JARID2	None (0)	SNP lies within enhancer downstream of CD83. Entire region is conserved across species. CD83 is strongly expressed in monocytes and MDM, and induced by LPS. Downstream JARID2 is strongly monocyte-expressed, down-regulated in CD16+, and ablated in MDM.
Chr6:20.77 rs9358372	MBOAT1	None (2)	MBOAT1 high in monocytes and MDM, rapidly down-regulated by LPS in MDM. Novel acyl-transferase, with role in arachidonate metabolism (PMID: 18772128 )
Chr6:90.96 rs1847472	PRNC1, RRAGD	None (1)	SNP lies within BACH2, which is strongly-lymphoid expressed. Flanking region contains multiple enhancers and promoter expressed in monocytes and macrophages.
Chr6:106.43 rs6568421	PRDM1	None (2)	PRDM1 is expressed in monocytes, repressed in MDM and rapidly induced by LPS. SNP lies with a 200kb conserved region upstream of PRDM1 containing multiple LPS-inducible enhancers, and is within one of them.
Chr6:111.82 rs3851228		TRAF3IP2 (4)	TRAF3IP2 strongly induced by LPS
Chr6:138 rs6920220		TNFAIP3	TNFAIP3 massively-induced by LPS, region surrounded by monocyte enhancers
Chr6:143.9 rs12199775		PHACTR2 (5)	PHACTR2 strongly induced in MDM by LPS
Chr6:167.37 rs1819333	RNASET2	CCR6, RPS6KA2 (4)	RNASET2, extracellular ribonuclease. Selectively highly-expressed in monocytes and MDM.
Chr7:50.245 rs1456896		ZPBP, IKZF1 (4)	IKZF1 (Ikaros) expressed in monocytes, down-regulated in MDM and induced by LPS. SNP lies within upstream enhancers
Chr7:98.75 rs9297145		SMURF1 (6)
Chr7:100.34 rs1734907	SLC12A9	EPO (21)	EPO not detected by CAGE, but known to be expressed by macrophages. SLC12A9 high in monocytes, low in MDM and repressed further by LPS
Chr7:116.89 rs38904	CAPZA2	None (6)	High in monocytes, reduced in MDM
Chr8:126.53 rs921720		TRIB1 (1)	High in monocytes, induced by IFNg, greatly-reduced in MDM
Chr8:130.62 rs1991866	FAM49B	None (2)	FAM49B has two promoters. Distal one is monocyte-macrophage specific
Chr9:4.98 rs10758669	AK3, CD274 (PD-L1)	JAK2 (4)	JAK2 induced in monocytes by IFNg, down-regulated in MDM, strongly-induced by LPS. AK3 absent from monocytes, induced in MDM. CD274 (PD-ligand 1) strongly induced by LPS in both monocytes and MDM
Chr9:93.92 rs4743820	SYK	NFIL3 (2)	NFIL3 high in monocytes, low in MDM, induced transiently by LPS in MDM. Syk high in monocytes and MDM, repressed by LPS
Chr9:139.32 rs 10781499		CARD9 (22)	CARD9 high in monocytes, repressed in MDM.
Chr10:6.08 12722515		IL2RA, IL15RA	Both IL12RA and IL15RA strongly-induced by LPS, multiple shared enhancers across the region
Chr10:30.72 rs 1042058		MAP3K8 (3)	MAP3K8 high in monocytes, induced by IFNg, repressed in MDM and strongly-induced by LPS. Multiple downstream enhancers active in monocytes
Chr10:35.3 rs11010067		CREM (3)	CREM has two promoters, upstream promoter used in monocytes, repressed in MDM, downstream induced by LPS in MDM
Chr10:59.99 rs2790216		CISD1, IPMK (2)	IPMK (inositol polyphosphate multikinase); high in monocytes, rapidly repressed by LPS, and almost absent in MDM
Chr10:64.51 rs10761659	EGR2, ADO	None (3)	SNP lies within a region of monocyte enhancers upstream of ADO and EGR2, both of which are induced by LPS in MDM and by IFNg in monocytes
Chr10:75.67 rs2227564	PLAU	None (13)	Urokinase (PLAU) rapidly induced by LPS in MDM. Monocyte activity in known upstream ehancers which are targets of Ets2/MAPkinase
Chr10:81.03 rs1250564	PPIF	None (5)	Peptidylprolyl isomerase F. Highly-expressed in monocytes. Repressed in MDM and re-induced by LPS. Numerous monocyte enhancers within upstream ZMIZ1 gene.
Chr10:82.25 rs6586030		TSPAN14, C10Orf58 (4)	TSPAN14 induced by LPS in MDM. Embedded inducible monocyte enhancers within the gene
Chr10:94.43 rs7911264	HHEX	None (4)	HHEX (Hemopoietic homeobox) High in monocytes. Acutely down-regulated in culture, and in MDM, also down-regulated by LPS.
Chr10:101.28 rs4409764	SLC25A28, ENTPD7	NKX2.3 (6)	SLC25A28 is a mitochondrial iron transporter. Expressed in monocytes, absent from MDM, massively induced by LPS. ENTPD7 induced late in MDM by LPS.
Chr11:1.87 rs907611		TNNI2, LSP1 (17)	LSP1 (lymphocyte-specific protein 1) is also high in monocyte, induced further in MDM, and repressed somewhat by LPS. TNNI2 (tropin 1 type2) very similar regulation, shares enhancers.
Chr11:58.33 rs10896794	ZFP91/CNTF	CNTF, LPXN (8)	LPXN (leupaxin) highly-expressed in monocytes and MDM, transient down-regulation in MDM by LPS. ZFP91-CNTF induced by LPS in monocytes.
Chr11:60.77 rs11230563	SCL15A3	CD6 (14)	CD6 is lymphoid-specific. SLC15A3 oligopeptide transporter, massively induced in MDM v monocytes
Chr11:61.56 rs4246215	FTH1	None(15)	Ferritin heavy chain 1; strongly-enriched in monocytes and MDM, induced further by LPS (note iron deficiency in IBD is common, PMID: 26131803)
Chr11:64.12 rs 55928	VEGFB, ESRRA	CCDC88B (23)	VEGFB strongly-induced in MDM v monocytes. ESRRA induced late in MDM by LPS
Chr11:65.65 rs2231884	SIPA1	RELA (25)	RELA highly-expressed in monocytes, lower in MDM but strongly-induced by LPS. SIPA1 tail-to-tail with REL, similar regulation.
Chr11:76.29 rs2155219	ARRB1, SLCO2B1, ACER3	None (5)	ARRB1 high in monocytes and MDM, SLCO2B1 strongly induced in MDM, repressed by LPS. ACER3 high in monocytes and MDM, implicated in colitis (PMID: 26938296)
Chr11:87.12 rs6592362		None (1)
Chr11:118.74 rs630923	MLL, CBL	CXCR5 (17)	MLL expressed in monocytes, repressed in MDM. CBL high in monocytes, repressed in MDM, further reduced by LPS
Chr12:12.65 rs11168249	CREBL2, DUSP16, BCL2L24	LOH12CR1	CREBL2 high in MDM, transiently-repressed by LPS. DUSP16, strongly induced by LPS in monocytes. BCL2L14 induced by LPS in MDM (and expressed in colon).
Chr12:40.77 rs11564258	LRRK2	MUC19 (1)	LRRK2 high in monocytes and induced by IFNg. Almost absent from MDM, late induction by LPS.
Chr12:48.2 rs11168249	SLC48A1	VDR (8)	VDR high in monocytes, ablated in MDM, induced late by LPS. SLC48A1 (haem transporter). Absent from monocytes, highest in MDM.
Chr12:68.49 rs7134599		IFNG (3)
Chr13:27.52 rs17085007	USP12	None (3)	USP12 strongly-induced in both monocytes and MDM by LPS
Chr13:40.86 rs941823	lncRNA	None (3)	NR_033877 is expressed in monocytes
Chr13:99.95 rs9557195		GPR183, GPR18 (6)	GPR183 strongly-induced in MDM by LPS. SNP lies within large group of monocyte-expressed inducible enhancers downstream of GPR183
Chr14:69.27 rs194749		ZFPL36L1 (4)	ZFP36L1 highly-expressed in monocytes and MDM, repressed by LPS
Chr14:75.7 rs4899554		FOS, MLH3 (6)	FOS constitutively high in CD14+ monocytes, repressed in culture, low in MDM but transiently -induced by LPS. Monocyte enhancers upstream and downstream .
Chr14:88.47 rs8005161		GPR65, GALC (1)	GPR65 high in monocytes. Repressed by LPD in MDM. SNP lies over monocyte enhancers upstream of GPR65
Chr15:67.43 rs17293632	AAGAB	SMAD3 (2)	SMAD3 high in monocytes, absent from MDM. AAGAB (adaptin-binding protein) is 3'-3' with SMAD3 and shares regulation.
Chr15:91.17 rs7495132	FURIN, FES	CRTC3 (3)	FURIN, highly-induced in MDM, absent from monocytes. FES, high in monocytes, rapidly down-regulated in both monocytes and MDM by LPS. Multiple monocyte enhancers within the upstream BLM locus
Chr16:11.54 rs529866		SOCS1, LITAF (11)	LITAF and SOCS1 both strongly-induced by LPS in MDM
Chr16:23.86 rs7404095		PRKCB (5)	PRKCB. High in monocytes, repressed in MDM, further repressed by LPS
Chr16:28.6 rs26528	APOB48R, SULT1A1	IL27 (14)	IL27 massively induced by LPS in MDM. APOB48R, high in MDM, repressed by LPS. SULT1A1 has two promoters, more proximal is highly-expressed in monocytes and lower in MDM.
Chr16:86 rs10521318		IRF8 (4)	IRF8 high in monocytes, repressed in MDM, reinduced by LPS
Chr17:32.59 rs3091316	CCL7, CCL8	CCL13, CCL2 (5)	CCL2, expressed by monocytes and MDM, induced further by LPS. Numerous monocyte enhancers upstream. CCL7, CCL8 also strongly induced by LPS in MDM and by IFNg in monocytes
Chr17:37.91 rs12946510	CSF3	ORMDL3 (16)	CSF3 induced in monocytes and in MDM by LPS.
Chr17:40.53 rs12942547	STAT5A	STAT3 (15)	STAT3 strongly expressed in monocytes, and induced by IFNg. Repressed in MDM and reinduced by LPS. STAT5A (3'-3' with STAT3) also induced in MDM by LPS
Chr17:57.96 rs1292053		TUBD1, RPS6KB1 (9)	RPS6KKB1. Promoter in 3' end of upstream VMP1 gene, induced by LPS and IFNg in monocytes, possibly drives novel transcript.
Chr18:12.8 rs1893217	PTPN2	None (6)	PTPN2. High in monocytes, induced by IFNg, repressed in MDM and strongly induced by LPS
Chr18:46.39 rs7240004		SMAD7 (2)	SMAD7. High monocytes, reduced in MDM, strongly induced by LPS
Chr18:67.53 rs727088		CD226 (2)	CD226. Expressed in monocytes, strongly-induced by IFNg. No expression in MDM.
Chr19:10.49 rs11879191	ICAM1/ICAM3/ICAM4/ICAM5	TYK2 (27)	ICAM1 induced by LPS in both monocytes and MDM. Inducible monocyte enhancers within the Tyk2 locus.			Note also association of CD with ICAM1 in meta-analysi (PMID: 25942347). ICAM3/4/5 all expressed by monocytes, absent in MDM
Chr19:33.73 rs17694108	CEBPA	CEBPG (8)	CEBPG expressed in monocytes, down-regulated in MDM. CEBPA also in monocytes and MDM. Induced by IFNg in monocytes, repressed by LPS in MDM
Chr19:55.38 rs11672983	LILRB1, LILRA1, LILRA2	NLRP7, NLRP2, KIRDL1, LILRB4 (15)	All LILR familiy members expressed specifically in monocytes and strongly-regulated by CSF1. Region contains multiple monocyte enhancers
Chr20:30.75 rs6142618		HCK (10)	HCK is monocyte-specific and highly-expressed, down-regulated in MDM.
Chr20:31.37 rs4911259		DNMT3B (8)
Chr20:44.74 rs1569723	CTSA	CD40, MMP9, PLTP (11)	MMP9 strongly up-regulated in MDM. CD40, highly-induced by LPS in monocytes and MDM. PLTP absent in monocytes, highly up-regulated in MDM
Chr20:48.95 rs913678	TMEM189	CEBPB (5)	CEBPB high in monocytes, dwon-regulated in MDM and reinduced by LPS. TMEM189, strongly-induced late by LPS in MDM
Chr20:57.82 rs259964		ZNF831, CTSZ (5)	CTSZ low in monocytes, highly-induced in MDM
Chr20:62.34 rs6062584	HELZ2	TNFRSF6B, LIME1, SLC24RG, ZGPAT (23)	HELZ2 is strongly LPS-inducible in monocytes and MDM, and IFNg inducible in monocytes
Chr21:16.81 rs2823286	USP25	None (0)	USP25 is associated with CD (PMID: 25489960). High in monocytes, absent in MDM, induced by LPS
Chr21:40.46 rs2836878	ETS2	None (3)	ETS2 strongly LPS-inducible in monocytes and MDM. ETS2 candidate enhancers extend into this region
Chr21:45.62 rs7282490		ICOSLG (9)	ICOSLG high in monocytes, v.low in MDM. Region contains mutliple monocyte-specific inducible enhancers within C21Orf33 gene
Chr22:21.92 rs2266959		MAPKI, YDJC, UBE2L3, RIMBP3, CCDC116 (8)
Chr22:30.425 rs2412970		LIF, OSM, MTMR3 (8)	MTMR3 and OSM both highly-expressed in monocytes and almost absent in MDM
Chr22:39.69 rs2413583		ATF4, TAB1, APOBEC3G (16)
Ulcerative Colitis only
Chr1:2.5 rs10797432	NADK	TNFRSF14 (10)	TNFRSF14 (LightR) High in monocytes, reduced in MDM and marginally induced by LPS. NAD Kinase also high in monocytes and MDM, has macrophage-specific distal promoter that is further induced by LPS
Chr1:20.15 rs6426833		None (9)	No candidate, but monocyte-macrophage enhancers and PU.1 binding in the region
Chr1:200.09 rs2816958		None(3)
Chr2:198.65 rs1016883		RFTN2, PLCL1 (7)	PLCL1 induced in MDM, further induced by LPS
Chr2:199.70 rs17229285		None (0)
Chr3:53.05 rs9847710		PRKCD, ITIH4 (8)	PRKCD high in monocytes and MDM, induced by LPS
Chr4:103.51 rs3774959		NFKB1, MANBA (2)	NFKB1 strongly induced in monocytes by LPS. Suppressed in MDM and rapidly-induced by LPS.
Chr5:0.59 rs11739663		SLC9A3 (8)	No candidate, but strong macrophage enhancer signature and PU.1 binding
Chr5:134.44 rs254560	H2AFY	None (6)	H2AFY strongly over-expressed in monocytes and MDM
Chr6:32.595 rs6927022	HLA-DQB1, HLA-DR etc	None (15)	HLA-DQ and HLA-DR genes are all repressed in MDM. And induced by LPS. High variation in expression between individuals.
Chr7:2.78 rs798502		CARD11, GNA12 (5)	GNA12 repressed then reinduced by LPS in MDM. Monocyte-specific reverse transcription and strong enhancer signatures across the region
Chr7:27.22 rs4722672	HOXA cluster	None (14)	Antisense lncRNA transcription across the whole HOXA cluster, initiating at multiple sites in monocytes. Abolished in MDM.
Chr7:107.45 rs4380874		DLD (9)
Chr7:128.57 rs4728142		IRF5 (13)	IRF5 strongly induced by IFNg in monocytes, acutely repressed by LPS. Low in MDM and not induced by LPS.
Chr11:96.02 rs483905	CCDC82	JRKL, MAML2 (2)	CCDC82, expressed in monocytes, absent in MDM, induced by LPS. Enhancer signature present. Could be upstream promoter of MAML2, which is regulated by LPS and IFNg in monocytes, repressed in MDM and induced by LPS
Chr11:114.38 rs56172	RBM7	NXPE1, NXPE4 (5)	RBM7 high in monocytes, completely repressed in MDM. Supported by strong enhancer signature.
Chr15:41.55 rs28374715		None (11)	Strong macrophage enhancer activity across the region.
Chr16:30.47 rs11150589		ITGAL (20)	ITGAL high in monocytes, completely repressed in MDM (along with lesser repression of ITGAM)
Chr16:68.58 rs1728785	PLA2G15	ZFP90 (6)	PLA2G15 low in monocytes, very highly-induced in MDM, repressed by LPS
Chr17:70.64 rs7210086	SLC39A11	None (3)	SLC39A11 low in monocytes, induced in MDM
Chr19:47.12 rs1126510	PTGIR	CALM3 (14)	CALM3 low in monocytes, very strongly induced in MDM. Prostacylin receptor (PTGIR) high in monocytes, repressed in MDM, strongly induced by LPS
Chr20:33.8 rs6088765		None (11)
Chr20:43.06 rs6017342		ADA, HNF4A (9)	ADA high in CD16+ monocytes. Strongly-induced by LPS in monocytes (intronic enhancere detectable). Repressed in MDM and strongly-induced by LPS
Additional Loci from Literature PMID26192919
Chr1:186.6 rs10798069		PTGS2	PTGS2 strongly-induced by LPS in both monocytes and MDM
Chr1:198.5 rs7555082		PTPRC	PTPRC (CD45) high in monocytes, strongly down-regulated in MDM, late reinduction by LPS
Chr2:160.65 rs4664304	CD302	Ly75 (DEC205)	Ly75 induced in MDM by LPS. CD302 very high in monocytes. Repressed in MDM and ablated by LPS
Chr2:242.7 rs3116494		ICOS, CD28, CTLA4	T cell specific region
Chr2:228.7 rs111781203		CCL20	CCL20 highly-induced in monocytes, less inducible in MDM. Surrounded by monocyte-inducible enhancers
Chr2:242.7 rs35320439	NEU4	PDCD1, ATG4B	NEU4. Transcripts on the antisense strand to PDCD1, strongly induced by LPS in monocytes, but not in MDM
Chr3:46.45 rs113010081		FLJ8302, LTF, CCR1, 2, 3, 5	CCR2 expressed only in CD14+ monocytes, down-regulated in culture. CCR1 high in monocytes, induced by IFNg, repressed in MDM, induced by LPS. CCR5 induced in cultured monocytes. Induced by LPS in 1 of 3 samples of MDM.
Chr4:3.4 rs2073505	RGS12	HGFAC	RGS12 complex regulation in monocytes. Increases in CD16+, and upregulated in culture, down-regulated by LPS.
Chr4:38.32 rs6856616	TLR1, 6	None	TLR1, 6. High in monocytes, induced by IFNg. Repressed in MDM.
Chr5:38.9 rs395157	DAB2	OSMR	DAB2, low in monocytes. Highly-expressed in MDM, rapidly-repressed by LPS.
Chr6:149.58 rs7758080	RAB32	MAP3K7IP2	RAB32 high monocytes and MDM, repressed by LPS.
Chr7:148.22 rs2538470	CUL1	CNTNAP2	CUL1, High in monocytes, some induction by IFNg, repressed in MDM and reinduced by LPS
Chr8:27.2 rs 17057051		PTK2B, TRIM35	High in monocytes. Repressed in MDM, induced by LPS.
Chr12:6.49 rs7954567	TNFRSF1A, LTBR	CD27, TNFRSF1A, LTBR	TNFRFSF1A, LTBR high in monocytes.
Chr12:112.00 rs653178		SH2B3, ALDH2, ATXN2	SH2B3, high in monocytes, lower in MDM and further repressed by LPS (also antisense transcription in the locus)
Chr12:120.15 rs11064881		PRKAB1	Multiple genes in region expressed in monocytes and macrophage
Chr13:43.02 rs9525625		AKAP11, TNFSF11	Neither expressed in monocytes or MDM
Ch22:41.87 rs727563	DESI1	TEF, NHP2L1, PMM1, L3MBTL2, CHADL	DESI (PPPDE2) desumoylating enzyme, strongly-induced late in MDM by LPS.
chr1 92.7 rs34856868		RPAP2	RPAP2 high in monocytes, repressed in MDM
Chr1:169.5 rs6025		F5	High in CD14+ monocytes, absent in MDM
Chr1:186.8 rs10798069		PLA2G4A	Expressed in monocytes, strongly induced by LPS, v.low in MDM
Chr2:145.1 rs11681525		ZEB2	Highest expression in monocytes, repressed in MDM
Chr3:101.5 rs616597		NFKBIZ	High in monocytes, further strongly-induced by LPS. Asent in MDM, induced transiently-induced by LPS
Chr3: 141.2 rs724016		RASA2	High in CD14+ monocytes, v.low in MDM
Chr4: 26.3 rs6856616		RBPJ	High in monocytes, v.low in MDM. Repressed in both by LPS.
Chr4:38.4 rs6856616	KLF3	TBC1D1	TBC1D1 gene in part of a super-enhancer region upstream of KLF3, which is very high in monocytes, low in MDM and induced by LPS
Chr4: 106.0 rs2189234		TET2	TET2 v high in CD14+ monocytes, v.low in MDM
Chr5:71.7 rs4703855		ZNF366	Absent in monocytes, induced in MDM
Chr5:172.2 rs564349		DUSP1	High in monocytes, low in MDM, strongly-induced by LPS
Chr6: 0.38 rs7773324		IRF4	Induced by LPS in MDM
Chr6:149.7 rs7758080		SUMO4/MAP3K7IP2	Distal promoter, strongly-induced in monocytes by LPS, less so in MDM
Chr7:17.3 rs1077773		AHR	High in monocytes, v.low in MDM and completely repressed by LPS
Chr8:48.9 rs7011507		UBE2V2	High in monocytes. Low in MDM, repressed further by LPS.
Chr10:104.4 rs3740415		SUFU/ACTRIA/TRIM8	High in monocytes, lower in MDM and induced by LPS
Chr17:55.0 rs3853824		TRIM25	Strongly-inducible in both monocytes and MDM by LPS
Chr17:76.7 rs17736589		USP36/TIMP2/CYTH1	USP36 expressed in monocytes, absent in MDM. TIMP2, expressed in monocytes, very highly-expressed in MDM. CYTH1 also strongly expressed in monocytes
Chr18:57.0 rs7236492		NFATC1	Induced in monocytes and MDM by LPS
Novel Candidates from Coexpression Analysis
LOC115110			TNFRSF14 immediately upstream has three promoters. Strong enrichment in monocytes and MDM, repressed by LPS
CFB			CFB strongly induced by LPS in monocytes, and even more so in MDM
LSP1			LSP1 strongly expressed in monocytes, upregulated in MDM and repressed by LPS
Other loci discussed in PMID: 24614343
Chr17:46.9		NDP52	NDP52 high in monocytes, strongly repressed in MDM, induced by LPS
Chr10:17.27		VIM
Chr11:72.5		ATG16L2	ATG16L2 high in monocytes, repressed by LPS, strongly repressed in MDM
