# Supplementary material for: Analysis of the human monocyte-derived macrophage transcriptome and response to lipopolysaccharide provides new insights into genetic aetiology of inflammatory bowel disease
Source: PLoS Genet. 2017 Mar 6;13(3):e1006641. doi: 10.1371/journal.pgen.1006641 (PMC5358891; doi:10.1371/journal.pgen.1006641)
Supplement: S4 Table — (XLSX) [file pgen.1006641.s006.xlsx]

## Sheet: Readme
Processing steps	Variable for downreg genes	Variable for upreg genes
1. Data downloaded using FANTOM5 TET; RLE normalised robust promoter set
2. All samples with a maximum value less than 5 removed	Max	Max
3. Average value for 12 monocyte sets calculated	Ave monocytes
4. Average value for 6 macrophage sets calculated		Ave macrophages
5. For downreg genes, removed all samples where average monocytes < 10
6. For upreg genes, removed all samples where average macrophages < 10
7. Difference between monocytes and macrophages calculated	Diff (Mono-Mac)	Diff (Mac-Mono)
8. Ratio of difference to average of monocytes	Diff ratio
9. Ratio of difference to average of macrophages		Diff ratio
10. Removed all samples where diff ratio < 0.8
11. Diff ratio of 1 indicates a major fold change
12. diff ratio of 0 indicates no fold change
13. Currently sorted on diff ratio

## Sheet: Down reg in macs
short_description	symbol	00Annotation	description	association_with_transcript	entrezgene_id	hgnc_id	uniprot_id	CD14+ Monocytes, donor1	CD14+ Monocytes, donor2	CD14+ Monocytes, donor3	CD14+CD16+ Monocytes, donor1	CD14+CD16+ Monocytes, donor2	CD14+CD16+ Monocytes, donor3	CD14+CD16- Monocytes, donor1	CD14+CD16- Monocytes, donor2	CD14+CD16- Monocytes, donor3	CD14-CD16+ Monocytes, donor1	CD14-CD16+ Monocytes, donor2	CD14-CD16+ Monocytes, donor3	Macrophage - monocyte derived, donor1	Macrophage - monocyte derived, donor2	Macrophage - monocyte derived, donor3	Monocyte-derived macrophages response to LPS, 00hr00min, donor1	Monocyte-derived macrophages response to LPS, 00hr00min, donor2	Monocyte-derived macrophages response to LPS, 00hr00min, donor3	Ave monocytes	Ave macrophages	Diff (Mono-Mac)	Diff ratio	Comment on disease association
short_description	symbol	00Annotation	description	association_with_transcript	entrezgene_id	hgnc_id	uniprot_id	CD14+ Monocytes, donor1.CNhs10852.11224-116B9	CD14+ Monocytes, donor2.CNhs11954.11305-117B9	CD14+ Monocytes, donor3.CNhs11997.11381-118B4	CD14+CD16+ Monocytes, donor1.CNhs13541.11789-124B7	CD14+CD16+ Monocytes, donor2.CNhs13208.11801-124D1	CD14+CD16+ Monocytes, donor3.CNhs13549.11912-125G4	CD14+CD16- Monocytes, donor1.CNhs13224.11788-124B6	CD14+CD16- Monocytes, donor2.CNhs13216.11799-124C8	CD14+CD16- Monocytes, donor3.CNhs13540.11910-125G2	CD14-CD16+ Monocytes, donor1.CNhs13229.11790-124B8	CD14-CD16+ Monocytes, donor2.CNhs13207.11800-124C9	CD14-CD16+ Monocytes, donor3.CNhs13548.11911-125G3	Macrophage - monocyte derived, donor1.CNhs10861.11232-116C8	Macrophage - monocyte derived, donor2.CNhs11899.11313-117C8	Macrophage - monocyte derived, donor3.CNhs12003.11389-118C3	Monocyte-derived macrophages response to LPS, 00hr00min, donor1 (t1 Subject1).CNhs11941.12698-135D7	Monocyte-derived macrophages response to LPS, 00hr00min, donor2 (t1 Subject2).CNhs13379.12796-136F6	Monocyte-derived macrophages response to LPS, 00hr00min, donor3 (t1 Subject3).CNhs13174.12894-137H5	Ave monocytes	Ave macrophages	Diff (Mono-Mac)	Diff ratio
p3@RBP7	RBP7	chr1:10057123..10057149,+	CAGE_peak_3_at_RBP7_5end	-105bp_to_NM_052960,uc001aqq.2,uc009vms.2_5end	entrezgene:116362	HGNC:30316	uniprot:Q96R05	28.25	19.25	18.23	26.62	27	30.61	43.58	38.75	52.88	18.24	16.91	14.98	0.74	0.23	0.74	0	1.08	0.73	27.9417	0.586667	27.355	0.979004
p2@RBP7	RBP7	chr1:10057249..10057268,+	CAGE_peak_2_at_RBP7_5end	0bp_to_ENST00000315901,NM_052960,uc001aqq.2,uc009vms.2_5end	entrezgene:116362	HGNC:30316	uniprot:B1AQ60,uniprot:Q96R05	17.73	10.03	10.63	6.97	9.99	11.11	21.12	18.47	20.73	5.99	8.16	4.2	2.22	0.47	0.89	4	0.81	1.09	12.0942	1.58	10.5142	0.869359
p1@RBP7	RBP7	chr1:10057278..10057296,+	CAGE_peak_1_at_RBP7_5end	4bp_to_ENST00000294435_5end	entrezgene:116362	HGNC:30316	uniprot:Q96R05	27.7	30.88	19.31	13.52	22.75	17.19	41.79	41.3	46.29	13.11	11.34	8.59	1.97	0.23	0.59	0	0.54	1.09	24.4808	0.736667	23.7442	0.969908
p1@SCARNA2	SCARNA2	chr1:109642799..109642834,+	CAGE_peak_1_at_SCARNA2_5end	0bp_to_ENST00000458748,NR_003023,uc001dwo.1_5end	entrezgene:677766	HGNC:32558		1091.37	454.83	896.91	1016.98	907.18	1932.42	726.65	593.8	263.91	4129.26	1327.77	2081.64	284.38	230.73	179.1	55.93	234.28	227.41	1285.23	201.972	1083.26	0.842851
p2@SCARNA2	SCARNA2	chr1:109642840..109642861,+	CAGE_peak_2_at_SCARNA2_5end	25bp_to_ENST00000458748,NR_003023,uc001dwo.1_5end	entrezgene:677766	HGNC:32558		392.78	187.31	348.3	250.76	250.24	483.26	172.65	166.85	84.22	704.55	305.14	468.9	27.08	11	16.5	9.99	26.84	13.85	317.913	17.5433	300.37	0.944817
p@chr1:110163471..110163484,-	chr1:110163471..110163484,-	chr1:110163471..110163484,-	CAGE_peak_at_chr1:110163471..110163484,-	NA	NA	NA	NA	13.3	12.63	16.49	36.34	43.8	28.93	29.88	16.22	19.29	30.5	23.67	28.86	0	0.23	0	0	0.27	0	24.9925	0.0833333	24.9092	0.996666
p2@AMPD2	AMPD2	chr1:110163709..110163782,+	CAGE_peak_2_at_AMPD2_5end	0bp_to_ENST00000369840,ENST00000486282,ENST00000528270_5end	entrezgene:271	HGNC:469		38.23	48.53	36.89	45.84	54.43	36.27	35.95	33.49	23.63	82.37	87.32	82.93	1.48	4.21	3.42	0	2.71	6.92	50.49	3.12333	47.3667	0.93814
p@chr1:111188720..111188735,-	chr1:111188720..111188735,-	chr1:111188720..111188735,-	CAGE_peak_at_chr1:111188720..111188735,-	NA	NA	NA	NA	171.74	48.53	33.85	1.06	5.95	3.77	1.57	1.65	1.61	0.29	0	0.37	0	0	0	0	0	0	22.5325	0	22.5325	1
p2@ST7L	ST7L	chr1:113162212..113162268,-	CAGE_peak_2_at_ST7L_5end	17bp_to_ENST00000470519_5end	entrezgene:54879	HGNC:18441		7.76	11.03	10.85	11.62	17.43	10.69	12.02	3.75	4.98	15.68	12.13	8.4	0	0	0.15	0	0.27	0.36	10.5283	0.13	10.3983	0.987652
p@chr1:116372137..116372145,+	chr1:116372137..116372145,+	chr1:116372137..116372145,+	CAGE_peak_at_chr1:116372137..116372145,+	NA	NA	NA	NA	57.06	29.88	38.19	1.27	0.85	0.84	5.84	2.1	1.13	0	0	0	0	0	0	0	0.54	0.36	11.43	0.15	11.28	0.986877
p1@CD101	CD101	chr1:117544366..117544411,+	CAGE_peak_1_at_CD101_5end	0bp_to_ENST00000256652,NM_004258,uc009whd.2,uc010oxb.1,uc010oxc.1,uc010oxd.1_5end	entrezgene:9398	HGNC:5949	uniprot:Q93033	13.3	9.43	8.46	24.29	29.76	19.08	28.08	31.69	23.47	40.19	52.32	35.62	5.66	3.74	3.27	2	0.27	4.37	26.3075	3.21833	23.0892	0.877665
p@chr1:11796736..11796757,-	chr1:11796736..11796757,-	chr1:11796736..11796757,-	CAGE_peak_at_chr1:11796736..11796757,-	NA	NA	NA	NA	114.12	145.19	93.97	6.34	23.81	12.16	10.22	11.56	14.14	5.99	5.17	4.2	0	0.47	0.45	0	0	0.36	37.2392	0.213333	37.0258	0.994271
p1@FAM46C	FAM46C	chr1:118148662..118148681,+	CAGE_peak_1_at_FAM46C_5end	58bp_to_NM_017709,uc001ehe.2_5end	entrezgene:54855	HGNC:24712	uniprot:Q5VWP2	55.4	111.5	112.41	0.42	0.43	0.42	0.45	0.75	0.32	0.86	0.6	0	0.25	0	0.89	0	0.27	0	23.63	0.235	23.395	0.990055
p1@HIST2H2BA	HIST2H2BA	chr1:120905986..120906002,+	CAGE_peak_1_at_HIST2H2BA_5end	-25bp_to_ENST00000430394_5end		HGNC:20560		0	0	0	24.72	17.43	28.51	12.58	15.32	8.84	18.24	37.79	36.72	0	0	0.15	0	8.68	10.57	16.6792	3.23333	13.4458	0.806145
p5@TNFRSF8	TNFRSF8	chr1:12185997..12186018,+	CAGE_peak_5_at_TNFRSF8_5end	6bp_to_ENST00000479933_5end	entrezgene:943	HGNC:11923		0	2.21	1.52	18.17	19.98	13.63	5.95	9.61	4.5	41.04	45.35	32.51	0.49	0.23	0.15	2	0	0.36	16.2058	0.538333	15.6675	0.966782
p@chr1:12213357..12213383,-	chr1:12213357..12213383,-	chr1:12213357..12213383,-	CAGE_peak_at_chr1:12213357..12213383,-	NA	NA	NA	NA	15.51	9.83	12.37	15.21	12.33	9.02	20.22	8.41	4.82	19.67	12.73	7.85	0.25	0	0	0	0	0	12.3308	0.0416667	12.2892	0.996621
p@chr1:12213603..12213623,+	chr1:12213603..12213623,+	chr1:12213603..12213623,+	CAGE_peak_at_chr1:12213603..12213623,+	NA	NA	NA	NA	34.35	15.84	9.11	14.58	11.27	9.22	18.65	7.66	9.16	17.1	9.55	7.49	0	0.23	0	0	0	0	13.665	0.0383333	13.6267	0.997195
p@chr1:12217989..12218026,-	chr1:12217989..12218026,-	chr1:12217989..12218026,-	CAGE_peak_at_chr1:12217989..12218026,-	NA	NA	NA	NA	36.01	10.43	10.2	6.97	5.1	7.97	13.25	6.31	8.52	10.26	3.98	3.47	0	0	0	0	0	0	10.2058	0	10.2058	1
p@chr1:12225501..12225521,-	chr1:12225501..12225521,-	chr1:12225501..12225521,-	CAGE_peak_at_chr1:12225501..12225521,-	NA	NA	NA	NA	43.21	45.12	36.24	2.54	3.61	1.68	1.24	0.75	1.45	0.29	0.2	0	0	0	0.15	0	0	0	11.3608	0.025	11.3358	0.997799
p1@ENST00000364829	ENST00000364829	chr1:144534036..144534038,+	CAGE_peak_1_at_ENST00000364829_5end	0bp_to_ENST00000364829_5end				96.95	40.11	104.17	5.49	8.5	9.85	13.7	3.6	6.43	2	0.2	1.64	0.49	0.94	1.04	0	2.44	0.36	24.3867	0.878333	23.5083	0.963983
p@chr1:144570629..144570649,+	chr1:144570629..144570649,+	chr1:144570629..144570649,+	CAGE_peak_at_chr1:144570629..144570649,+	NA	NA	NA	NA	46.54	46.13	40.15	0.21	1.91	0	0	0.45	0.32	0	0	0	0	0	0	0	0	0	11.3092	0	11.3092	1
p1@NBPF8,p1@NBPF9	NBPF8,p1	chr1:144593670..144593696,+	CAGE_peak_1_at_NBPF8_5end,CAGE_peak_1_at_NBPF9_5end	0bp_to_ENST00000421407,uc001elc.2,uc009wif.1_5end	entrezgene:400818	HGNC:31990,HGNC:31991		35.46	24.87	18.45	4.65	0.64	13.63	9.21	0.6	13.98	8.27	0.6	11.69	0.74	2.81	1.34	2	4.88	1.46	11.8375	2.205	9.6325	0.813728
p1@AK024925	AK024925	chr1:144989700..144989749,+	CAGE_peak_1_at_AK024925_5end	391bp_to_AK024925_5end			uniprot:Q9H762	175.06	93.05	75.52	1.9	4.04	4.19	1.24	0.75	2.73	0.57	0.2	1.1	0.49	0	0	0	0	0	30.0292	0.0816667	29.9475	0.99728
p@chr1:145114514..145114556,-	chr1:145114514..145114556,-	chr1:145114514..145114556,-	CAGE_peak_at_chr1:145114514..145114556,-	NA	NA	NA	NA	171.18	103.08	94.4	1.9	6.17	4.61	2.47	1.8	3.21	0.29	0.8	0.18	0.25	0.23	0.15	0	0	0	32.5075	0.105	32.4025	0.99677
p@chr1:145114560..145114599,-	chr1:145114560..145114599,-	chr1:145114560..145114599,-	CAGE_peak_at_chr1:145114560..145114599,-	NA	NA	NA	NA	105.81	55.95	52.3	2.75	8.08	5.24	3.03	1.65	2.73	2	0.6	0.55	0	0.23	0.15	0	0.54	0	20.0575	0.153333	19.9042	0.992355
p@chr1:145116776..145116789,-	chr1:145116776..145116789,-	chr1:145116776..145116789,-	CAGE_peak_at_chr1:145116776..145116789,-	NA	NA	NA	NA	57.06	41.11	24.09	0.21	0.43	0	0	0.15	0	0	0	0	0.49	0.23	0.15	0	0.27	0	10.2542	0.19	10.0642	0.981471
p@chr1:145116827..145116841,-	chr1:145116827..145116841,-	chr1:145116827..145116841,-	CAGE_peak_at_chr1:145116827..145116841,-	NA	NA	NA	NA	64.26	41.91	26.69	0	0.64	0	0.11	0	0.16	0	0	0	0	0	0	0	0.27	0	11.1475	0.045	11.1025	0.995963
p1@ENST00000364688	ENST00000364688	chr1:145382755..145382759,+	CAGE_peak_1_at_ENST00000364688_5end	0bp_to_ENST00000364688_5end				174.51	44.52	94.83	11.62	24.45	24.74	17.07	6.76	5.63	3.99	3.78	6.39	0.74	0.47	2.23	0	1.36	0.73	34.8575	0.921667	33.9358	0.973559
p1@TXNIP	TXNIP	chr1:145438482..145438501,+	CAGE_peak_1_at_TXNIP_5end	-9bp_to_ENST00000475171,uc001enm.1_5end	entrezgene:10628	HGNC:16952		385.03	303.22	411.45	2406.2	2363.95	2128.45	1900.71	2088.36	1717.67	2069.19	2708.05	2263.94	501.79	174.57	173.3	59.93	101.68	86.01	1728.85	182.88	1545.97	0.894219
p1@ENST00000421764	ENST00000421764	chr1:145507436..145507501,-	CAGE_peak_1_at_ENST00000421764_5end	0bp_to_ENST00000421764_5end				28.81	20.66	20.62	10.35	11.27	11.95	10.45	7.06	4.18	10.26	9.15	9.5	0.98	1.17	1.49	0	1.36	0	12.855	0.833333	12.0217	0.935174
p1@ENST00000391154	ENST00000391154	chr1:147994144..147994148,+	CAGE_peak_1_at_ENST00000391154_5end	0bp_to_ENST00000391154_5end				163.98	88.04	63.58	42.04	16.58	107.55	51.9	6.91	39.86	16.53	3.18	32.51	0.25	0.23	0	0	1.9	1.82	52.7217	0.7	52.0217	0.986723
p@chr1:148529899..148529919,+	chr1:148529899..148529919,+	chr1:148529899..148529919,+	CAGE_peak_at_chr1:148529899..148529919,+	NA	NA	NA	NA	88.64	55.35	48.18	0.21	1.28	2.31	0.11	0.3	0.8	0	0	0	0	0	0	0	0	0	16.4317	0	16.4317	1
p1@ENST00000391242	ENST00000391242	chr1:149514253..149514258,-	CAGE_peak_1_at_ENST00000391242_5end	0bp_to_ENST00000391242_5end				28.25	7.82	12.15	23.03	41.25	1.68	32.8	15.02	0.96	15.11	6.96	1.46	0	0.7	1.19	0	0	0	15.5408	0.315	15.2258	0.979731
p1@HIST2H2AA3,p1@HIST2H2AA4	HIST2H2AA3,p1	chr1:149822620..149822635,+	CAGE_peak_1_at_HIST2H2AA3_5end,CAGE_peak_1_at_HIST2H2AA4_5end	0bp_to_NM_001040874,NM_003516,uc001esx.2_5end	entrezgene:723790,entrezgene:8337	HGNC:29668,HGNC:4736	uniprot:Q6FI13	1.11	0	0.22	75	91.21	102.52	58.3	91.31	42.91	33.06	113.98	86.95	0.25	0	0.15	0	13.83	22.23	58.0475	6.07667	51.9708	0.895316
p1@BOLA1	BOLA1	chr1:149858461..149858479,+	CAGE_peak_1_at_BOLA1_5end	-6bp_to_ENST00000369153_5end	entrezgene:51027	HGNC:24263	uniprot:Q9Y3E2	616.04	502.97	667.31	868.47	959.48	1142.43	889.31	753.89	528.14	2149.28	1103.39	1049.77	185.16	127.77	177.32	89.89	103.04	114.07	935.873	132.875	802.998	0.85802
p3@MTMR11	MTMR11	chr1:149903313..149903347,-	CAGE_peak_3_at_MTMR11_5end	-34bp_to_ENST00000490310_5end	entrezgene:10903	HGNC:24307		25.48	22.66	15.84	65.07	61.44	47.17	51	48.06	27.64	51.02	58.08	48.22	0.25	0.23	0	2	0	0	43.4733	0.413333	43.06	0.990492
p1@MTMR11	MTMR11	chr1:149903373..149903476,-	CAGE_peak_1_at_MTMR11_5end	7bp_to_ENST00000495054_5end	entrezgene:10903	HGNC:24307		43.77	57.36	45.79	61.26	67.61	48.64	109.86	82.45	77.63	67.83	53.11	38.54	0.49	0.7	0.3	0	0.81	0.73	62.8208	0.505	62.3158	0.991961
p1@MCL1	MCL1	chr1:150552066..150552093,-	CAGE_peak_1_at_MCL1_5end	0bp_to_ENST00000369026,ENST00000439749,uc010pch.1_5end	entrezgene:4170	HGNC:6943	uniprot:Q07820,uniprot:E7ENM2	975.03	1182.61	1170.56	291.32	366.53	281.99	660.72	692.92	451	345.15	255.41	214.08	107.35	77.92	117.42	61.92	56.13	53.57	573.943	79.0517	494.892	0.862266
p@chr1:150552359..150552399,+	chr1:150552359..150552399,+	chr1:150552359..150552399,+	CAGE_peak_at_chr1:150552359..150552399,+	NA	NA	NA	NA	18.84	11.83	14.54	4.86	11.69	11.53	9.66	14.57	9.96	8.27	6.76	9.68	0	0.23	0	0	0	0	11.0158	0.0383333	10.9775	0.99652
p@chr1:150577271..150577324,-	chr1:150577271..150577324,-	chr1:150577271..150577324,-	CAGE_peak_at_chr1:150577271..150577324,-	NA	NA	NA	NA	94.73	55.35	73.57	2.32	5.1	3.77	10	9.76	6.91	0.29	0	0.18	0	0	0.15	0	0	0	21.8317	0.025	21.8067	0.998855
p1@AK129725	AK129725	chr1:150584006..150584024,-	CAGE_peak_1_at_AK129725_5end	450bp_to_AK129725_5end				33.79	26.07	47.53	5.07	4.25	8.81	12.92	15.17	7.88	5.7	1.59	2.19	0	0	0	0	0	0	14.2475	0	14.2475	1
p@chr1:150584263..150584287,+	chr1:150584263..150584287,+	chr1:150584263..150584287,+	CAGE_peak_at_chr1:150584263..150584287,+	NA	NA	NA	NA	47.09	41.11	59.9	19.65	12.97	24.74	22.24	25.38	23.95	17.1	5.97	13.88	0	0.23	0	0	0	0	26.165	0.0383333	26.1267	0.998535
p@chr1:150586226..150586268,+	chr1:150586226..150586268,+	chr1:150586226..150586268,+	CAGE_peak_at_chr1:150586226..150586268,+	NA	NA	NA	NA	28.81	27.88	31.68	3.59	10.21	7.55	6.85	8.41	5.46	3.42	2.39	3.29	0.25	0	0	0	0	0	11.6283	0.0416667	11.5867	0.996417
p@chr1:151918249..151918277,-	chr1:151918249..151918277,-	chr1:151918249..151918277,-	CAGE_peak_at_chr1:151918249..151918277,-	NA	NA	NA	NA	189.47	118.12	234.81	40.77	36.57	60.17	20.78	39.95	28.45	24.8	16.31	39.82	0.25	0.47	0	0	0	0.36	70.835	0.18	70.655	0.997459
p@chr1:151918485..151918503,+	chr1:151918485..151918503,+	chr1:151918485..151918503,+	CAGE_peak_at_chr1:151918485..151918503,+	NA	NA	NA	NA	37.67	12.83	41.45	9.51	7.87	18.87	3.26	3.75	3.05	7.7	3.58	14.07	0	0.47	0	0	0	0	13.6342	0.0783333	13.5558	0.994255
p@chr1:151964921..151964938,-	chr1:151964921..151964938,-	chr1:151964921..151964938,-	CAGE_peak_at_chr1:151964921..151964938,-	NA	NA	NA	NA	85.87	49.13	31.03	0.42	0.43	0.21	1.01	1.35	0.48	0	0	0.37	0	0	0.15	0	0	0	14.1917	0.025	14.1667	0.998238
p@chr1:151965225..151965269,+	chr1:151965225..151965269,+	chr1:151965225..151965269,+	CAGE_peak_at_chr1:151965225..151965269,+	NA	NA	NA	NA	68.7	68.59	73.78	2.75	4.68	5.03	4.38	6.91	3.86	1.71	0.8	1.28	0	0.94	0.3	0	0.27	0.36	20.2058	0.311667	19.8942	0.984575
p@chr1:151965272..151965296,+	chr1:151965272..151965296,+	chr1:151965272..151965296,+	CAGE_peak_at_chr1:151965272..151965296,+	NA	NA	NA	NA	38.23	36.9	38.63	1.48	1.7	2.94	2.25	3.15	2.25	1.43	0	0.73	0.25	0	0.3	2	0	0	10.8075	0.425	10.3825	0.960675
p5@S100A11	S100A11	chr1:152020505..152020534,-	CAGE_peak_5_at_S100A11_5end	-122bp_to_ENST00000478109_5end	entrezgene:6282	HGNC:10488		14.4	19.25	15.84	11.41	11.48	9.85	10.78	7.66	5.46	6.84	4.77	4.75	1.23	3.04	2.38	0	2.44	2.55	10.2075	1.94	8.2675	0.809944
p1@S100A9	S100A9	chr1:153330322..153330336,+	CAGE_peak_1_at_S100A9_5end	0bp_to_ENST00000368738,NM_002965,uc001fbq.2_5end	entrezgene:6280	HGNC:10499	uniprot:P06702	2823.16	2447.24	2639.5	717.85	870.61	1383.96	3901.51	5097	4197.19	155.33	250.24	365.15	325.99	142.04	860.28	43.95	166.76	82	2070.73	270.17	1800.56	0.869529	UC-specific association extends over S100A7
p1@S100A12	S100A12	chr1:153348067..153348103,-	CAGE_peak_1_at_S100A12_5end	0bp_to_ENST00000368736,NM_005621,uc001fbr.1_5end	entrezgene:6283	HGNC:10489	uniprot:P80511	847.06	667.61	350.47	62.11	137.13	247.19	1368.28	1737.55	1092.45	8.27	8.95	14.07	0.98	0.94	4.01	0	0.27	0	545.095	1.03333	544.062	0.998104
p1@S100A8	S100A8	chr1:153363539..153363557,-	CAGE_peak_1_at_S100A8_5end	0bp_to_ENST00000477801,uc001fbs.2_5end	entrezgene:6279	HGNC:10498		3151.68	1750.15	1598.72	784.39	975.43	1809.77	5513.43	6984.43	4045.62	185.54	151.38	223.22	304.08	230.03	1055.58	5.99	11.66	14.21	2264.48	270.258	1994.22	0.880653
p@chr1:153538402..153538449,+	chr1:153538402..153538449,+	chr1:153538402..153538449,+	CAGE_peak_at_chr1:153538402..153538449,+	NA	NA	NA	NA	44.32	35.5	34.5	1.69	2.98	2.31	1.24	1.35	0.64	1.14	0.2	0.18	0	0	0	0	0	0	10.5042	0	10.5042	1
p1@ENST00000431295	ENST00000431295	chr1:153968073..153968077,+	CAGE_peak_1_at_ENST00000431295_5end	-30bp_to_ENST00000431295_5end				33.24	23.46	18.66	51.34	68.88	61.22	65.15	66.38	27.16	26.51	63.06	46.58	8.62	6.79	6.24	4	15.46	12.39	45.97	8.91667	37.0533	0.806033
p@chr1:154378749..154378812,+	chr1:154378749..154378812,+	chr1:154378749..154378812,+	CAGE_peak_at_chr1:154378749..154378812,+	NA	NA	NA	NA	130.74	72.4	98.31	2.32	5.95	4.61	9.21	7.96	3.54	0.57	0	0.55	0.25	0.47	0.15	0	0	0.73	28.0133	0.266667	27.7467	0.990481
p@chr1:154379918..154379959,-	chr1:154379918..154379959,-	chr1:154379918..154379959,-	CAGE_peak_at_chr1:154379918..154379959,-	NA	NA	NA	NA	65.93	44.92	40.8	6.34	7.02	8.18	18.76	11.26	4.98	1.71	0.6	1.1	0.25	0.47	0.15	4	0.54	0	17.6333	0.901667	16.7317	0.948866
p1@LOC645676	LOC645676	chr1:155533011..155533044,+	CAGE_peak_1_at_LOC645676_5end	0bp_to_BC104640_5end	entrezgene:645676			14.96	11.63	16.06	8.45	7.02	11.74	5.84	8.11	8.68	9.98	8.35	13.33	2.95	3.74	4.46	0	0.54	0.36	10.3458	2.00833	8.3375	0.80588
p@chr1:155947503..155947518,-	chr1:155947503..155947518,-	chr1:155947503..155947518,-	CAGE_peak_at_chr1:155947503..155947518,-	NA	NA	NA	NA	51.52	48.33	32.12	0.85	1.7	1.26	0.22	0.6	1.45	0	0.2	0	0	0.94	0.3	0	0.27	0.73	11.5208	0.373333	11.1475	0.967595
p1@ETV3	ETV3	chr1:157108130..157108173,-	CAGE_peak_1_at_ETV3_5end	0bp_to_ENST00000368192_5end	entrezgene:2117	HGNC:3492	uniprot:P41162	179.49	152.81	91.58	14.15	18.71	15.1	21.68	22.38	26.84	7.13	8.16	8.22	10.59	5.62	5.5	15.98	8.13	7.65	47.1875	8.91167	38.2758	0.811143
p1@CD1D	CD1D	chr1:158150653..158150699,+	CAGE_peak_1_at_CD1D_5end	0bp_to_uc009wst.1_5end	entrezgene:912	HGNC:1637		56.51	38.71	84.42	28.94	25.73	66.04	73.69	71.78	70.4	7.98	4.97	20.64	0.49	0	0.3	0	0.27	0.36	45.8175	0.236667	45.5808	0.994835	CD-specific, extends over SLAMF9 which is also monocyte-expressed
p4@TAGLN2	TAGLN2	chr1:159893511..159893537,-	CAGE_peak_4_at_TAGLN2_5end	-4bp_to_ENST00000368096_5end	entrezgene:8407	HGNC:11554	uniprot:P37802	38.78	38.1	85.5	13.94	15.09	22.64	10.11	10.96	10.29	14.25	8.55	12.6	0	0.7	0.15	0	0.27	0	23.4008	0.186667	23.2142	0.992023
p@chr1:159893654..159893709,+	chr1:159893654..159893709,+	chr1:159893654..159893709,+	CAGE_peak_at_chr1:159893654..159893709,+	NA	NA	NA	NA	334.06	232.43	379.34	28.94	51.24	58.29	21.57	51.21	31.66	33.06	25.66	31.6	0	0	0	0	0	0	106.588	0	106.588	1
p1@CD48	CD48	chr1:160681597..160681619,-	CAGE_peak_1_at_CD48_5end	-4bp_to_ENST00000368045_5end	entrezgene:962	HGNC:1683	uniprot:Q8MGR0	249.3	325.88	240.01	905.02	888.47	784.54	496.83	517.66	476.23	1058.82	1075.34	864.91	122.62	120.51	90.37	37.95	80.8	56.12	656.918	84.7283	572.189	0.871021
p2@CD244	CD244	chr1:160832534..160832564,-	CAGE_peak_2_at_CD244_5end	0bp_to_ENST00000368033_5end	entrezgene:51744	HGNC:18171	uniprot:Q9BZW8	12.19	14.64	13.67	15.42	14.88	12.37	11.12	9.91	9.32	15.96	13.53	17.72	0.49	0	0.59	0	0.27	0	13.3942	0.225	13.1692	0.983202
p1@CD244	CD244	chr1:160832670..160832685,-	CAGE_peak_1_at_CD244_5end	6bp_to_ENST00000368032,NM_001166663,NM_001166664,NM_016382_5end	entrezgene:51744	HGNC:18171	uniprot:Q9BZW8	9.42	7.82	6.73	23.03	14.03	21.39	21.68	13.82	18.97	22.23	16.31	25.02	0.74	0	0.74	0	0.81	0.36	16.7042	0.441667	16.2625	0.973559	Strong CD-specific association extends over CD48, SLAMF7, LY9 and CD244, all monocyte exprssed and CSF1 repressed
p@chr1:161015811..161015837,+	chr1:161015811..161015837,+	chr1:161015811..161015837,+	CAGE_peak_at_chr1:161015811..161015837,+	NA	NA	NA	NA	28.81	19.25	25.82	23.24	17.65	28.72	19.77	16.82	16.39	22.23	15.71	23.75	1.97	1.17	0.3	0	0.27	3.28	21.5133	1.165	20.3483	0.945848
p@chr1:161186763..161186800,-	chr1:161186763..161186800,-	chr1:161186763..161186800,-	CAGE_peak_at_chr1:161186763..161186800,-	NA	NA	NA	NA	212.18	176.88	118.05	28.94	67.4	41.72	31.68	19.97	25.23	9.98	9.75	8.59	0.49	0.23	0.59	2	0.27	0.73	62.5308	0.718333	61.8125	0.988512
p4@FCGR2A	FCGR2A	chr1:161475635..161475666,+	CAGE_peak_4_at_FCGR2A_5end	0bp_to_ENST00000482233_5end	entrezgene:2212	HGNC:3616		37.12	28.88	20.62	10.14	11.91	9.22	6.29	7.66	8.68	9.12	9.95	8.22	6.4	0.94	2.23	2	1.08	2.55	13.9842	2.53333	11.4508	0.818843
p@chr1:16162584..16162639,+	chr1:16162584..16162639,+	chr1:16162584..16162639,+	CAGE_peak_at_chr1:16162584..16162639,+	NA	NA	NA	NA	2.77	8.02	7.81	16.06	18.07	20.97	16.4	12.31	9.16	15.39	10.14	13.7	1.23	0.94	1.19	2	1.63	1.46	12.5667	1.40833	11.1583	0.887931
p1@SH2D1B	SH2D1B	chr1:162381907..162381939,-	CAGE_peak_1_at_SH2D1B_5end	0bp_to_ENST00000359567,ENST00000367929,ENST00000493550,NM_053282,uc001gbz.1,uc001gca.1_5end	entrezgene:117157	HGNC:30416	uniprot:O14796	12.19	1.8	11.94	14.58	13.82	5.87	0	0.3	0	62.7	95.68	49.87	0	0	0	0	0	0	22.3958	0	22.3958	1
p1@CD247	CD247	chr1:167487758..167487792,-	CAGE_peak_1_at_CD247_5end	0bp_to_ENST00000362089,ENST00000483825_5end	entrezgene:919	HGNC:1677	uniprot:P20963	53.74	68.79	93.75	0.21	0.21	0	0	0.15	0	0.57	0.4	0	0.25	0	0	0	0	0.36	18.1517	0.101667	18.05	0.994399
p1@F5	F5	chr1:169555709..169555730,-	CAGE_peak_1_at_F5_5end	0bp_to_ENST00000546081_5end	entrezgene:2153	HGNC:3542	uniprot:B4DU26	23.82	19.85	13.24	0.42	1.06	1.05	17.97	14.12	36.32	0	0.6	0	0	0	0	0	0.54	0	10.7042	0.09	10.6142	0.991592
p3@SELL	SELL	chr1:169677928..169678005,-	CAGE_peak_3_at_SELL_5end	0bp_to_NR_029467,uc010pls.1_5end	entrezgene:6402	HGNC:10720		13.3	8.02	12.15	10.14	6.8	17.4	48.64	37.54	45.49	2	1.19	4.02	0.25	0	0	0	0	0	17.2242	0.0416667	17.1825	0.997581
p1@SELL	SELL	chr1:169680745..169680771,-	CAGE_peak_1_at_SELL_5end	65bp_to_uc001ggk.2,uc001ggl.1_5end	entrezgene:6402	HGNC:10720	uniprot:Q8WW79	371.18	212.78	232.2	377.09	179.23	307.57	1191.92	1004.68	1107.4	46.17	45.35	95.9	3.69	0.47	0.74	0	0	0	430.956	0.816667	430.139	0.998105
p1@BC007549	BC007549	chr1:171455122..171455146,-	CAGE_peak_1_at_BC007549_5end	180bp_to_BC007549_5end				83.1	46.93	52.08	1.48	7.87	5.24	1.46	1.05	1.29	1.71	1.19	1.1	0	0	0	0	0	0	17.0417	0	17.0417	1
p@chr1:17231687..17231704,+	chr1:17231687..17231704,+	chr1:17231687..17231704,+	CAGE_peak_at_chr1:17231687..17231704,+	NA	NA	NA	NA	1905.74	1039.82	1278.41	78.8	190.49	242.37	75.04	60.97	68.63	26.79	18.9	60.1	5.17	2.11	4.46	0	7.59	1.46	420.505	3.465	417.04	0.99176
p4@RABGAP1L	RABGAP1L	chr1:174843548..174843591,+	CAGE_peak_4_at_RABGAP1L_5end	-4bp_to_ENST00000478442,uc001gkf.2_5end	entrezgene:9910	HGNC:24663		13.85	5.62	5.86	59.79	52.51	58.7	30.44	30.64	41.47	82.65	63.26	89.32	6.89	0.23	0.45	4	2.71	0.73	44.5092	2.50167	42.0075	0.943794
p2@RABGAP1L	RABGAP1L	chr1:174933899..174933955,+	CAGE_peak_2_at_RABGAP1L_5end	0bp_to_ENST00000367688,NM_001243764,uc010pmv.1_5end	entrezgene:9910	HGNC:24663	uniprot:B7ZAP0	3.32	5.41	7.16	57.88	42.52	44.87	25.27	23.28	41.95	101.75	111.79	142.3	10.34	3.98	1.19	17.98	13.02	6.56	50.625	8.845	41.78	0.825284
p1@BC038430	BC038430	chr1:174968752..174968799,-	CAGE_peak_1_at_BC038430_5end	-256bp_to_BC038430_5end				55.95	47.93	44.7	20.49	17.86	25.58	17.19	11.56	12.86	26.79	14.92	17.9	2.46	1.4	0.89	2	1.63	2.19	26.1442	1.76167	24.3825	0.932617
p1@PADI4	PADI4	chr1:17634689..17634696,+	CAGE_peak_1_at_PADI4_5end	0bp_to_ENST00000358829,ENST00000375448,ENST00000375453,NM_012387,uc001baj.2,uc009vpc.2_5end	entrezgene:23569	HGNC:18368	uniprot:E7EVX4,uniprot:Q9UM07,uniprot:B1AQ67,uniprot:B2RBW0	48.75	49.53	59.9	7.18	6.8	12.58	88.85	104.07	114.76	4.28	3.58	4.38	0	0	0.15	0	0.27	0	42.055	0.07	41.985	0.998336
p1@BC069736	BC069736	chr1:179851611..179851688,-	CAGE_peak_1_at_BC069736_5end	0bp_to_BC069736_5end				22.16	22.06	21.92	4.86	7.87	8.6	6.29	5.11	2.57	9.12	7.16	7.31	2.46	2.34	0.59	4	0.81	1.46	10.4192	1.94333	8.47583	0.813485
p1@IER5	IER5	chr1:181057828..181057846,+	CAGE_peak_1_at_IER5_5end	0bp_to_ENST00000545568_5end	entrezgene:51278	HGNC:5393	uniprot:F5H0L4	229.35	259.3	250.86	200.27	246.2	179.89	118.62	128.85	74.09	226.59	271.92	220.84	16.5	23.17	24.67	15.98	17.9	29.16	200.565	21.23	179.335	0.894149
p2@GLUL	GLUL	chr1:182360458..182360484,-	CAGE_peak_2_at_GLUL_5end	23bp_to_uc001gpa.1_5end	entrezgene:2752	HGNC:4341	uniprot:P15104	18.28	12.83	14.32	27.04	33.59	22.43	27.52	19.67	16.23	37.34	44.16	33.79	1.23	3.74	1.34	0	1.9	2.92	25.6	1.855	23.745	0.927539
p@chr1:184943074..184943116,+	chr1:184943074..184943116,+	chr1:184943074..184943116,+	CAGE_peak_at_chr1:184943074..184943116,+	NA	NA	NA	NA	110.25	92.85	106.77	0.21	3.19	2.52	0.9	0.75	0.96	0	0	0	0	0	0	0	0	0	26.5333	0	26.5333	1
p@chr1:185125341..185125373,+	chr1:185125341..185125373,+	chr1:185125341..185125373,+	CAGE_peak_at_chr1:185125341..185125373,+	NA	NA	NA	NA	22.16	31.08	29.3	5.92	17.86	10.69	6.29	8.26	8.2	5.42	7.96	9.13	0	0	0.15	0	0	0.36	13.5225	0.085	13.4375	0.993714
p@chr1:185344978..185345035,+	chr1:185344978..185345035,+	chr1:185344978..185345035,+	CAGE_peak_at_chr1:185344978..185345035,+	NA	NA	NA	NA	65.93	54.95	55.99	3.38	9.99	7.76	41.11	32.89	29.57	0.86	0.8	0.91	1.23	0.23	1.04	0	0.54	0	25.345	0.506667	24.8383	0.980009
p@chr1:186587672..186587686,-	chr1:186587672..186587686,-	chr1:186587672..186587686,-	CAGE_peak_at_chr1:186587672..186587686,-	NA	NA	NA	NA	99.72	67.78	55.77	1.48	4.25	1.47	2.36	1.05	2.25	0	0.4	0	0	0	0.15	0	0	0	19.7108	0.025	19.6858	0.998732
p1@PTGS2	PTGS2	chr1:186649543..186649563,-	CAGE_peak_1_at_PTGS2_5end	0bp_to_ENST00000367468,ENST00000490885,ENST00000559800,NM_000963,uc001gsb.2,uc009wyo.2_5end	entrezgene:5743	HGNC:9605	uniprot:P35354	1250.92	1957.71	679.46	40.98	46.35	20.76	125.58	147.17	77.79	3.42	4.38	3.11	0.98	0.23	0.59	0	0.54	0.36	363.136	0.45	362.686	0.998761
p1@RGS18	RGS18	chr1:192127578..192127613,+	CAGE_peak_1_at_RGS18_5end	0bp_to_ENST00000367460,NM_130782,uc001gsg.2_5end	entrezgene:64407	HGNC:14261	uniprot:Q9NS28	43.21	17.05	11.07	102.88	77.39	79.67	110.42	112.63	158.31	82.08	106.42	104.67	27.08	3.28	6.99	13.98	24.13	3.64	83.8167	13.1833	70.6333	0.842712
p2@RGS18	RGS18	chr1:192127639..192127652,+	CAGE_peak_2_at_RGS18_5end	0bp_to_ENST00000492967_5end	entrezgene:64407	HGNC:14261		6.65	1.4	1.74	15.42	17.01	15.31	10.45	15.47	24.75	12.54	24.27	19.73	2.46	0.23	0.74	0	2.44	0	13.7283	0.978333	12.75	0.928736
p1@RGS2	RGS2	chr1:192778161..192778180,+	CAGE_peak_1_at_RGS2_5end	0bp_to_ENST00000235382,ENST00000464302,ENST00000483295,NM_002923,uc001gsl.2_5end	entrezgene:5997	HGNC:9998	uniprot:P41220	308.58	346.14	386.06	890.44	545.12	759.38	1109.81	1217.03	1316.99	657.52	670.55	728.1	5.17	3.51	9.66	7.99	17.62	10.57	744.643	9.08667	735.557	0.987797
p@chr1:19278570..19278584,-	chr1:19278570..19278584,-	chr1:19278570..19278584,-	CAGE_peak_at_chr1:19278570..19278584,-	NA	NA	NA	NA	31.58	25.87	46.66	2.54	3.83	4.19	1.24	2.55	1.29	0.86	0.6	1.64	0	0	0	0	0	0	10.2375	0	10.2375	1
p1@IFFO2	IFFO2	chr1:19283116..19283132,-	CAGE_peak_1_at_IFFO2_5end	47bp_to_ENST00000455833_5end	entrezgene:126917	HGNC:27006	uniprot:Q5TF58	51.52	82.62	107.2	2.75	10.63	13	4.38	9.16	7.55	9.41	6.56	6.39	0.98	0.47	0.3	0	0.27	0	25.9308	0.336667	25.5942	0.987017
p@chr1:198651180..198651193,+	chr1:198651180..198651193,+	chr1:198651180..198651193,+	CAGE_peak_at_chr1:198651180..198651193,+	NA	NA	NA	NA	6.65	4.61	8.68	12.04	14.03	31.24	6.4	13.22	11.41	7.98	8.55	13.7	0	0	0.15	0	0	0	11.5425	0.025	11.5175	0.997834
p@chr1:19924145..19924179,-	chr1:19924145..19924179,-	chr1:19924145..19924179,-	CAGE_peak_at_chr1:19924145..19924179,-	NA	NA	NA	NA	15.51	27.68	26.69	8.03	16.16	13.42	5.95	3.75	3.21	19.38	8.95	8.95	0	0	0	2	0	0	13.14	0.333333	12.8067	0.974632
p@chr1:203258874..203258891,+	chr1:203258874..203258891,+	chr1:203258874..203258891,+	CAGE_peak_at_chr1:203258874..203258891,+	NA	NA	NA	NA	40.44	31.08	41.23	18.17	28.06	28.09	10.67	7.36	7.39	19.95	14.32	13.52	0.25	0	0	0	0	0	21.69	0.0416667	21.6483	0.998079
p@chr1:203259612..203259637,-	chr1:203259612..203259637,-	chr1:203259612..203259637,-	CAGE_peak_at_chr1:203259612..203259637,-	NA	NA	NA	NA	41	27.07	31.47	12.46	26.79	19.29	9.32	5.11	3.86	13.11	11.54	10.05	0.25	0.47	0.45	0	0	0.36	17.5892	0.255	17.3342	0.985502
p1@LOC730227	LOC730227	chr1:203274418..203274461,-	CAGE_peak_1_at_LOC730227_5end	0bp_to_ENST00000457348,NR_034150,NR_034151,uc001gzp.1,uc009xao.1_5end	entrezgene:730227			16.62	21.06	15.84	6.76	8.93	11.32	7.53	6.46	5.46	8.27	6.37	8.04	0.25	0	0.45	2	0.27	1.09	10.2217	0.676667	9.545	0.933801
p1@NUAK2	NUAK2	chr1:205290865..205290891,-	CAGE_peak_1_at_NUAK2_5end	0bp_to_ENST00000367157,NM_030952,uc001hce.2_5end	entrezgene:81788	HGNC:29558	uniprot:Q9H093	13.85	16.24	18.66	36.55	25.51	48.43	70.09	58.87	77.47	37.62	28.64	42.2	5.42	5.15	5.5	7.99	4.07	7.65	39.5108	5.96333	33.5475	0.849071
p2@RAB7L1	RAB7L1	chr1:205744205..205744244,-	CAGE_peak_2_at_RAB7L1_5end	34bp_to_ENST00000492534_5end	entrezgene:8934	HGNC:9789		10.53	10.03	11.94	11.41	15.09	10.69	2.92	4.96	3.21	13.97	28.84	20.82	2.22	2.81	2.53	0	1.36	1.82	12.0342	1.79	10.2442	0.851257
p1@RASSF5	RASSF5	chr1:206680853..206680871,+	CAGE_peak_1_at_RASSF5_5end	-7bp_to_ENST00000338603,ENST00000355294,ENST00000367117,ENST00000367118,NM_182663,NM_182664,uc001hec.1,uc001hed.2,uc001hee.2_5end	entrezgene:83593	HGNC:17609	uniprot:Q8WWW0,uniprot:E9PDX5,uniprot:Q59GG4	27.7	54.75	49.04	1.27	2.76	2.31	2.02	2.4	3.21	0	0	0.18	0.49	3.28	0.74	4	1.9	0.73	12.1367	1.85667	10.28	0.84702
p2@RASSF5	RASSF5	chr1:206730484..206730499,+	CAGE_peak_2_at_RASSF5_5end	0bp_to_ENST00000304534,NM_182665,uc001hef.2_5end	entrezgene:83593	HGNC:17609	uniprot:Q8WWW0	57.06	66.18	51.87	79.85	62.29	74.22	35.83	30.79	49.99	74.1	58.88	80.55	3.69	6.79	5.95	9.99	4.88	6.2	60.1342	6.25	53.8842	0.896066
p4@RASSF5	RASSF5	chr1:206730535..206730549,+	CAGE_peak_4_at_RASSF5_5end	42bp_to_ENST00000304534_5end	entrezgene:83593	HGNC:17609		23.27	32.69	27.34	32.32	26.15	29.14	17.64	13.82	19.93	26.22	21.09	29.04	2.22	3.28	1.93	7.99	3.52	5.83	24.8875	4.12833	20.7592	0.83412
p5@RASSF5	RASSF5	chr1:206730641..206730661,+	CAGE_peak_5_at_RASSF5_5end	148bp_to_ENST00000304534_5end	entrezgene:83593	HGNC:17609		32.13	30.68	26.04	9.3	11.91	8.18	12.58	12.92	10.77	6.84	5.97	4.2	0.25	3.74	1.19	0	1.36	5.1	14.2933	1.94	12.3533	0.864272
p6@RASSF5	RASSF5	chr1:206730889..206730912,+	CAGE_peak_6_at_RASSF5_5end	396bp_to_ENST00000304534_5end	entrezgene:83593	HGNC:17609		24.93	39.71	20.62	11.2	12.12	9.64	8.42	8.11	12.54	5.99	6.17	3.65	0.74	6.08	2.08	0	1.9	2.55	13.5917	2.225	11.3667	0.836297
p@chr1:206753555..206753577,+	chr1:206753555..206753577,+	chr1:206753555..206753577,+	CAGE_peak_at_chr1:206753555..206753577,+	NA	NA	NA	NA	19.94	17.65	10.63	9.3	16.58	10.27	6.74	2.25	4.34	9.41	10.74	5.48	0	0	0.15	0	0	0	10.2775	0.025	10.2525	0.997568
p@chr1:206755092..206755142,-	chr1:206755092..206755142,-	chr1:206755092..206755142,-	CAGE_peak_at_chr1:206755092..206755142,-	NA	NA	NA	NA	26.04	20.86	23	8.03	15.52	7.97	5.95	3.75	3.05	8.55	4.58	5.48	0	0	0	0	0	0	11.065	0	11.065	1
p1@CD55	CD55	chr1:207495013..207495037,+	CAGE_peak_1_at_CD55_5end	0bp_to_ENST00000367067,ENST00000488171,ENST00000536840_5end	entrezgene:1604	HGNC:2665	uniprot:F5H2H0	750.11	991.29	618.7	380.05	205.8	314.7	448.53	314.17	557.56	307.81	201.5	314.73	24.62	69.03	73.57	45.94	46.37	27.7	450.413	47.8717	402.541	0.893716
p@chr1:209830526..209830558,-	chr1:209830526..209830558,-	chr1:209830526..209830558,-	CAGE_peak_at_chr1:209830526..209830558,-	NA	NA	NA	NA	73.13	35.5	51.43	4.65	6.8	4.4	6.52	4.05	4.5	0.57	0.4	1.46	0	0	0	0	0	0	16.1175	0	16.1175	1
p@chr1:209830725..209830787,+	chr1:209830725..209830787,+	chr1:209830725..209830787,+	CAGE_peak_at_chr1:209830725..209830787,+	NA	NA	NA	NA	75.9	85.23	97	2.75	7.87	5.45	8.76	6.46	6.91	0.86	0.4	1.28	0	0	0	0	0	0	24.9058	0	24.9058	1
p@chr1:209833542..209833563,+	chr1:209833542..209833563,+	chr1:209833542..209833563,+	CAGE_peak_at_chr1:209833542..209833563,+	NA	NA	NA	NA	46.54	35.7	35.81	1.06	2.55	0.42	0.79	0.6	0.16	0	0	0	0	0	0	0	0	0	10.3025	0	10.3025	1
p@chr1:209846603..209846624,-	chr1:209846603..209846624,-	chr1:209846603..209846624,-	CAGE_peak_at_chr1:209846603..209846624,-	NA	NA	NA	NA	108.58	85.83	76.6	3.38	8.08	5.03	5.17	2.25	4.5	0.29	0.4	1.1	0	0	0	0	0	0	25.1008	0	25.1008	1
p@chr1:209846890..209846904,+	chr1:209846890..209846904,+	chr1:209846890..209846904,+	CAGE_peak_at_chr1:209846890..209846904,+	NA	NA	NA	NA	232.68	87.84	79.21	4.86	23.6	13.21	14.38	11.41	13.18	1.14	1.39	0.73	0	0	0	0	0	0	40.3025	0	40.3025	1
p@chr1:209847398..209847409,-	chr1:209847398..209847409,-	chr1:209847398..209847409,-	CAGE_peak_at_chr1:209847398..209847409,-	NA	NA	NA	NA	63.71	37.5	43.84	3.8	6.17	3.77	4.38	3.9	3.21	1.71	0.6	1.28	0	0	0	0	0	0	14.4892	0	14.4892	1
p1@G0S2	G0S2	chr1:209848749..209848764,+	CAGE_peak_1_at_G0S2_5end	0bp_to_ENST00000367029_5end	entrezgene:50486	HGNC:30229	uniprot:P27469	3419.26	4592.87	3081.12	134.99	370.57	306.94	261.73	726.11	496.64	35.63	35.61	39.27	16	90.09	47.56	2	1.08	2.19	1125.06	26.4867	1098.58	0.976458
p@chr1:209849382..209849484,-	chr1:209849382..209849484,-	chr1:209849382..209849484,-	CAGE_peak_at_chr1:209849382..209849484,-	NA	NA	NA	NA	33.24	37.1	55.55	1.27	1.7	1.05	1.68	3.9	1.61	0.57	0.4	0	0.74	0.7	0.89	0	0	0	11.5058	0.388333	11.1175	0.966249
p3@TRAF3IP3	TRAF3IP3	chr1:209929388..209929412,+	CAGE_peak_3_at_TRAF3IP3_5end	0bp_to_ENST00000367025,ENST00000478359,NM_025228_5end	entrezgene:80342	HGNC:30766	uniprot:Q9Y228	14.96	11.83	10.85	23.45	16.16	22.01	28.53	24.18	22.98	20.52	18.1	19.91	1.23	2.81	2.08	2	1.36	2.19	19.4567	1.945	17.5117	0.900034
p1@TRAF3IP3	TRAF3IP3	chr1:209929446..209929490,+	CAGE_peak_1_at_TRAF3IP3_5end	0bp_to_ENST00000458110,ENST00000468672,ENST00000479796_5end	entrezgene:80342	HGNC:30766	uniprot:B4DU99,uniprot:C9JXB3	15.51	14.24	13.89	30	24.24	29.35	35.27	25.38	25.56	32.49	33.82	29.23	5.42	1.17	3.57	2	1.08	1.46	25.7483	2.45	23.2983	0.904848	Extended association in both CD and UC
p5@TRAF3IP3	TRAF3IP3	chr1:209929494..209929523,+	CAGE_peak_5_at_TRAF3IP3_5end	0bp_to_ENST00000367026,uc001hhl.2,uc001hhm.1,uc001hhn.2,uc001hho.2_5end	entrezgene:80342	HGNC:30766		6.65	5.01	6.51	27.04	19.56	17.4	15.84	11.86	13.34	34.2	34.81	32.88	1.23	0.23	0.89	0	0.27	0	18.7583	0.436667	18.3217	0.976721
p2@TRAF3IP3	TRAF3IP3	chr1:209941889..209941928,+	CAGE_peak_2_at_TRAF3IP3_5end	-11bp_to_ENST00000476050_5end	entrezgene:80342	HGNC:30766		13.3	19.65	21.48	25.77	33.59	37.11	32.46	37.54	46.45	30.21	38.19	34.16	5.42	1.4	2.08	7.99	6.51	0.36	30.8258	3.96	26.8658	0.871536
p@chr1:212781783..212781798,-	chr1:212781783..212781798,-	chr1:212781783..212781798,-	CAGE_peak_at_chr1:212781783..212781798,-	NA	NA	NA	NA	32.69	26.47	39.5	8.45	11.48	11.11	5.62	5.41	3.21	3.14	1.59	2.01	0	2.11	0.45	2	0.54	0.36	12.5567	0.91	11.6467	0.927529
p@chr1:212781812..212781829,-	chr1:212781812..212781829,-	chr1:212781812..212781829,-	CAGE_peak_at_chr1:212781812..212781829,-	NA	NA	NA	NA	22.16	24.27	35.81	5.49	12.54	11.53	7.19	3.45	3.54	2.85	2.59	3.65	0	0.23	0.15	0	0	0	11.2558	0.0633333	11.1925	0.994373
p2@BATF3	BATF3	chr1:212873084..212873137,-	CAGE_peak_2_at_BATF3_5end	189bp_to_ENST00000243440,NM_018664,uc001hjl.1_5end	entrezgene:55509	HGNC:28915	uniprot:Q9NR55	2.77	3.81	4.34	19.01	14.24	21.39	2.7	2.25	1.77	43.61	24.47	31.97	0	0.23	0.3	0	0	0.36	14.3608	0.148333	14.2125	0.989671	Extended association in both CD and UC
p2@ECE1	ECE1	chr1:21616901..21616963,-	CAGE_peak_2_at_ECE1_5end	0bp_to_ENST00000436918,ENST00000526194_5end	entrezgene:1889	HGNC:3146	uniprot:B4DKB2	72.57	93.25	83.55	14.15	12.33	13.63	30.67	13.67	31.18	7.7	6.76	9.5	3.94	8.66	4.61	2	4.07	12.39	32.4133	5.945	26.4683	0.816588
p6@ECE1	ECE1	chr1:21620877..21620963,-	CAGE_peak_6_at_ECE1_5end	0bp_to_ENST00000527991_5end	entrezgene:1889	HGNC:3146	uniprot:E9PN99	74.24	103.48	87.67	2.32	5.95	4.19	3.26	0.45	1.45	2.85	0.6	1.28	0	0	0	0	0	0	23.9783	0	23.9783	1
p@chr1:21661003..21661034,+	chr1:21661003..21661034,+	chr1:21661003..21661034,+	CAGE_peak_at_chr1:21661003..21661034,+	NA	NA	NA	NA	74.79	83.23	80.95	1.06	2.76	1.68	2.58	0.9	1.45	0.29	0	0.18	0	0	0	0	0	0	20.8225	0	20.8225	1
p1@ECE1	ECE1	chr1:21671968..21672009,-	CAGE_peak_1_at_ECE1_5end	0bp_to_ENST00000415912_5end	entrezgene:1889	HGNC:3146		82.55	103.28	83.33	11.83	6.38	10.9	11.46	4.36	7.88	6.56	3.38	8.04	0.25	0.23	1.78	2	0.54	1.82	28.3292	1.10333	27.2258	0.961053
p@chr1:22109734..22109790,+	chr1:22109734..22109790,+	chr1:22109734..22109790,+	CAGE_peak_at_chr1:22109734..22109790,+	NA	NA	NA	NA	14.4	21.06	28.86	11.2	12.97	9.22	6.07	6.01	4.5	8.55	4.18	6.58	0.25	0.47	0.45	0	0.27	0.36	11.1333	0.3	10.8333	0.973054
p@chr1:226187309..226187325,+	chr1:226187309..226187325,+	chr1:226187309..226187325,+	CAGE_peak_at_chr1:226187309..226187325,+	NA	NA	NA	NA	575.6	396.28	501.95	217.17	256.83	294.57	207.13	174.51	115.72	238.56	143.42	187.96	2.46	1.17	2.38	0	1.08	2.19	275.808	1.54667	274.262	0.994392
p@chr1:226374005..226374019,+	chr1:226374005..226374019,+	chr1:226374005..226374019,+	CAGE_peak_at_chr1:226374005..226374019,+	NA	NA	NA	NA	81.99	78.21	61.63	0	0.85	0.42	0.45	0.45	0	0	0	0	0	0	0	0	0	0.36	18.6667	0.06	18.6067	0.996786
p2@BC033346	BC033346	chr1:226374110..226374131,+	CAGE_peak_2_at_BC033346_5end	-401bp_to_BC033346_5end				84.76	56.75	32.99	0	0	0	0	0	0	0	0	0	0	0	0.15	0	0	0	14.5417	0.025	14.5167	0.998281
p@chr1:226850517..226850553,-	chr1:226850517..226850553,-	chr1:226850517..226850553,-	CAGE_peak_at_chr1:226850517..226850553,-	NA	NA	NA	NA	152.9	111.7	125.43	45.42	43.16	30.82	17.64	8.26	2.73	38.76	15.71	9.5	0	0	0	0	0	0	50.1692	0	50.1692	1
p@chr1:226850984..226851014,+	chr1:226850984..226851014,+	chr1:226850984..226851014,+	CAGE_peak_at_chr1:226850984..226851014,+	NA	NA	NA	NA	41.55	44.72	42.75	29.58	21.26	20.55	9.21	3.45	2.41	17.67	8.35	11.51	0	0	0	0	0	0	21.0842	0	21.0842	1
p1@HIST3H2BB	HIST3H2BB	chr1:228645796..228645822,+	CAGE_peak_1_at_HIST3H2BB_5end	0bp_to_ENST00000369160,NM_175055,uc001hsz.2_5end	entrezgene:128312	HGNC:20514	uniprot:Q8N257	4.43	6.42	10.42	18.38	9.99	16.14	6.29	1.35	2.09	114.01	35.81	50.78	3.2	0.47	5.8	0	4.07	2.92	23.0092	2.74333	20.2658	0.880772
p3@IRF2BP2	IRF2BP2	chr1:234743812..234743846,-	CAGE_peak_3_at_IRF2BP2_5end	0bp_to_ENST00000491430_5end	entrezgene:359948	HGNC:21729		68.7	82.62	60.11	6.13	6.8	7.76	3.15	2.85	3.21	3.14	1.79	1.46	0.98	0.23	0.74	0	0.27	0	20.6433	0.37	20.2733	0.982077	Extended CD-specific peak
p1@IRF2BP2	IRF2BP2	chr1:234745050..234745097,-	CAGE_peak_1_at_IRF2BP2_5end	143bp_to_BC160054_5end	entrezgene:359948	HGNC:21729		37.67	53.75	45.79	7.39	7.23	7.13	7.64	2.7	4.18	6.56	5.37	8.04	0.49	0.47	0.45	0	1.08	0	16.1208	0.415	15.7058	0.974257
p@chr1:234746616..234746632,-	chr1:234746616..234746632,-	chr1:234746616..234746632,-	CAGE_peak_at_chr1:234746616..234746632,-	NA	NA	NA	NA	293.06	181.89	203.34	30	45.71	30.61	50.44	29.13	21.7	11.69	3.78	3.84	2.22	1.64	2.38	0	2.98	1.09	75.4325	1.71833	73.7142	0.97722
p@chr1:234748663..234748693,+	chr1:234748663..234748693,+	chr1:234748663..234748693,+	CAGE_peak_at_chr1:234748663..234748693,+	NA	NA	NA	NA	67.03	45.52	41.88	16.06	23.6	20.55	17.3	7.81	6.75	3.99	2.19	2.37	0.25	0	0.15	0	1.08	0.73	21.2542	0.368333	20.8858	0.98267
p@chr1:234908354..234908377,+	chr1:234908354..234908377,+	chr1:234908354..234908377,+	CAGE_peak_at_chr1:234908354..234908377,+	NA	NA	NA	NA	35.46	55.55	37.11	3.38	7.87	5.03	6.29	4.36	3.21	0.57	0.2	0	0	0.23	0	0	0.27	0	13.2525	0.0833333	13.1692	0.993712
p@chr1:235116979..235117023,+	chr1:235116979..235117023,+	chr1:235116979..235117023,+	CAGE_peak_at_chr1:235116979..235117023,+	NA	NA	NA	NA	58.72	41.71	38.63	1.9	7.44	5.03	4.38	2.4	2.41	1.43	0	0.18	0	0.23	0	0	0	0	13.6858	0.0383333	13.6475	0.997199
p@chr1:235147963..235148010,+	chr1:235147963..235148010,+	chr1:235147963..235148010,+	CAGE_peak_at_chr1:235147963..235148010,+	NA	NA	NA	NA	75.34	56.35	51.43	4.65	5.95	5.45	14.04	6.01	12.7	0	0.2	0	0	0	0	0	0	0	19.3433	0	19.3433	1
p@chr1:236028436..236028467,-	chr1:236028436..236028467,-	chr1:236028436..236028467,-	CAGE_peak_at_chr1:236028436..236028467,-	NA	NA	NA	NA	3.32	5.01	1.74	15.42	14.88	10.69	7.98	7.36	14.95	20.81	16.31	21.37	0	0.23	0	2	0.27	0	11.6533	0.416667	11.2367	0.964245
p1@LYST	LYST	chr1:236030167..236030214,-	CAGE_peak_1_at_LYST_5end	0bp_to_ENST00000468626_5end	entrezgene:1130	HGNC:1968		58.72	46.33	42.32	64.43	58.25	49.06	46.39	47.91	87.43	74.1	78.97	79.46	6.89	12.17	11.74	23.97	8.68	9.84	61.1142	12.215	48.8992	0.800128
p@chr1:236081029..236081035,+	chr1:236081029..236081035,+	chr1:236081029..236081035,+	CAGE_peak_at_chr1:236081029..236081035,+	NA	NA	NA	NA	273.12	163.24	126.52	1.9	6.17	6.5	0.9	0.75	0.32	0	0.2	0.18	0.25	0	0.45	0	0.81	0.36	48.3167	0.311667	48.005	0.993549
p@chr1:241715446..241715488,-	chr1:241715446..241715488,-	chr1:241715446..241715488,-	CAGE_peak_at_chr1:241715446..241715488,-	NA	NA	NA	NA	23.27	28.48	30.16	5.7	14.67	5.24	2.02	1.05	1.45	5.42	1.99	2.37	0	0	0	0	0	0	10.1517	0	10.1517	1
p2@EFCAB2	EFCAB2	chr1:245132972..245133020,+	CAGE_peak_2_at_EFCAB2_5end	0bp_to_ENST00000391837_5end	entrezgene:84288	HGNC:28166		27.7	21.06	50.35	14.58	12.76	24.32	11.12	17.87	9.64	19.95	12.13	26.3	0.25	0.47	0.15	0	0.27	0	20.6483	0.19	20.4583	0.990798
p6@EFCAB2	EFCAB2	chr1:245133025..245133057,+	CAGE_peak_6_at_EFCAB2_5end	0bp_to_ENST00000518607_5end	entrezgene:84288	HGNC:28166		10.53	16.24	30.38	6.97	5.95	7.55	3.26	8.26	4.82	12.54	8.16	13.33	0	0	0	0	0	0	10.6658	0	10.6658	1	UC-specific assocaition
p3@EFCAB2	EFCAB2	chr1:245133062..245133098,+	CAGE_peak_3_at_EFCAB2_5end	21bp_to_ENST00000518607_5end	entrezgene:84288	HGNC:28166		11.08	6.22	24.31	7.18	7.44	11.32	7.98	11.26	7.88	31.92	11.74	19.55	0	0	0.15	0	0	0.36	13.1567	0.085	13.0717	0.993539
p2@NLRP3	NLRP3	chr1:247579451..247579465,+	CAGE_peak_2_at_NLRP3_5end	0bp_to_ENST00000366497,ENST00000391828,NM_001079821,NM_001127461,uc001icr.2,uc001ics.2_5end	entrezgene:114548	HGNC:16400	uniprot:Q96P20,uniprot:B2RC97	74.79	83.03	67.92	21.97	22.75	21.59	29.99	38.3	36.65	8.27	8.35	10.23	2.71	0.7	2.82	0	3.52	0.36	35.32	1.685	33.635	0.952293
p1@NLRP3	NLRP3	chr1:247579468..247579486,+	CAGE_peak_1_at_NLRP3_5end	10bp_to_ENST00000366497,ENST00000391828,NM_001079821,NM_001127461,uc001icr.2,uc001ics.2_5end	entrezgene:114548	HGNC:16400	uniprot:Q96P20,uniprot:B2RC97	1095.8	1007.13	795.34	12.25	39.97	21.59	34.26	57.82	48.38	5.7	3.98	8.59	1.72	0	1.78	0	2.71	0.36	260.901	1.095	259.806	0.995803
p@chr1:247603776..247603806,+	chr1:247603776..247603806,+	chr1:247603776..247603806,+	CAGE_peak_at_chr1:247603776..247603806,+	NA	NA	NA	NA	65.37	54.15	58.38	15.21	35.5	18.45	9.66	12.16	14.63	7.7	5.17	5.48	0	0	0	0	0.27	0	25.155	0.045	25.11	0.998211
p@chr1:2477831..2477845,+	chr1:2477831..2477845,+	chr1:2477831..2477845,+	CAGE_peak_at_chr1:2477831..2477845,+	NA	NA	NA	NA	4.43	8.82	11.28	11.2	15.95	9.64	6.18	3.6	1.29	25.65	22.48	8.4	3.2	0.47	1.93	2	1.9	0.73	10.7433	1.705	9.03833	0.841297
p@chr1:2480372..2480417,+	chr1:2480372..2480417,+	chr1:2480372..2480417,+	CAGE_peak_at_chr1:2480372..2480417,+	NA	NA	NA	NA	12.19	12.03	13.67	14.15	14.67	19.29	4.83	3.45	3.05	15.11	10.54	9.86	1.48	0.47	1.04	0	1.63	1.09	11.07	0.951667	10.1183	0.914032
p1@TNFRSF14	TNFRSF14	chr1:2487990..2488033,+	CAGE_peak_1_at_TNFRSF14_5end	0bp_to_ENST00000463471,ENST00000496064_5end	entrezgene:8764	HGNC:11912		56.51	69.39	67.06	108.16	130.33	98.75	60.99	70.58	41.15	86.93	115.37	92.79	17.48	12.4	11	17.98	10.85	18.22	83.1675	14.655	68.5125	0.823789	UC-specific association
p@chr1:249132823..249132861,-	chr1:249132823..249132861,-	chr1:249132823..249132861,-	CAGE_peak_at_chr1:249132823..249132861,-	NA	NA	NA	NA	8.86	17.05	15.84	9.72	11.27	13	11.12	8.56	5.14	18.24	9.55	9.5	0.74	0.23	1.19	2	0.54	0.73	11.4875	0.905	10.5825	0.921219
p@chr1:2509796..2509841,-	chr1:2509796..2509841,-	chr1:2509796..2509841,-	CAGE_peak_at_chr1:2509796..2509841,-	NA	NA	NA	NA	41	43.92	44.7	11.2	20.41	16.14	7.75	6.76	4.5	13.68	4.58	3.47	0.74	0.23	0.45	0	0.27	0.73	18.1758	0.403333	17.7725	0.977809
p3@RUNX3	RUNX3	chr1:25256439..25256476,-	CAGE_peak_3_at_RUNX3_5end	-71bp_to_ENST00000308873_5end	entrezgene:864	HGNC:10473	uniprot:Q13761	12.19	25.67	24.96	8.24	16.8	9.43	3.26	6.01	4.18	15.11	14.72	16.07	1.72	0.94	1.49	7.99	2.44	0.36	13.0533	2.49	10.5633	0.809244
p1@RUNX3	RUNX3	chr1:25256756..25256774,-	CAGE_peak_1_at_RUNX3_5end	0bp_to_ENST00000428150,NM_004350,uc001bjq.2,uc010oen.1_5end	entrezgene:864	HGNC:10473	uniprot:E9PH34,uniprot:Q13761	108.58	145.19	179.47	33.8	58.89	31.66	16.96	11.41	7.88	67.26	49.13	39.64	3.94	0.7	2.38	5.99	3.8	4.74	62.4892	3.59167	58.8975	0.942523
p@chr1:25357571..25357587,+	chr1:25357571..25357587,+	chr1:25357571..25357587,+	CAGE_peak_at_chr1:25357571..25357587,+	NA	NA	NA	NA	63.16	87.24	39.06	0.42	0.64	0.21	0.11	0.15	0.16	0	0	0	0	0	0	0	0	0	15.9292	0	15.9292	1
p@chr1:25360722..25360754,+	chr1:25360722..25360754,+	chr1:25360722..25360754,+	CAGE_peak_at_chr1:25360722..25360754,+	NA	NA	NA	NA	13.85	12.03	10.85	18.38	14.03	9.43	5.39	2.4	0.8	15.39	9.95	7.85	0	0	0	0	0.27	0	10.0292	0.045	9.98417	0.995513
p2@ENST00000455431	ENST00000455431	chr1:26186058..26186081,+	CAGE_peak_2_at_ENST00000455431_5end	-22bp_to_ENST00000455431_5end				7.76	3.81	7.81	17.11	18.92	20.76	4.94	4.81	6.11	12.54	15.52	12.6	0.74	0	0.15	2	0.27	0.36	11.0575	0.586667	10.4708	0.946944
p4@UBXN11	UBXN11	chr1:26633182..26633193,-	CAGE_peak_4_at_UBXN11_5end	1bp_to_NM_001077262,NM_183008,uc001blw.2,uc001blx.2,uc001bly.2,uc001blz.1,uc010ofb.1,uc010ofc.1_5end	entrezgene:91544	HGNC:30600	uniprot:Q5T124	22.16	15.64	10.85	14.58	20.41	13	15.61	23.28	14.3	13.4	16.91	10.78	0.49	0.94	2.23	2	0.54	0.36	15.91	1.09333	14.8167	0.93128
p3@UBXN11	UBXN11	chr1:26633222..26633237,-	CAGE_peak_3_at_UBXN11_5end	-27bp_to_NM_001077262,NM_183008,uc001blw.2,uc001blx.2,uc001bly.2,uc001blz.1,uc010ofb.1,uc010ofc.1_5end	entrezgene:91544	HGNC:30600	uniprot:Q5T124	13.3	17.45	16.93	17.96	31.68	14.05	18.87	42.35	18.48	15.11	30.24	12.6	1.97	2.11	2.82	0	1.9	2.55	20.7517	1.89167	18.86	0.908843
p2@UBXN11	UBXN11	chr1:26633540..26633570,-	CAGE_peak_2_at_UBXN11_5end	-60bp_to_ENST00000450041_5end	entrezgene:91544	HGNC:30600	uniprot:Q5T118	33.24	34.89	25.82	12.04	21.05	16.35	38.08	57.52	42.59	5.13	9.15	6.21	1.23	1.87	5.05	0	1.63	1.82	25.1725	1.93333	23.2392	0.923197
p1@SYTL1	SYTL1	chr1:27668505..27668582,+	CAGE_peak_1_at_SYTL1_5end	0bp_to_ENST00000318074,ENST00000483926,uc001bnv.1,uc001bnw.1,uc009vsu.1_5end	entrezgene:84958	HGNC:15584	uniprot:Q8IYJ3,uniprot:F2Z2R6	37.12	38.71	44.05	71.4	81.85	33.76	48.3	37.24	15.59	141.37	153.56	92.43	0.74	3.98	1.78	2	3.8	12.39	66.2817	4.115	62.1667	0.937916
p@chr1:27951398..27951454,-	chr1:27951398..27951454,-	chr1:27951398..27951454,-	CAGE_peak_at_chr1:27951398..27951454,-	NA	NA	NA	NA	12.19	78.81	42.32	4.44	5.53	1.47	4.61	3	7.39	2	3.78	2.56	0.25	0.23	0.3	0	0	1.09	14.0083	0.311667	13.6967	0.977751
p@chr1:27951943..27951960,+	chr1:27951943..27951960,+	chr1:27951943..27951960,+	CAGE_peak_at_chr1:27951943..27951960,+	NA	NA	NA	NA	43.77	62.77	51.87	3.38	7.44	3.56	3.03	2.4	2.25	0.29	0.6	0.91	0	0	0	0	0	0	15.1892	0	15.1892	1
p6@FGR	FGR	chr1:27952579..27952614,-	CAGE_peak_6_at_FGR_5end	0bp_to_ENST00000469062_5end	entrezgene:2268	HGNC:3697		27.7	39.71	34.94	34.43	40.18	29.77	27.3	27.93	19.45	31.64	38.39	30.32	0.49	7.02	1.63	0	4.61	4.01	31.8133	2.96	28.8533	0.906957
p4@FGR	FGR	chr1:27952617..27952652,-	CAGE_peak_4_at_FGR_5end	0bp_to_ENST00000457296_5end	entrezgene:2268	HGNC:3697	uniprot:Q5TGY6	19.94	20.25	16.49	57.88	53.36	44.87	41.79	33.79	33.11	34.77	39.19	38.18	0.74	8.89	4.9	7.99	2.71	7.29	36.135	5.42	30.715	0.850007
p7@FGR	FGR	chr1:27952664..27952681,-	CAGE_peak_7_at_FGR_5end	-18bp_to_ENST00000457296_5end	entrezgene:2268	HGNC:3697	uniprot:Q5TGY6	5.54	7.22	6.73	16.69	14.46	15.1	16.96	15.02	11.73	9.12	10.74	8.4	0.49	4.45	1.49	2	1.63	1.46	11.4758	1.92	9.55583	0.832692
p@chr1:27960899..27960950,+	chr1:27960899..27960950,+	chr1:27960899..27960950,+	CAGE_peak_at_chr1:27960899..27960950,+	NA	NA	NA	NA	70.91	67.58	56.21	4.86	7.87	6.29	5.28	4.2	8.2	2	1.59	0.73	0	0.23	0.59	2	0	0.36	19.6433	0.53	19.1133	0.973019
p@chr1:28211791..28211853,+	chr1:28211791..28211853,+	chr1:28211791..28211853,+	CAGE_peak_at_chr1:28211791..28211853,+	NA	NA	NA	NA	38.23	43.12	34.29	23.03	17.43	23.69	21.23	17.57	16.23	23.66	10.54	15.53	1.72	0.94	3.27	0	2.71	0	23.7125	1.44	22.2725	0.939273
p@chr1:28437903..28437967,+	chr1:28437903..28437967,+	chr1:28437903..28437967,+	CAGE_peak_at_chr1:28437903..28437967,+	NA	NA	NA	NA	113.57	75.81	88.32	10.14	18.28	17.4	5.5	6.76	8.2	5.7	3.58	11.87	0	0	0	0	0	0	30.4275	0	30.4275	1
p@chr1:28439506..28439551,+	chr1:28439506..28439551,+	chr1:28439506..28439551,+	CAGE_peak_at_chr1:28439506..28439551,+	NA	NA	NA	NA	88.09	76.41	124.35	1.27	5.1	5.03	2.92	7.36	5.46	0.29	0.2	0.37	0.25	0	0	0	0	0	26.4042	0.0416667	26.3625	0.998422
p1@RNU11	RNU11	chr1:28975099..28975162,+	CAGE_peak_1_at_RNU11_5end	0bp_to_ENST00000387069,NR_004407,uc009vtj.1_5end	entrezgene:26824	HGNC:10108		36.01	12.63	36.46	33.8	50.6	56.19	27.41	16.82	19.45	5.42	8.95	16.62	0.49	0.23	0.3	0	2.71	0.36	26.6967	0.681667	26.015	0.974466
p@chr1:28975335..28975352,+	chr1:28975335..28975352,+	chr1:28975335..28975352,+	CAGE_peak_at_chr1:28975335..28975352,+	NA	NA	NA	NA	95.29	96.86	62.28	6.13	14.03	14.26	15.5	6.46	3.7	3.71	1.79	4.02	0.25	0.7	0.3	0	0.27	0	27.0025	0.253333	26.7492	0.990618
p@chr1:31229890..31229946,+	chr1:31229890..31229946,+	chr1:31229890..31229946,+	CAGE_peak_at_chr1:31229890..31229946,+	NA	NA	NA	NA	47.09	55.55	44.49	17.96	25.94	22.85	28.19	13.67	12.54	17.96	10.34	10.41	0	0.23	0.45	4	0.27	0.36	25.5825	0.885	24.6975	0.965406
p1@MARCKSL1	MARCKSL1	chr1:32801825..32801842,-	CAGE_peak_1_at_MARCKSL1_5end	0bp_to_NM_023009,uc001bvd.2_5end	entrezgene:65108	HGNC:7142	uniprot:P49006	124.09	163.64	99.83	122.53	138.62	108.6	31.68	36.19	22.98	124.84	141.63	87.86	1.72	8.89	12.63	2	1.63	1.46	100.207	4.72167	95.4858	0.952881
p1@RNF19B	RNF19B	chr1:33430403..33430421,-	CAGE_peak_1_at_RNF19B_5end	-117bp_to_ENST00000235150,ENST00000356990,ENST00000373456,ENST00000405457,NM_001127361,NM_153341,uc001bwm.3,uc010oho.1,uc010ohp.1_5end	entrezgene:127544	HGNC:26886	uniprot:G3XA82,uniprot:E9PAW6,uniprot:Q6ZMZ0,uniprot:F5GY25	191.68	283.37	207.9	16.69	18.5	22.43	24.94	18.92	19.29	19.38	12.73	16.44	14.53	8.42	15.16	2	11.39	4.74	71.0225	9.37333	61.6492	0.868023
p2@RNF19B	RNF19B	chr1:33430472..33430509,-	CAGE_peak_2_at_RNF19B_5end	-186bp_to_ENST00000235150,ENST00000356990,ENST00000373456,ENST00000405457,NM_001127361,NM_153341,uc001bwm.3,uc010oho.1,uc010ohp.1_5end	entrezgene:127544	HGNC:26886	uniprot:G3XA82,uniprot:E9PAW6,uniprot:Q6ZMZ0,uniprot:F5GY25	33.24	47.53	24.74	4.01	2.98	4.82	6.29	7.06	5.46	3.14	1.99	4.2	3.94	2.11	2.68	0	1.9	1.46	12.1217	2.015	10.1067	0.833769
p@chr1:33446997..33447020,+	chr1:33446997..33447020,+	chr1:33446997..33447020,+	CAGE_peak_at_chr1:33446997..33447020,+	NA	NA	NA	NA	120.77	112.91	87.67	1.06	3.19	3.77	2.47	1.8	2.41	0.29	0	0.18	0.25	0	0.15	0	0	0	28.0433	0.0666667	27.9767	0.997623
p@chr1:33458073..33458092,-	chr1:33458073..33458092,-	chr1:33458073..33458092,-	CAGE_peak_at_chr1:33458073..33458092,-	NA	NA	NA	NA	70.36	42.52	32.77	0.85	2.34	1.26	2.13	1.65	1.77	0	0	0.18	0	0	0	0	0	0	12.9858	0	12.9858	1
p@chr1:36396613..36396684,-	chr1:36396613..36396684,-	chr1:36396613..36396684,-	CAGE_peak_at_chr1:36396613..36396684,-	NA	NA	NA	NA	24.38	22.46	21.05	8.03	11.48	14.05	7.64	10.66	5.95	7.7	6.37	6.94	1.23	1.4	1.19	0	0.54	1.82	12.2258	1.03	11.1958	0.915752
p@chr1:36852117..36852155,-	chr1:36852117..36852155,-	chr1:36852117..36852155,-	CAGE_peak_at_chr1:36852117..36852155,-	NA	NA	NA	NA	26.04	24.87	33.2	14.37	20.41	20.13	7.86	7.36	6.27	10.83	6.37	13.52	0.25	0.7	0.45	0	0.27	0.73	15.9358	0.4	15.5358	0.974899
p2@MACF1	MACF1	chr1:39680927..39680954,+	CAGE_peak_2_at_MACF1_5end	0bp_to_ENST00000469366,ENST00000480624_5end	entrezgene:23499	HGNC:13664		23.82	27.27	26.48	30.42	25.09	16.98	12.47	12.31	17.04	39.62	41.97	46.21	5.66	8.89	4.46	0	4.61	5.47	26.64	4.84833	21.7917	0.818006
p5@SMAP2	SMAP2	chr1:40810516..40810538,+	CAGE_peak_5_at_SMAP2_5end	0bp_to_ENST00000435168_5end	entrezgene:64744	HGNC:25082		1.11	2.41	1.3	11.83	15.09	15.51	0.45	4.66	4.5	17.1	28.05	28.68	2.95	3.74	1.93	2	0.27	0	10.8908	1.815	9.07583	0.833346
p1@LOC100130557	LOC100130557	chr1:41157729..41157774,-	CAGE_peak_1_at_LOC100130557_5end	158bp_to_NR_024567,uc010ojl.1_5end	entrezgene:100130557			16.62	16.85	21.48	9.51	8.5	7.97	6.85	5.56	4.66	12.26	6.56	7.12	1.23	0.47	1.04	2	1.08	1.09	10.3283	1.15167	9.17667	0.888494
p1@CITED4	CITED4	chr1:41328026..41328043,-	CAGE_peak_1_at_CITED4_5end	-8bp_to_ENST00000372638,NM_133467,uc001cgj.2_5end	entrezgene:163732	HGNC:18696	uniprot:Q96RK1	59.28	80.02	64.67	10.56	10.21	38.79	35.27	21.33	23.47	6.84	5.77	14.98	0.98	3.28	1.93	9.99	2.44	6.2	30.9325	4.13667	26.7958	0.866268
p1@RNU5F-1	RNU5F-1	chr1:45187567..45187581,-	CAGE_peak_1_at_RNU5F-1_5end	0bp_to_ENST00000362507_5end		HGNC:10216		2013.22	1536.17	1129.76	126.12	332.73	139.42	280.15	133.81	54.33	140.8	57.09	46.03	21.17	14.27	93.34	11.99	253.26	41.91	499.136	72.6567	426.479	0.854435
p1@C1orf228	C1orf228	chr1:45189400..45189461,+	CAGE_peak_1_at_C1orf228_5end	0bp_to_ENST00000427321_5end	entrezgene:339541	HGNC:34345		29.36	26.87	23.87	11.41	10.21	9.22	44.37	41.15	15.11	1.71	0.6	0.55	0	0	1.93	0	0.81	0.36	17.8692	0.516667	17.3525	0.971086
p1@PLK3	PLK3	chr1:45266040..45266056,+	CAGE_peak_1_at_PLK3_5end	-3bp_to_ENST00000465443_5end	entrezgene:1263	HGNC:2154		703.02	692.88	710.06	117.04	127.14	123.49	86.49	103.47	68.63	133.1	96.28	84.76	20.19	75.58	45.04	45.94	47.45	57.95	253.863	48.6917	205.172	0.808197
p1@RNU5E-6P	RNU5E-6P	chr1:45285665..45285671,-	CAGE_peak_1_at_RNU5E-6P_5end	0bp_to_ENST00000365574_5end		HGNC:42522		554.55	248.07	302.73	27.04	43.8	94.56	28.64	14.87	20.89	33.92	19.69	44.39	8.37	3.98	19.47	0	22.78	2.55	119.429	9.525	109.904	0.920246
p3@JUN	JUN	chr1:59249688..59249703,-	CAGE_peak_3_at_JUN_5end	81bp_to_ENST00000371222,NM_002228,uc001cze.2_5end	entrezgene:3725	HGNC:6204	uniprot:P05412	54.85	68.59	81.38	2.54	4.25	5.45	3.48	4.66	5.3	2.28	0.6	2.56	1.97	4.91	4.9	2	2.71	3.28	19.6617	3.295	16.3667	0.832415	CD-specific association over enhancer cluster
p@chr1:59250046..59250065,+	chr1:59250046..59250065,+	chr1:59250046..59250065,+	CAGE_peak_at_chr1:59250046..59250065,+	NA	NA	NA	NA	44.32	31.28	37.98	1.06	7.87	2.52	1.68	1.5	1.29	1.71	1.79	1.64	0.25	0.7	0.45	0	0.54	0.36	11.22	0.383333	10.8367	0.965835
p1@ENST00000436350	ENST00000436350	chr1:65468108..65468146,-	CAGE_peak_1_at_ENST00000436350_5end	0bp_to_ENST00000436350_5end				168.97	86.43	85.07	5.28	7.23	7.76	10.56	1.8	4.18	5.7	1.99	4.75	0	0.7	0	0	0	0	32.4767	0.116667	32.36	0.996408
p@chr1:65468716..65468721,+	chr1:65468716..65468721,+	chr1:65468716..65468721,+	CAGE_peak_at_chr1:65468716..65468721,+	NA	NA	NA	NA	42.66	35.1	28.65	1.06	4.04	2.94	2.13	1.2	0.64	1.43	0.8	1.28	0	0	0	0	0	0	10.1608	0	10.1608	1
p@chr1:65532758..65532804,+	chr1:65532758..65532804,+	chr1:65532758..65532804,+	CAGE_peak_at_chr1:65532758..65532804,+	NA	NA	NA	NA	56.51	50.34	49.48	9.51	14.88	14.89	6.96	7.51	5.95	16.25	12.33	8.04	0	0	0	0	0	0	21.0542	0	21.0542	1
p@chr1:65532870..65532916,+	chr1:65532870..65532916,+	chr1:65532870..65532916,+	CAGE_peak_at_chr1:65532870..65532916,+	NA	NA	NA	NA	44.32	17.05	19.1	6.97	7.02	5.03	1.46	1.8	1.45	5.99	6.17	5.85	0	0.23	0	0	0	0	10.1842	0.0383333	10.1458	0.996236
p3@KLHL21	KLHL21	chr1:6663744..6663762,-	CAGE_peak_3_at_KLHL21_5end	0bp_to_ENST00000505933_5end	entrezgene:9903	HGNC:29041	uniprot:Q2NKK7	19.94	10.03	11.72	12.89	17.43	8.81	11.68	5.26	6.27	27.08	16.71	16.44	0	0	0.3	0	0	0.36	13.6883	0.11	13.5783	0.991964
p4@PDE4B	PDE4B	chr1:66797860..66797884,+	CAGE_peak_4_at_PDE4B_5end	0bp_to_ENST00000526197_5end	entrezgene:5142	HGNC:8781	uniprot:E9PR34	93.63	132.96	100.91	16.69	19.98	18.03	24.26	27.03	34.07	3.42	1.19	5.66	0.49	1.4	0.15	0	0.27	0	39.8192	0.385	39.4342	0.990331
p2@PDE4B	PDE4B	chr1:66797919..66797935,+	CAGE_peak_2_at_PDE4B_5end	47bp_to_ENST00000526197_5end	entrezgene:5142	HGNC:8781	uniprot:E9PR34	280.88	229.82	173.83	27.67	45.5	34.59	51.56	62.92	63.17	13.11	6.56	9.86	1.97	2.11	1.04	0	1.63	0.36	83.2892	1.185	82.1042	0.985772
p8@PDE4B	PDE4B	chr1:66797938..66797950,+	CAGE_peak_8_at_PDE4B_5end	66bp_to_ENST00000526197_5end	entrezgene:5142	HGNC:8781	uniprot:E9PR34	27.15	23.26	18.23	6.76	8.72	6.29	8.76	12.46	16.72	0.86	2.19	2.37	0.49	0.23	0.59	0	0.27	0.73	11.1475	0.385	10.7625	0.965463
p6@PDE4B	PDE4B	chr1:66797976..66797992,+	CAGE_peak_6_at_PDE4B_5end	183bp_to_NM_001037339,uc001dcq.2_5end	entrezgene:5142	HGNC:8781	uniprot:Q07343,uniprot:Q5TEK5	56.51	62.37	43.4	9.51	15.52	13.63	23.03	27.03	29.73	2.85	4.18	3.47	0.74	1.87	0.74	0	0.81	0	24.2692	0.693333	23.5758	0.971432
p1@PDE4B	PDE4B	chr1:66798006..66798040,+	CAGE_peak_1_at_PDE4B_5end	213bp_to_NM_001037339,uc001dcq.2_5end	entrezgene:5142	HGNC:8781	uniprot:Q07343,uniprot:Q5TEK5	238.22	232.63	167.97	17.96	31.47	22.85	48.75	57.22	56.58	4.28	3.18	3.65	0.49	1.87	0.74	0	1.08	0.36	73.73	0.756667	72.9733	0.989737
p3@PDE4B	PDE4B	chr1:66798089..66798106,+	CAGE_peak_3_at_PDE4B_5end	0bp_to_AK294441_5end	entrezgene:5142	HGNC:8781	uniprot:B4DG71	188.36	148.4	83.33	6.76	12.33	8.39	13.59	13.52	18.16	2.28	0.8	2.37	0.49	0.23	0.45	0	0.27	0	41.5242	0.24	41.2842	0.99422
p@chr1:66799709..66799769,+	chr1:66799709..66799769,+	chr1:66799709..66799769,+	CAGE_peak_at_chr1:66799709..66799769,+	NA	NA	NA	NA	41	37.7	38.63	4.44	12.97	7.76	3.93	4.66	5.46	0.57	0.99	1.46	0	0	0	0	0	0	13.2975	0	13.2975	1
p@chr1:66861227..66861244,-	chr1:66861227..66861244,-	chr1:66861227..66861244,-	CAGE_peak_at_chr1:66861227..66861244,-	NA	NA	NA	NA	221.6	183.7	279.51	3.38	5.74	6.92	3.82	3.45	4.82	0	0	0.55	0	0	0	0	0	0	59.4575	0	59.4575	1
p@chr1:78470236..78470239,-	chr1:78470236..78470239,-	chr1:78470236..78470239,-	CAGE_peak_at_chr1:78470236..78470239,-	NA	NA	NA	NA	1483.05	175.68	191.4	41.41	92.06	107.97	48.19	46.1	38.73	33.92	22.88	45.85	0.49	1.4	0.15	0	0.81	0	193.937	0.475	193.462	0.997551
p1@GBP1	GBP1	chr1:89530883..89530906,-	CAGE_peak_1_at_GBP1_5end	6bp_to_ENST00000469194_5end	entrezgene:2633	HGNC:4182		24.93	17.65	22.35	34.01	43.58	40.67	6.07	10.66	9.8	12.26	26.85	36.9	2.71	12.64	2.23	2	0.81	2.55	23.8108	3.82333	19.9875	0.839429
p1@GBP2	GBP2	chr1:89591749..89591816,-	CAGE_peak_1_at_GBP2_5end	0bp_to_ENST00000370466,NM_004120,uc001dmz.1_5end	entrezgene:2634	HGNC:4183	uniprot:P32456,uniprot:Q8TCE5	259.82	306.63	247.18	145.13	171.36	119.51	88.85	112.63	106.88	121.99	176.64	149.05	40.87	35.33	34.78	23.97	25.76	23.69	167.139	30.7333	136.406	0.816121
p2@GBP4	GBP4	chr1:89664551..89664594,-	CAGE_peak_2_at_GBP4_5end	20bp_to_ENST00000355754_5end	entrezgene:115361	HGNC:20480	uniprot:Q96PP9	7.2	10.63	14.11	14.58	18.07	15.31	4.83	4.66	8.04	10.26	9.75	16.07	0.49	0.47	0	0	0.27	0.36	11.1258	0.265	10.8608	0.976182
p1@GBP4	GBP4	chr1:89664595..89664636,-	CAGE_peak_1_at_GBP4_5end	0bp_to_ENST00000355754,NM_052941,uc001dnb.2_5end	entrezgene:115361	HGNC:20480	uniprot:Q96PP9	19.39	21.66	25.61	38.87	45.71	34.17	15.95	14.57	22.66	39.9	42.77	42.56	8.62	1.64	3.12	7.99	2.71	1.82	30.3183	4.31667	26.0017	0.857622
p1@HES4	HES4	chr1:935467..935484,-	CAGE_peak_1_at_HES4_5end	0bp_to_ENST00000481869_5end	entrezgene:57801	HGNC:24149		16.62	10.03	16.06	10.99	31.04	5.45	0.56	1.05	0	42.75	64.65	21.55	0.25	0.23	0	0	0	0	18.3958	0.08	18.3158	0.995651
p@chr10:104154066..104154118,-	chr10:104154066..104154118,-	chr10:104154066..104154118,-	CAGE_peak_at_chr10:104154066..104154118,-	NA	NA	NA	NA	29.92	25.47	38.84	10.14	16.58	17.19	13.48	10.06	8.68	15.39	7.76	8.77	0	0	0.15	0	0.27	0	16.8567	0.07	16.7867	0.995847
p3@NFKB2	NFKB2	chr10:104154246..104154347,+	CAGE_peak_3_at_NFKB2_5end	0bp_to_NM_001077494,uc001kvb.2_5end	entrezgene:4791	HGNC:7795	uniprot:Q00653	347.36	272.14	279.73	45.84	86.1	74.22	46.05	47.31	37.93	41.61	39.98	34.71	8.13	18.02	11.15	4	10.3	14.58	112.748	11.03	101.718	0.902172	CD and UC-specific association
p@chr10:104154951..104154972,-	chr10:104154951..104154972,-	chr10:104154951..104154972,-	CAGE_peak_at_chr10:104154951..104154972,-	NA	NA	NA	NA	24.93	50.74	39.28	1.27	3.83	3.35	0.67	1.5	0.32	0	0.99	0.37	0	0	0	0	0	0	10.6042	0	10.6042	1
p@chr10:104155305..104155351,-	chr10:104155305..104155351,-	chr10:104155305..104155351,-	CAGE_peak_at_chr10:104155305..104155351,-	NA	NA	NA	NA	12.19	13.84	16.06	20.28	30.83	27.88	21.12	15.17	12.54	29.93	16.11	17.72	0	0.23	0	0	0.27	0	19.4725	0.0833333	19.3892	0.99572
p2@NFKB2	NFKB2	chr10:104155480..104155534,+	CAGE_peak_2_at_NFKB2_5end	0bp_to_uc009xxc.2_5end	entrezgene:4791	HGNC:7795		209.96	320.47	228.51	35.07	63.57	46.54	33.7	39.65	28.93	29.93	21.28	22.47	10.59	17.32	17.69	7.99	16	15.67	90.0067	14.21	75.7967	0.842123
p@chr10:104545870..104545915,+	chr10:104545870..104545915,+	chr10:104545870..104545915,+	CAGE_peak_at_chr10:104545870..104545915,+	NA	NA	NA	NA	12.19	2.41	15.41	19.44	17.43	37.53	4.72	9.46	5.63	23.66	16.11	35.25	0	0	0	0	0	0	16.6033	0	16.6033	1
p@chr10:104952377..104952445,+	chr10:104952377..104952445,+	chr10:104952377..104952445,+	CAGE_peak_at_chr10:104952377..104952445,+	NA	NA	NA	NA	13.85	17.45	11.07	9.3	8.5	8.18	10.9	8.71	10.29	7.98	10.94	6.76	2.22	1.17	2.53	2	1.9	1.09	10.3275	1.81833	8.50917	0.823933
p3@NEURL	NEURL	chr10:105314881..105314945,+	CAGE_peak_3_at_NEURL_5end	-43bp_to_ENST00000437579_5end	entrezgene:9148	HGNC:7761		4.43	2.61	6.51	16.27	22.54	9.85	3.26	2.7	0.96	24.8	43.36	30.5	0	0	0	0	0	0	13.9825	0	13.9825	1
p4@NEURL	NEURL	chr10:105315073..105315096,+	CAGE_peak_4_at_NEURL_5end	-40bp_to_ENST00000369777_5end	entrezgene:9148	HGNC:7761		3.88	3.61	3.69	18.38	32.95	10.06	1.68	1.95	0.48	49.88	79.77	44.2	0	0	0	0	0	0	20.8775	0	20.8775	1
p@chr10:105881496..105881525,-	chr10:105881496..105881525,-	chr10:105881496..105881525,-	CAGE_peak_at_chr10:105881496..105881525,-	NA	NA	NA	NA	28.25	28.28	34.5	6.34	9.78	8.18	2.7	4.36	3.21	7.41	2.39	6.39	0.25	0	0.15	0	0.27	0	11.8158	0.111667	11.7042	0.990549
p@chr10:106006968..106006984,+	chr10:106006968..106006984,+	chr10:106006968..106006984,+	CAGE_peak_at_chr10:106006968..106006984,+	NA	NA	NA	NA	139.61	37.3	47.53	3.59	4.68	6.71	4.04	1.95	1.13	3.99	0.99	2.37	0.49	2.11	0.59	0	0.54	0.36	21.1575	0.681667	20.4758	0.967781
p@chr10:106015510..106015534,-	chr10:106015510..106015534,-	chr10:106015510..106015534,-	CAGE_peak_at_chr10:106015510..106015534,-	NA	NA	NA	NA	45.98	44.72	25.61	2.54	2.76	1.89	1.68	1.05	0.64	2	0.2	1.46	0	0	0.15	0	0.27	0.36	10.8775	0.13	10.7475	0.988049
p@chr10:1089480..1089514,-	chr10:1089480..1089514,-	chr10:1089480..1089514,-	CAGE_peak_at_chr10:1089480..1089514,-	NA	NA	NA	NA	3.88	0	1.74	19.44	15.95	10.27	8.87	6.31	5.95	27.65	32.42	25.57	0	0.23	0.15	0	0	0	13.1708	0.0633333	13.1075	0.995191
p1@uc001igd.2	uc001igd.2	chr10:1094998..1095041,+	CAGE_peak_1_at_uc001igd.2_5end	1bp_to_uc001igd.2_5end				13.3	15.04	21.27	15	10.42	11.53	19.21	11.41	9.64	15.68	15.12	9.32	1.48	1.64	1.19	0	1.9	1.46	13.9117	1.27833	12.6333	0.908111
p1@RNU4-5P	RNU4-5P	chr10:111629613..111629617,+	CAGE_peak_1_at_RNU4-5P_5end	0bp_to_ENST00000411347_5end		HGNC:10198		2.22	114.51	26.48	5.92	12.97	17.82	8.42	6.31	0.16	5.7	22.08	19.18	0.74	0.23	4.01	0	6.78	5.83	20.1475	2.93167	17.2158	0.85449
p9@CELF2	CELF2	chr10:11207485..11207496,+	CAGE_peak_9_at_CELF2_5end	0bp_to_ENST00000537122_5end	entrezgene:10659	HGNC:2550	uniprot:B4DIB6	7.76	8.22	7.16	15.63	17.01	11.53	11.68	9.16	8.68	19.38	19.1	14.43	2.46	1.4	2.08	2	1.63	2.19	12.4783	1.96	10.5183	0.842928
p@chr10:112257429..112257447,-	chr10:112257429..112257447,-	chr10:112257429..112257447,-	CAGE_peak_at_chr10:112257429..112257447,-	NA	NA	NA	NA	42.66	40.11	35.37	5.7	11.69	6.92	4.04	3.75	2.09	11.97	8.16	8.59	0	0.47	0.15	0	0.27	0.36	15.0875	0.208333	14.8792	0.986192
p@chr10:112257453..112257476,-	chr10:112257453..112257476,-	chr10:112257453..112257476,-	CAGE_peak_at_chr10:112257453..112257476,-	NA	NA	NA	NA	36.01	30.28	29.95	2.96	7.02	8.18	3.82	3.45	2.89	9.12	5.37	3.84	0	1.17	1.04	4	0.81	0.36	11.9075	1.23	10.6775	0.896704
p@chr10:11304930..11304933,+	chr10:11304930..11304933,+	chr10:11304930..11304933,+	CAGE_peak_at_chr10:11304930..11304933,+	NA	NA	NA	NA	7.76	6.82	9.98	5.7	13.82	24.32	5.05	9.61	24.59	8.55	17.9	46.76	6.89	0.7	2.68	0	3.25	0.36	15.0717	2.31333	12.7583	0.846511
p@chr10:114149183..114149197,-	chr10:114149183..114149197,-	chr10:114149183..114149197,-	CAGE_peak_at_chr10:114149183..114149197,-	NA	NA	NA	NA	59.83	43.12	58.16	2.32	1.49	3.56	2.25	0.45	0.64	2.57	0.2	0.37	0	0	0	0	0	0	14.58	0	14.58	1
p@chr10:114149481..114149545,+	chr10:114149481..114149545,+	chr10:114149481..114149545,+	CAGE_peak_at_chr10:114149481..114149545,+	NA	NA	NA	NA	41	37.9	49.26	2.96	1.06	8.18	0.9	0.45	2.09	0.57	0	0.37	0	0	0	0	0	0	12.0617	0	12.0617	1
p1@TCF7L2	TCF7L2	chr10:114709999..114710031,+	CAGE_peak_1_at_TCF7L2_5end	0bp_to_ENST00000355717,ENST00000355995,ENST00000534894,ENST00000536810,ENST00000538897,ENST00000543371,ENST00000545257,NM_001146274,NM_001146283,NM_001146284,NM_001146285,NM_001146286,NM_001198525,NM_001198526,NM_001198527,NM_001198528,NM_001198529,NM_001198530,NM_001198531,NM_030756,uc001lac.3,uc001lad.3,uc001lae.3,uc001laf.3,uc001lag.3,uc001lah.2,uc010qrk.1,uc010qrl.1,uc010qrm.1,uc010qrn.1,uc01…	entrezgene:6934	HGNC:11641	uniprot:F8W7T5,uniprot:E2GH25,uniprot:Q9NQB0,uniprot:C6ZRK5,uniprot:B4DRJ8,uniprot:C6ZRJ7,uniprot:C6ZRK1,uniprot:C6ZRJ8,uniprot:C6ZRJ9,uniprot:C6ZRK0,uniprot:F8W742,uniprot:C6ZRK2,uniprot:B9X074,uniprot:Q6FHW4	262.04	281.56	249.13	270.41	258.74	166.05	70.09	56.32	102.06	331.75	378.54	365.15	11.57	19.66	9.81	33.96	14.37	12.76	232.653	17.0217	215.632	0.926837
p2@TCF7L2	TCF7L2	chr10:114710098..114710130,+	CAGE_peak_2_at_TCF7L2_5end	-80bp_to_ENST00000349937,ENST00000369397_5end	entrezgene:6934	HGNC:11641	uniprot:Q5VVR8,uniprot:Q9NQB0	34.35	34.29	27.99	90.21	78.24	52	4.38	6.01	6.91	116	145.21	158.19	1.97	7.02	2.38	9.99	0.54	1.46	62.815	3.89333	58.9217	0.938019
p3@TCF7L2	TCF7L2	chr10:114710244..114710257,+	CAGE_peak_3_at_TCF7L2_5end	33bp_to_ENST00000349937,ENST00000369397_5end	entrezgene:6934	HGNC:11641	uniprot:Q5VVR8,uniprot:Q9NQB0	13.3	21.86	3.26	8.03	18.92	3.98	1.68	3.6	0.48	19.38	32.42	8.4	0.49	1.17	0.45	0	4.07	1.09	11.2758	1.21167	10.0642	0.892543
p@chr10:114716974..114716978,+	chr10:114716974..114716978,+	chr10:114716974..114716978,+	CAGE_peak_at_chr10:114716974..114716978,+	NA	NA	NA	NA	43.21	38.5	23	2.11	2.76	1.26	0.9	1.95	3.54	5.99	7.16	7.12	0.49	0.7	0.59	0	0.81	0.36	11.4583	0.491667	10.9667	0.957091
p@chr10:125852326..125852390,+	chr10:125852326..125852390,+	chr10:125852326..125852390,+	CAGE_peak_at_chr10:125852326..125852390,+	NA	NA	NA	NA	72.57	100.67	82.46	14.79	28.06	19.08	19.32	11.71	9.16	21.38	14.52	11.69	0.25	1.4	0.89	0	0.81	1.46	33.7842	0.801667	32.9825	0.976271
p@chr10:126029753..126029776,-	chr10:126029753..126029776,-	chr10:126029753..126029776,-	CAGE_peak_at_chr10:126029753..126029776,-	NA	NA	NA	NA	63.16	46.33	62.72	1.9	2.98	2.1	3.15	1.95	1.45	0	0.2	0.55	0	0	0	0	0.27	0	15.5408	0.045	15.4958	0.997104
p3@FAM53B	FAM53B	chr10:126432670..126432723,-	CAGE_peak_3_at_FAM53B_5end	-51bp_to_ENST00000337318_5end	entrezgene:9679	HGNC:28968	uniprot:Q14153	28.25	41.91	42.32	11.41	12.33	9.43	11.91	11.41	11.57	17.1	12.13	16.99	2.95	2.57	2.97	7.99	4.34	1.09	18.8967	3.65167	15.245	0.806756
p@chr10:127730695..127730726,+	chr10:127730695..127730726,+	chr10:127730695..127730726,+	CAGE_peak_at_chr10:127730695..127730726,+	NA	NA	NA	NA	38.78	34.49	49.7	4.44	3.19	7.55	1.68	1.05	0.48	6.27	2.78	5.11	0	0	0.15	0	0	0	12.96	0.025	12.935	0.998071
p@chr10:129858129..129858150,+	chr10:129858129..129858150,+	chr10:129858129..129858150,+	CAGE_peak_at_chr10:129858129..129858150,+	NA	NA	NA	NA	29.36	128.75	83.55	21.97	37.84	17.4	74.47	65.63	126.49	10.83	22.08	11.14	2.71	3.04	3.27	4	3.8	1.82	52.4592	3.10667	49.3525	0.940779
p@chr10:129858156..129858180,+	chr10:129858156..129858180,+	chr10:129858156..129858180,+	CAGE_peak_at_chr10:129858156..129858180,+	NA	NA	NA	NA	13.85	69.99	38.84	5.49	10.21	7.76	22.02	21.78	33.27	1.71	4.38	2.74	1.48	3.28	1.19	0	0.27	0	19.3367	1.03667	18.3	0.946389
p@chr10:129863204..129863220,+	chr10:129863204..129863220,+	chr10:129863204..129863220,+	CAGE_peak_at_chr10:129863204..129863220,+	NA	NA	NA	NA	59.28	43.12	39.71	15.84	16.37	22.64	38.42	21.33	20.89	9.98	5.77	4.57	2.71	1.4	3.27	4	4.34	3.64	24.8267	3.22667	21.6	0.870032
p@chr10:135088774..135088789,+	chr10:135088774..135088789,+	chr10:135088774..135088789,+	CAGE_peak_at_chr10:135088774..135088789,+	NA	NA	NA	NA	38.78	34.69	38.19	6.97	9.78	9.85	18.42	13.82	9.96	4.85	0.8	1.46	0	0	0	0	0	0	15.6308	0	15.6308	1
p@chr10:135092487..135092526,-	chr10:135092487..135092526,-	chr10:135092487..135092526,-	CAGE_peak_at_chr10:135092487..135092526,-	NA	NA	NA	NA	55.4	30.68	39.28	4.23	8.29	3.35	15.61	10.36	3.05	5.7	3.98	2.01	0	0	0.59	0	0	0	15.1617	0.0983333	15.0633	0.993514
p4@TUBGCP2	TUBGCP2	chr10:135122318..135122339,-	CAGE_peak_4_at_TUBGCP2_5end	12bp_to_ENST00000480198_5end	entrezgene:10844	HGNC:18599		62.6	42.31	52.73	10.99	18.07	17.19	26.28	19.07	11.89	15.96	11.34	8.95	0.49	0.47	0.15	0	0.27	0.36	24.7817	0.29	24.4917	0.988298
p@chr10:14227455..14227475,+	chr10:14227455..14227475,+	chr10:14227455..14227475,+	CAGE_peak_at_chr10:14227455..14227475,+	NA	NA	NA	NA	284.2	41.31	90.06	6.76	12.76	4.61	8.2	3.6	2.25	2	0.99	1.28	0	0	0.15	0	0.27	0	38.1683	0.07	38.0983	0.998166
p@chr10:14646535..14646560,+	chr10:14646535..14646560,+	chr10:14646535..14646560,+	CAGE_peak_at_chr10:14646535..14646560,+	NA	NA	NA	NA	168.97	88.84	140.62	5.28	12.76	7.55	13.82	13.82	12.86	0.86	0.4	1.46	0	0.23	0	5.99	0.27	1.46	38.9367	1.325	37.6117	0.96597
p@chr10:17065626..17065643,+	chr10:17065626..17065643,+	chr10:17065626..17065643,+	CAGE_peak_at_chr10:17065626..17065643,+	NA	NA	NA	NA	33.79	31.89	56.21	5.28	6.8	5.24	2.92	5.26	5.95	1.43	0.4	0.55	0	0	0	0	0	0	12.9767	0	12.9767	1
p@chr10:17069064..17069080,+	chr10:17069064..17069080,+	chr10:17069064..17069080,+	CAGE_peak_at_chr10:17069064..17069080,+	NA	NA	NA	NA	70.36	30.88	45.57	1.9	4.68	5.03	0.67	1.65	1.13	0.57	0	0.73	0	0	0	0	0	0	13.5975	0	13.5975	1
p@chr10:17071741..17071777,+	chr10:17071741..17071777,+	chr10:17071741..17071777,+	CAGE_peak_at_chr10:17071741..17071777,+	NA	NA	NA	NA	38.23	30.08	44.49	1.27	1.91	2.94	0.9	2.85	1.45	0	0	0.18	0.25	0	0	0	0	0	10.3583	0.0416667	10.3167	0.995977
p2@TRDMT1	TRDMT1	chr10:17243357..17243399,-	CAGE_peak_2_at_TRDMT1_5end	27bp_to_ENST00000486947_5end	entrezgene:1787	HGNC:2977		28.81	17.65	34.72	5.49	6.8	7.76	2.81	5.11	3.7	4.28	1.99	4.02	0.25	0.47	0.45	0	0	0	10.2617	0.195	10.0667	0.980997
p@chr10:17248566..17248644,+	chr10:17248566..17248644,+	chr10:17248566..17248644,+	CAGE_peak_at_chr10:17248566..17248644,+	NA	NA	NA	NA	56.51	65.58	54.9	2.96	4.68	6.92	3.15	6.31	1.61	2	0.6	2.01	0	0	0	0	0.27	0	17.2692	0.045	17.2242	0.997394
p@chr10:17255041..17255070,-	chr10:17255041..17255070,-	chr10:17255041..17255070,-	CAGE_peak_at_chr10:17255041..17255070,-	NA	NA	NA	NA	50.97	36.3	45.79	2.54	4.68	2.73	2.25	3	4.34	2.28	0.8	1.83	0	0	0.59	0	0	0	13.1258	0.0983333	13.0275	0.992508
p@chr10:17255075..17255095,-	chr10:17255075..17255095,-	chr10:17255075..17255095,-	CAGE_peak_at_chr10:17255075..17255095,-	NA	NA	NA	NA	37.67	49.13	56.21	2.54	2.98	1.26	0.9	2.25	2.57	0.86	0.4	0.91	0	1.4	0.3	0	0.27	0	13.14	0.328333	12.8117	0.975013
p@chr10:17258268..17258287,-	chr10:17258268..17258287,-	chr10:17258268..17258287,-	CAGE_peak_at_chr10:17258268..17258287,-	NA	NA	NA	NA	39.33	18.25	32.77	6.13	7.23	10.9	3.82	9.46	4.5	3.99	5.17	7.67	0	0.7	0.15	2	0	0	12.435	0.475	11.96	0.961801
p@chr10:17270448..17270476,-	chr10:17270448..17270476,-	chr10:17270448..17270476,-	CAGE_peak_at_chr10:17270448..17270476,-	NA	NA	NA	NA	218.27	151.01	210.93	8.03	15.73	20.76	5.84	13.52	10.29	4.56	1.99	4.2	0	0.23	0.15	0	0	0.73	55.4275	0.185	55.2425	0.996662
p2@VIM	VIM	chr10:17270548..17270610,+	CAGE_peak_2_at_VIM_5end	34bp_to_ENST00000478746_5end	entrezgene:7431	HGNC:12692		124.09	121.13	154.51	9.51	17.65	13	18.08	31.39	26.36	12.54	6.96	6.94	2.46	2.11	2.38	5.99	3.52	5.83	45.18	3.715	41.465	0.917773
p8@VIM	VIM	chr10:17270651..17270667,+	CAGE_peak_8_at_VIM_5end	137bp_to_ENST00000478746_5end	entrezgene:7431	HGNC:12692		55.95	51.14	45.57	0.85	3.61	2.31	1.57	4.05	2.57	1.14	1.39	1.64	0	0	0	0	0.27	0	14.3158	0.045	14.2708	0.996857
p@chr10:17273781..17273794,+	chr10:17273781..17273794,+	chr10:17273781..17273794,+	CAGE_peak_at_chr10:17273781..17273794,+	NA	NA	NA	NA	71.47	59.76	81.38	2.32	3.61	5.24	1.91	5.71	2.89	6.56	2.78	2.37	0.98	0.47	1.49	0	1.08	0	20.5	0.67	19.83	0.967317
p2@BC033534	BC033534	chr10:18947984..18947997,-	CAGE_peak_2_at_BC033534_5end	169bp_to_BC033534_5end				83.1	32.09	28.43	6.13	17.86	11.74	3.26	2.1	2.25	0.57	0.4	0.55	0	0	0	0	0	0	15.7067	0	15.7067	1
p1@BC033534	BC033534	chr10:18948026..18948051,-	CAGE_peak_1_at_BC033534_5end	115bp_to_BC033534_5end				74.24	44.72	45.57	6.55	28.7	21.59	6.85	4.66	5.79	0	1.79	2.37	0	0	0	0	0.27	0	20.2358	0.045	20.1908	0.997776
p1@ARL5B	ARL5B	chr10:18948311..18948417,+	CAGE_peak_1_at_ARL5B_5end	0bp_to_ENST00000377275,NM_178815,uc001iqd.1_5end	entrezgene:221079	HGNC:23052	uniprot:Q96KC2,uniprot:B0YIW9	191.68	98.27	100.26	15.63	26.15	20.76	21.34	15.77	23.95	10.26	9.55	7.31	8.62	7.72	6.99	5.99	7.59	7.29	45.0775	7.36667	37.7108	0.836578
p2@OTUD1	OTUD1	chr10:23727989..23728040,+	CAGE_peak_2_at_OTUD1_5end	-157bp_to_ENST00000376495,NM_001145373,uc001irr.1_5end	entrezgene:220213	HGNC:27346	uniprot:Q5VV17	50.41	68.59	57.07	14.37	18.28	17.82	19.66	19.97	14.14	15.68	16.91	17.35	6.65	1.64	4.46	2	2.17	2.55	27.5208	3.245	24.2758	0.882089
p3@OTUD1	OTUD1	chr10:23728041..23728084,+	CAGE_peak_3_at_OTUD1_5end	-113bp_to_ENST00000376495,NM_001145373,uc001irr.1_5end	entrezgene:220213	HGNC:27346	uniprot:Q5VV17	55.4	63.57	53.82	15	21.05	12.58	21.79	22.38	11.57	20.52	24.67	16.07	10.59	3.28	5.95	4	4.07	2.55	28.2017	5.07333	23.1283	0.820105
p1@OTUD1	OTUD1	chr10:23728380..23728397,+	CAGE_peak_1_at_OTUD1_5end	182bp_to_ENST00000376495,NM_001145373,uc001irr.1_5end	entrezgene:220213	HGNC:27346	uniprot:Q5VV17	329.63	697.49	470.05	80.91	103.11	73.59	63.13	76.14	51.27	34.77	56.69	46.58	4.68	0.7	2.97	0	1.9	1.82	173.613	2.01167	171.602	0.988413
p@chr10:27149163..27149213,+	chr10:27149163..27149213,+	chr10:27149163..27149213,+	CAGE_peak_at_chr10:27149163..27149213,+	NA	NA	NA	NA	31.02	28.08	23.65	3.8	8.72	5.45	4.72	5.11	2.41	4.28	4.18	2.01	0.25	0	0	0	0	0	10.2858	0.0416667	10.2442	0.995949
p2@MASTL	MASTL	chr10:27443390..27443429,+	CAGE_peak_2_at_MASTL_5end	-287bp_to_uc001itl.2,uc001itm.2,uc009xkw.1,uc009xkx.1_5end	entrezgene:84930	HGNC:19042	uniprot:Q96GX5	13.3	12.23	15.84	20.91	24.66	29.56	14.72	14.57	12.22	21.66	21.88	24.48	3.45	4.45	2.68	0	1.36	4.01	18.8358	2.65833	16.1775	0.858868
p1@MPP7	MPP7	chr10:28591933..28591966,-	CAGE_peak_1_at_MPP7_5end	28bp_to_ENST00000445954,uc009xla.2,uc010qdv.1_5end	entrezgene:143098	HGNC:26542	uniprot:B4DWL9	32.69	35.3	41.88	7.39	9.35	9.64	42.68	39.35	43.07	2.57	4.38	3.47	0.25	1.17	1.49	0	1.63	3.64	22.6475	1.36333	21.2842	0.939802
p@chr10:28845345..28845346,+	chr10:28845345..28845346,+	chr10:28845345..28845346,+	CAGE_peak_at_chr10:28845345..28845346,+	NA	NA	NA	NA	7.76	23.86	26.48	1.69	7.65	13.42	1.68	4.36	5.63	3.42	8.55	15.89	3.2	1.87	2.68	0	2.44	0	10.0325	1.69833	8.33417	0.830717
p5@SVIL	SVIL	chr10:30024802..30024871,-	CAGE_peak_5_at_SVIL_5end	-69bp_to_ENST00000375400_5end	entrezgene:6840	HGNC:11480		22.16	17.85	16.06	6.34	4.89	8.18	7.86	9.16	12.22	10.83	9.75	10.05	0.25	1.17	1.04	7.99	0.54	0.36	11.2792	1.89167	9.3875	0.832287
p2@MAP3K8	MAP3K8	chr10:30723045..30723060,+	CAGE_peak_2_at_MAP3K8_5end	0bp_to_ENST00000542547_5end	entrezgene:1326	HGNC:6860		107.48	122.53	115.23	38.45	47.41	50.32	28.64	20.27	36	55.01	39.58	46.58	8.62	3.04	2.97	9.99	6.78	3.28	58.9583	5.78	53.1783	0.901965
p1@MAP3K8	MAP3K8	chr10:30723105..30723122,+	CAGE_peak_1_at_MAP3K8_5end	35bp_to_ENST00000415139_5end	entrezgene:1326	HGNC:6860	uniprot:Q5T857	514.66	448.02	365.88	116.4	118.85	109.86	74.02	58.72	68.15	107.45	106.82	96.99	21.67	9.36	15.75	7.99	13.02	7.29	182.152	12.5133	169.638	0.931303	Extended CD-specific association
p3@MAP3K8	MAP3K8	chr10:30723533..30723597,+	CAGE_peak_3_at_MAP3K8_5end	0bp_to_ENST00000413724_5end	entrezgene:1326	HGNC:6860	uniprot:Q5T853	78.67	42.92	51.21	13.73	11.91	13.63	13.37	6.61	10.93	12.54	8.95	13.15	6.16	3.04	5.35	4	4.34	2.19	23.135	4.18	18.955	0.819321
p4@MAP3K8	MAP3K8	chr10:30723603..30723627,+	CAGE_peak_4_at_MAP3K8_5end	9bp_to_ENST00000413724_5end	entrezgene:1326	HGNC:6860	uniprot:Q5T853	42.1	42.52	32.12	15	14.88	10.69	10.67	7.21	7.55	7.7	9.15	7.31	3.2	0.7	1.63	0	2.17	1.09	17.2417	1.465	15.7767	0.915031
p@chr10:30782504..30782546,-	chr10:30782504..30782546,-	chr10:30782504..30782546,-	CAGE_peak_at_chr10:30782504..30782546,-	NA	NA	NA	NA	134.07	85.43	82.25	2.96	5.32	3.77	5.5	1.8	4.18	0.29	0	0.37	0	0	0.15	0	0	0	27.1617	0.025	27.1367	0.99908
p@chr10:30782713..30782755,+	chr10:30782713..30782755,+	chr10:30782713..30782755,+	CAGE_peak_at_chr10:30782713..30782755,+	NA	NA	NA	NA	92.52	41.71	32.77	0.85	0.85	0.42	0.79	0.15	0.16	0	0	0	0	0	0	0	0	0	14.185	0	14.185	1
p@chr10:32048990..32049044,-	chr10:32048990..32049044,-	chr10:32048990..32049044,-	CAGE_peak_at_chr10:32048990..32049044,-	NA	NA	NA	NA	190.57	190.92	72.48	6.55	9.99	11.95	8.65	7.66	10.61	6.84	7.96	5.85	2.95	3.04	3.27	11.99	3.25	5.83	44.1692	5.055	39.1142	0.885554
p1@EPC1	EPC1	chr10:32636038..32636099,-	CAGE_peak_1_at_EPC1_5end	0bp_to_ENST00000469059_5end	entrezgene:80314	HGNC:19876		78.11	63.17	77.04	39.08	38.69	31.45	34.82	25.83	29.73	55.01	33.82	34.52	12.56	8.19	6.99	4	7.59	5.1	45.1058	7.405	37.7008	0.835831
p@chr10:33269802..33269834,+	chr10:33269802..33269834,+	chr10:33269802..33269834,+	CAGE_peak_at_chr10:33269802..33269834,+	NA	NA	NA	NA	47.09	37.3	44.7	2.32	1.7	1.68	6.18	2.85	2.09	0.29	0.8	0.55	0.25	0.23	0	0	0	0	12.2958	0.08	12.2158	0.993494
p3@CREM	CREM	chr10:35416142..35416169,+	CAGE_peak_3_at_CREM_5end	-182bp_to_ENST00000489321_5end	entrezgene:1390	HGNC:2352	uniprot:Q96AG7	55.4	29.88	46.87	28.73	29.98	33.76	41	16.97	16.88	37.34	20.49	30.14	1.48	0.47	1.04	4	0.81	0.73	32.2867	1.42167	30.865	0.955967	Strong specific association with CD and UC
p@chr10:3824837..3824876,+	chr10:3824837..3824876,+	chr10:3824837..3824876,+	CAGE_peak_at_chr10:3824837..3824876,+	NA	NA	NA	NA	17.73	25.27	28.21	6.13	7.44	11.53	1.46	3.75	2.73	10.83	6.96	14.07	0	0	0	0	0	0	11.3425	0	11.3425	1
p@chr10:3826815..3826842,-	chr10:3826815..3826842,-	chr10:3826815..3826842,-	CAGE_peak_at_chr10:3826815..3826842,-	NA	NA	NA	NA	50.97	52.54	139.54	6.76	7.87	11.11	2.81	5.56	1.61	9.69	4.97	10.96	2.22	1.17	2.23	0	0.27	1.09	25.3658	1.16333	24.2025	0.954138
p2@KLF6	KLF6	chr10:3827371..3827386,-	CAGE_peak_2_at_KLF6_5end	0bp_to_ENST00000380946,ENST00000469435_5end	entrezgene:1316	HGNC:2235		324.64	403.9	426.21	95.06	107.15	108.81	46.84	70.28	77.31	108.3	115.37	103.21	12.8	15.68	16.8	11.99	21.15	16.76	165.59	15.8633	149.727	0.904201
p1@KLF6	KLF6	chr10:3827389..3827408,-	CAGE_peak_1_at_KLF6_5end	0bp_to_ENST00000322510_5end	entrezgene:1316	HGNC:2235	uniprot:E7ETR4	1257.57	1406.82	1861.52	237.24	320.18	305.89	204.78	283.68	264.55	446.9	305.93	308.89	135.42	80.26	95.57	39.95	85.14	79.81	600.329	86.025	514.304	0.856704
p@chr10:3827738..3827754,+	chr10:3827738..3827754,+	chr10:3827738..3827754,+	CAGE_peak_at_chr10:3827738..3827754,+	NA	NA	NA	NA	1876.38	1611.78	1820.94	91.26	174.34	179.68	64.81	63.37	72.81	89.78	65.05	110.33	7.39	6.79	7.58	25.97	5.97	9.11	518.378	10.4683	507.909	0.979806
p@chr10:3827776..3827787,+	chr10:3827776..3827787,+	chr10:3827776..3827787,+	CAGE_peak_at_chr10:3827776..3827787,+	NA	NA	NA	NA	46.54	82.82	92.23	6.13	12.76	13.63	2.92	3	4.18	8.27	5.57	10.78	0.25	0.23	0.45	4	0.54	0	24.0692	0.911667	23.1575	0.962123
p@chr10:3846651..3846701,-	chr10:3846651..3846701,-	chr10:3846651..3846701,-	CAGE_peak_at_chr10:3846651..3846701,-	NA	NA	NA	NA	63.71	53.14	48.39	1.06	4.46	1.47	0	0	0	0.57	0.4	0.18	0	0	0	0	0	0	14.4483	0	14.4483	1
p@chr10:3846869..3846906,+	chr10:3846869..3846906,+	chr10:3846869..3846906,+	CAGE_peak_at_chr10:3846869..3846906,+	NA	NA	NA	NA	126.86	70.59	59.24	1.69	8.72	4.4	0	0.15	0	0.29	0.4	0.73	0	0	0	0	0	0	22.7558	0	22.7558	1
p@chr10:3853465..3853491,-	chr10:3853465..3853491,-	chr10:3853465..3853491,-	CAGE_peak_at_chr10:3853465..3853491,-	NA	NA	NA	NA	97.5	24.87	32.12	1.27	7.44	4.82	0.11	0.45	0	0	0.2	0.37	0	0.23	0.15	0	0	0	14.0958	0.0633333	14.0325	0.995507
p@chr10:3878086..3878101,-	chr10:3878086..3878101,-	chr10:3878086..3878101,-	CAGE_peak_at_chr10:3878086..3878101,-	NA	NA	NA	NA	50.41	25.67	35.59	4.23	5.95	5.45	0.11	0.3	1.29	2.28	1.39	2.74	0	0	0	0	0	0	11.2842	0	11.2842	1
p@chr10:3878103..3878116,-	chr10:3878103..3878116,-	chr10:3878103..3878116,-	CAGE_peak_at_chr10:3878103..3878116,-	NA	NA	NA	NA	85.87	40.11	75.09	2.11	5.32	7.34	0.22	0.6	1.29	3.42	0.8	4.2	0	0	0	0	0	0	18.8642	0	18.8642	1
p@chr10:3878118..3878157,-	chr10:3878118..3878157,-	chr10:3878118..3878157,-	CAGE_peak_at_chr10:3878118..3878157,-	NA	NA	NA	NA	113.02	60.16	81.38	4.65	11.06	11.95	0.45	2.25	1.61	3.71	1.79	3.65	0	0.23	0	0	0.27	0	24.64	0.0833333	24.5567	0.996618
p@chr10:43634422..43634481,-	chr10:43634422..43634481,-	chr10:43634422..43634481,-	CAGE_peak_at_chr10:43634422..43634481,-	NA	NA	NA	NA	28.25	26.47	27.13	10.99	19.35	11.74	9.1	8.86	9.48	11.4	9.95	9.32	0	0	0	0	0	0	15.17	0	15.17	1
p@chr10:43932190..43932234,-	chr10:43932190..43932234,-	chr10:43932190..43932234,-	CAGE_peak_at_chr10:43932190..43932234,-	NA	NA	NA	NA	2.22	3.21	8.25	14.15	8.5	13	7.53	10.06	5.95	19.95	10.14	20.64	0	0	0.45	0	1.08	0	10.3	0.255	10.045	0.975243
p1@ZNF487P	ZNF487P	chr10:43932296..43932360,+	CAGE_peak_1_at_ZNF487P_5end	-2bp_to_ENST00000455398_5end	entrezgene:642819	HGNC:23488	uniprot:B2REC7	9.42	10.63	14.11	10.56	10.63	11.32	8.42	10.21	10.77	16.82	7.16	10.41	2.22	1.87	1.19	4	0.81	1.09	10.8717	1.86333	9.00833	0.828606
p@chr10:48482237..48482242,-	chr10:48482237..48482242,-	chr10:48482237..48482242,-	CAGE_peak_at_chr10:48482237..48482242,-	NA	NA	NA	NA	61.49	21.66	43.19	0.21	1.06	1.89	0.34	0.45	0.48	0	0.4	0.55	0	0	0	0	0	0	10.9767	0	10.9767	1
p@chr10:60026993..60027012,+	chr10:60026993..60027012,+	chr10:60026993..60027012,+	CAGE_peak_at_chr10:60026993..60027012,+	NA	NA	NA	NA	9.42	8.62	16.93	15.21	16.37	21.59	10.45	14.42	7.39	29.36	18.7	18.27	0	0	0	0	0	0	15.5608	0	15.5608	1
p@chr10:60145031..60145045,-	chr10:60145031..60145045,-	chr10:60145031..60145045,-	CAGE_peak_at_chr10:60145031..60145045,-	NA	NA	NA	NA	24.93	18.45	47.09	7.82	12.12	11.53	4.72	12.92	5.3	5.13	6.37	4.57	0.25	0.23	0.3	0	0	0	13.4125	0.13	13.2825	0.990308
p1@PFKFB3	PFKFB3	chr10:6244887..6244904,+	CAGE_peak_1_at_PFKFB3_5end	0bp_to_ENST00000379775_5end	entrezgene:5209	HGNC:8874	uniprot:Q16875	529.07	584.39	591.57	152.95	151.8	216.79	100.98	107.68	88.4	122.56	83.55	109.96	74.11	6.79	57.37	19.98	48.81	18.59	236.642	37.6083	199.033	0.841075
p@chr10:6317268..6317310,-	chr10:6317268..6317310,-	chr10:6317268..6317310,-	CAGE_peak_at_chr10:6317268..6317310,-	NA	NA	NA	NA	183.37	149.21	128.25	15	30.19	16.56	12.02	4.66	5.63	5.13	1.99	1.1	0.98	0.47	0.15	2	1.08	0	46.0925	0.78	45.3125	0.983078
p3@JMJD1C	JMJD1C	chr10:65028677..65028708,-	CAGE_peak_3_at_JMJD1C_5end	-42bp_to_ENST00000469152_5end	entrezgene:221037	HGNC:12313		29.36	40.71	26.04	5.92	7.44	7.34	7.08	11.86	13.34	7.7	7.96	8.59	1.23	0.23	0.89	2	2.17	0	14.445	1.08667	13.3583	0.924772
p1@JMJD1C	JMJD1C	chr10:65028938..65028989,-	CAGE_peak_1_at_JMJD1C_5end	0bp_to_ENST00000402544,NM_004241,uc001jml.2,uc001jmm.2,uc001jmp.1,uc009xpj.1,uc010qiq.1_5end	entrezgene:221037	HGNC:12313	uniprot:Q15652	245.97	297.01	220.05	129.29	99.92	130.83	145.91	168.65	249.29	131.39	99.66	146.5	25.85	21.06	16.5	9.99	13.29	9.84	172.039	16.0883	155.951	0.906484
p2@JMJD1C	JMJD1C	chr10:65028994..65029018,-	CAGE_peak_2_at_JMJD1C_5end	0bp_to_ENST00000489372_5end	entrezgene:221037	HGNC:12313		88.09	91.25	74.65	35.07	32.74	41.51	49.54	60.52	94.02	35.91	34.01	46.4	12.56	7.72	6.24	0	4.34	3.64	56.9758	5.75	51.2258	0.89908
p1@ENST00000414397	ENST00000414397	chr10:70259244..70259249,+	CAGE_peak_1_at_ENST00000414397_5end	-39bp_to_ENST00000414397_5end				2.77	0.6	4.77	427.58	401.82	538.19	224.88	366.58	214.25	107.45	470.24	505.43	0.74	0.7	1.04	0	103.31	47.01	272.047	25.4667	246.58	0.906389
p2@DDX21	DDX21	chr10:70715944..70715955,+	CAGE_peak_2_at_DDX21_5end	15bp_to_ENST00000541642_5end	entrezgene:9188	HGNC:2744	uniprot:Q3SWU7	29.36	28.28	18.66	13.52	13.18	13	12.36	11.86	24.59	11.12	8.16	10.78	1.97	4.45	1.49	4	3.25	3.64	16.2392	3.13333	13.1058	0.807051
p@chr10:70805322..70805353,-	chr10:70805322..70805353,-	chr10:70805322..70805353,-	CAGE_peak_at_chr10:70805322..70805353,-	NA	NA	NA	NA	39.89	38.71	43.62	5.49	12.12	9.43	12.58	8.86	7.55	5.99	2.39	6.03	0	0	0	0	0	0	16.055	0	16.055	1
p@chr10:70821505..70821521,+	chr10:70821505..70821521,+	chr10:70821505..70821521,+	CAGE_peak_at_chr10:70821505..70821521,+	NA	NA	NA	NA	32.13	40.51	40.36	10.56	19.98	13.63	26.62	17.57	16.88	6.27	3.38	2.56	0	0	0.15	0	0	0	19.2042	0.025	19.1792	0.998698
p@chr10:70825385..70825399,-	chr10:70825385..70825399,-	chr10:70825385..70825399,-	CAGE_peak_at_chr10:70825385..70825399,-	NA	NA	NA	NA	140.16	150.21	319.44	4.01	11.27	13.21	9.21	13.37	10.13	1.14	0.6	1.46	0	0	0	0	0	0	56.1842	0	56.1842	1
p1@SRGN	SRGN	chr10:70847852..70847873,+	CAGE_peak_1_at_SRGN_5end	0bp_to_ENST00000242465,ENST00000462445,uc001jpa.1_5end	entrezgene:5552	HGNC:9361	uniprot:P10124	4564.37	5151.99	3199.17	3091.93	2663.51	3215.32	3820.3	4334.41	4177.1	2177.78	1714.86	2112.15	877.76	760.28	744.49	193.76	384.5	178.58	3351.91	523.228	2828.68	0.843901
p@chr10:70848483..70848488,+	chr10:70848483..70848488,+	chr10:70848483..70848488,+	CAGE_peak_at_chr10:70848483..70848488,+	NA	NA	NA	NA	35.46	49.13	13.02	2.54	5.74	2.94	12.58	6.16	6.43	4.56	2.59	1.28	0.25	0	0	0	0.27	0	11.8692	0.0866667	11.7825	0.992698
p@chr10:70848774..70848820,-	chr10:70848774..70848820,-	chr10:70848774..70848820,-	CAGE_peak_at_chr10:70848774..70848820,-	NA	NA	NA	NA	13.3	10.83	16.49	5.07	24.02	10.9	9.55	11.56	5.63	6.27	10.94	5.3	0	0	0	0	0	0	10.8217	0	10.8217	1
p@chr10:70863827..70863945,+	chr10:70863827..70863945,+	chr10:70863827..70863945,+	CAGE_peak_at_chr10:70863827..70863945,+	NA	NA	NA	NA	9.97	12.83	14.97	9.08	9.78	7.13	13.25	15.62	10.13	7.7	7.36	5.3	1.97	2.11	1.78	0	1.63	0.73	10.26	1.37	8.89	0.866472
p@chr10:7226732..7226752,-	chr10:7226732..7226752,-	chr10:7226732..7226752,-	CAGE_peak_at_chr10:7226732..7226752,-	NA	NA	NA	NA	57.06	27.07	25.61	4.44	8.29	6.71	2.47	0.75	0.32	7.41	3.98	4.57	0	0	0	0	0.27	0	12.39	0.045	12.345	0.996368
p@chr10:7226888..7226945,+	chr10:7226888..7226945,+	chr10:7226888..7226945,+	CAGE_peak_at_chr10:7226888..7226945,+	NA	NA	NA	NA	55.95	42.72	39.5	12.25	27.21	6.92	3.82	1.35	1.45	10.26	8.35	5.66	0	0	0	0	0	0	17.9533	0	17.9533	1
p@chr10:7227525..7227567,+	chr10:7227525..7227567,+	chr10:7227525..7227567,+	CAGE_peak_at_chr10:7227525..7227567,+	NA	NA	NA	NA	41	27.88	21.7	18.59	32.1	10.48	1.35	1.2	0.64	21.09	13.33	11.69	0	0	0	0	0	0	16.7542	0	16.7542	1
p@chr10:7228792..7228832,+	chr10:7228792..7228832,+	chr10:7228792..7228832,+	CAGE_peak_at_chr10:7228792..7228832,+	NA	NA	NA	NA	55.95	56.15	41.02	8.03	9.35	4.61	4.94	3.3	1.93	2	1.79	0.91	0	0	0	0	0	0	15.8317	0	15.8317	1
p@chr10:73398158..73398196,+	chr10:73398158..73398196,+	chr10:73398158..73398196,+	CAGE_peak_at_chr10:73398158..73398196,+	NA	NA	NA	NA	5.54	4.81	4.99	12.89	12.54	11.32	4.16	3.3	5.79	35.06	23.27	27.95	0.25	0.23	1.19	0	0	0.73	12.635	0.4	12.235	0.968342
p@chr10:73454625..73454650,+	chr10:73454625..73454650,+	chr10:73454625..73454650,+	CAGE_peak_at_chr10:73454625..73454650,+	NA	NA	NA	NA	7.76	7.42	6.51	27.89	18.71	22.85	12.13	6.91	9.16	30.5	17.5	26.85	1.23	0.94	0.89	2	1.08	4.01	16.1825	1.69167	14.4908	0.895463
p1@C10orf54	C10orf54	chr10:73533270..73533303,-	CAGE_peak_1_at_C10orf54_5end	-15bp_to_ENST00000394957_5end	entrezgene:64115	HGNC:30085	uniprot:Q9H7M9	307.47	332.3	421.44	468.56	466.03	454.96	584.78	517.51	316.95	589.12	521.16	527.35	56.38	65.76	105.38	53.93	40.13	41.55	458.969	60.5217	398.448	0.868136
p@chr10:73588920..73588964,-	chr10:73588920..73588964,-	chr10:73588920..73588964,-	CAGE_peak_at_chr10:73588920..73588964,-	NA	NA	NA	NA	4.99	6.62	4.34	26.41	33.17	22.43	6.4	5.71	6.75	61.28	63.65	45.85	0.49	0.23	0.74	0	0.54	0.73	23.9667	0.455	23.5117	0.981015
p@chr10:73588980..73589001,-	chr10:73588980..73589001,-	chr10:73588980..73589001,-	CAGE_peak_at_chr10:73588980..73589001,-	NA	NA	NA	NA	3.88	3.21	1.95	13.31	14.88	10.27	5.17	4.36	3.38	21.95	24.67	21.19	0.25	0.47	0.45	0	0.27	0.73	10.685	0.361667	10.3233	0.966152
p@chr10:73648356..73648408,-	chr10:73648356..73648408,-	chr10:73648356..73648408,-	CAGE_peak_at_chr10:73648356..73648408,-	NA	NA	NA	NA	49.31	31.89	22.14	16.9	19.98	15.93	14.72	6.31	3.7	5.42	1.79	2.01	1.48	0.47	0.15	0	0.81	0	15.8417	0.485	15.3567	0.969385
p@chr10:73648798..73648824,+	chr10:73648798..73648824,+	chr10:73648798..73648824,+	CAGE_peak_at_chr10:73648798..73648824,+	NA	NA	NA	NA	59.83	35.1	37.54	1.69	4.25	4.19	1.24	0.75	1.93	0	0.6	1.1	0.25	0	0.3	0	0	0	12.3517	0.0916667	12.26	0.992579
p@chr10:73648867..73648884,+	chr10:73648867..73648884,+	chr10:73648867..73648884,+	CAGE_peak_at_chr10:73648867..73648884,+	NA	NA	NA	NA	43.77	50.94	40.58	2.96	8.29	7.34	3.71	2.55	2.25	2.28	1.99	1.83	0.25	0	0.15	0	0	0.36	14.0408	0.126667	13.9142	0.990979
p1@SPOCK2	SPOCK2	chr10:73848262..73848315,-	CAGE_peak_1_at_SPOCK2_5end	0bp_to_ENST00000495888_5end	entrezgene:9806	HGNC:13564		71.47	108.09	113.93	0	0.21	0	0.11	0	0.16	0.29	0	0	0.25	0.23	0.59	0	0	0	24.5217	0.178333	24.3433	0.992728
p@chr10:74055889..74055930,-	chr10:74055889..74055930,-	chr10:74055889..74055930,-	CAGE_peak_at_chr10:74055889..74055930,-	NA	NA	NA	NA	49.86	29.28	31.68	2.54	1.91	0.84	4.94	1.65	2.41	0	0.2	0	0	0	0.15	0	0	0	10.4425	0.025	10.4175	0.997606
p@chr10:74057220..74057248,+	chr10:74057220..74057248,+	chr10:74057220..74057248,+	CAGE_peak_at_chr10:74057220..74057248,+	NA	NA	NA	NA	56.51	61.57	58.16	11.62	22.54	16.56	15.73	6.31	6.27	3.42	2.98	3.11	0.49	0	0.15	0	0.27	0	22.065	0.151667	21.9133	0.993126
p@chr10:75173420..75173451,+	chr10:75173420..75173451,+	chr10:75173420..75173451,+	CAGE_peak_at_chr10:75173420..75173451,+	NA	NA	NA	NA	60.39	72.2	73.35	1.06	4.25	1.26	1.24	1.2	1.93	0.57	0.2	0.37	0	0	0	0	0	0	18.1683	0	18.1683	1
p@chr10:75504005..75504036,-	chr10:75504005..75504036,-	chr10:75504005..75504036,-	CAGE_peak_at_chr10:75504005..75504036,-	NA	NA	NA	NA	41	52.34	43.19	41.83	62.93	47.8	51.9	54.21	44.52	41.33	69.62	53.16	3.45	4.21	4.46	9.99	8.41	6.56	50.3192	6.18	44.1392	0.877184
p@chr10:80734291..80734312,-	chr10:80734291..80734312,-	chr10:80734291..80734312,-	CAGE_peak_at_chr10:80734291..80734312,-	NA	NA	NA	NA	127.42	172.47	110.46	0.21	1.7	0.42	0.45	0.6	0	0	0	0.18	0	0.47	0	0	0.54	0.73	34.4925	0.29	34.2025	0.991592
p@chr10:80734316..80734346,-	chr10:80734316..80734346,-	chr10:80734316..80734346,-	CAGE_peak_at_chr10:80734316..80734346,-	NA	NA	NA	NA	60.39	102.28	71.83	0.21	1.91	0.42	0.11	0.6	0	0	0	0	0	0.23	0.3	0	0.81	0.36	19.8125	0.283333	19.5292	0.985699
p@chr10:80734544..80734592,+	chr10:80734544..80734592,+	chr10:80734544..80734592,+	CAGE_peak_at_chr10:80734544..80734592,+	NA	NA	NA	NA	105.26	113.11	80.51	1.69	4.46	2.52	1.35	1.05	0.32	0	0	0.37	0.74	0.7	0.45	0	0.81	1.09	25.8867	0.631667	25.255	0.975599
p@chr10:80999312..80999347,+	chr10:80999312..80999347,+	chr10:80999312..80999347,+	CAGE_peak_at_chr10:80999312..80999347,+	NA	NA	NA	NA	73.68	58.56	43.84	8.24	12.76	6.92	4.16	1.2	1.45	4.85	1.39	1.46	1.72	0.94	2.38	2	1.36	0.73	18.2092	1.52167	16.6875	0.916434
p@chr10:80999349..80999369,+	chr10:80999349..80999369,+	chr10:80999349..80999369,+	CAGE_peak_at_chr10:80999349..80999369,+	NA	NA	NA	NA	45.98	31.49	28.21	7.18	7.65	3.35	1.01	0.45	0.64	1.71	0.4	0.55	0.98	0.47	1.04	0	0.54	0.36	10.7183	0.565	10.1533	0.947287
p@chr10:81008258..81008313,-	chr10:81008258..81008313,-	chr10:81008258..81008313,-	CAGE_peak_at_chr10:81008258..81008313,-	NA	NA	NA	NA	49.31	59.36	53.17	21.55	23.39	16.98	19.88	13.37	12.86	3.42	1.99	1.46	0	0	0.3	2	0.27	1.09	23.0617	0.61	22.4517	0.973549
p@chr10:81055618..81055638,+	chr10:81055618..81055638,+	chr10:81055618..81055638,+	CAGE_peak_at_chr10:81055618..81055638,+	NA	NA	NA	NA	71.47	66.78	47.31	1.69	2.34	1.26	2.92	2.85	2.09	0.29	0.2	0	0.49	0	0.15	0	0	0.73	16.6	0.228333	16.3717	0.986245
p@chr10:81091600..81091646,-	chr10:81091600..81091646,-	chr10:81091600..81091646,-	CAGE_peak_at_chr10:81091600..81091646,-	NA	NA	NA	NA	146.25	137.17	146.92	27.04	34.44	27.88	25.39	21.78	12.54	10.83	5.97	4.93	0	0	0	0	0	0	50.095	0	50.095	1
p2@LIPN	LIPN	chr10:90519724..90519748,+	CAGE_peak_2_at_LIPN_5end	-203bp_to_ENST00000491766_5end	entrezgene:643418	HGNC:23452		13.85	10.03	10.2	32.53	20.41	23.69	21.9	16.52	21.22	25.37	18.5	28.86	0	0.23	0.59	0	0.54	0	20.2567	0.226667	20.03	0.98881
p1@LIPN	LIPN	chr10:90519754..90519788,+	CAGE_peak_1_at_LIPN_5end	-163bp_to_ENST00000491766_5end	entrezgene:643418	HGNC:23452		45.98	21.86	27.99	62.53	42.52	40.25	34.71	28.08	33.43	59.85	57.09	61.74	0	0	0	0	0	0	43.0025	0	43.0025	1
p1@IFIT2	IFIT2	chr10:91061795..91061812,+	CAGE_peak_1_at_IFIT2_5end	83bp_to_ENST00000371826_5end	entrezgene:3433	HGNC:5409	uniprot:P09913	18.84	11.63	16.71	63.8	37.63	40.04	31.56	28.08	44.36	29.93	50.33	46.03	15.76	7.96	3.86	4	3.8	5.47	34.9117	6.80833	28.1033	0.804984	CD-specific association over upstrema LIPA gene
p3@PCGF5	PCGF5	chr10:92980517..92980550,+	CAGE_peak_3_at_PCGF5_5end	0bp_to_ENST00000336126,ENST00000490164_5end	entrezgene:84333	HGNC:28264	uniprot:Q86SE9	36.56	43.92	35.59	76.9	79.09	68.56	34.71	44.15	44.68	81.51	99.26	90.97	12.8	4.45	5.8	5.99	7.86	4.74	61.325	6.94	54.385	0.886832
p@chr10:95196850..95196873,-	chr10:95196850..95196873,-	chr10:95196850..95196873,-	CAGE_peak_at_chr10:95196850..95196873,-	NA	NA	NA	NA	64.26	39.51	39.5	1.06	3.61	2.73	2.7	0.9	0.48	0.57	0	0	0	0.47	0.3	0	0	0	12.9433	0.128333	12.815	0.990085
p@chr10:98433396..98433443,+	chr10:98433396..98433443,+	chr10:98433396..98433443,+	CAGE_peak_at_chr10:98433396..98433443,+	NA	NA	NA	NA	77.01	69.39	43.19	1.9	2.76	0.42	0.56	0.6	0.16	1.14	0	0.37	0	0	0	0	0	0	16.4583	0	16.4583	1
p1@FRAT1	FRAT1	chr10:99079008..99079060,+	CAGE_peak_1_at_FRAT1_5end	0bp_to_ENST00000371021,NM_005479,uc001knc.1_5end	entrezgene:10023	HGNC:3944	uniprot:Q92837	8.31	7.82	13.24	14.37	10.42	19.08	10	18.47	11.25	19.95	20.49	21.92	0.25	0	1.04	0	0.54	1.09	14.61	0.486667	14.1233	0.966689
p2@FRAT1	FRAT1	chr10:99079268..99079308,+	CAGE_peak_2_at_FRAT1_5end	170bp_to_AB074890_5end	entrezgene:10023	HGNC:3944	uniprot:Q92837	6.09	2.61	6.29	9.72	9.99	14.05	14.72	16.22	10.13	9.41	14.52	13.88	4.68	1.17	4.61	0	1.08	0.73	10.6358	2.045	8.59083	0.807725
p1@FRAT2	FRAT2	chr10:99094458..99094500,-	CAGE_peak_1_at_FRAT2_5end	0bp_to_ENST00000371019,NM_012083,uc001knd.1_5end	entrezgene:23401	HGNC:16048	uniprot:O75474	22.16	16.65	24.52	28.94	21.47	37.11	41.79	36.64	30.06	55.29	40.58	45.3	4.43	2.81	6.54	11.99	4.61	4.74	33.3758	5.85333	27.5225	0.824624
p3@RRP12	RRP12	chr10:99160984..99160999,-	CAGE_peak_3_at_RRP12_5end	40bp_to_ENST00000315563_5end	entrezgene:23223	HGNC:29100		21.05	19.65	16.49	9.93	7.23	15.31	9.66	9.91	9.48	27.36	9.55	16.62	0	1.4	0.89	0	1.9	1.82	14.3533	1.00167	13.3517	0.930214
p2@RRP12	RRP12	chr10:99161003..99161028,-	CAGE_peak_2_at_RRP12_5end	11bp_to_ENST00000315563_5end	entrezgene:23223	HGNC:29100		68.14	84.23	58.59	51.55	43.8	47.59	42.35	45.8	43.72	95.76	51.72	62.47	2.95	5.85	7.13	5.99	6.24	10.2	57.9767	6.39333	51.5833	0.889726
p1@BIRC3	BIRC3	chr11:102188181..102188222,+	CAGE_peak_1_at_BIRC3_5end	0bp_to_ENST00000526421,NM_001165,NM_182962,uc001pgx.2_5end	entrezgene:330	HGNC:591	uniprot:Q13489	73.13	79.42	76.39	15.84	31.25	25.58	6.07	7.66	10.29	9.98	20.89	16.99	3.2	12.87	4.46	0	2.44	1.82	31.1242	4.13167	26.9925	0.867252
p@chr11:10315189..10315209,+	chr11:10315189..10315209,+	chr11:10315189..10315209,+	CAGE_peak_at_chr11:10315189..10315209,+	NA	NA	NA	NA	67.03	40.31	48.39	4.44	7.87	8.6	15.16	13.67	11.73	7.13	4.18	2.92	0.49	0	1.19	0	0.81	0.73	19.2858	0.536667	18.7492	0.972173
p1@CASP5	CASP5	chr11:104893886..104893907,-	CAGE_peak_1_at_CASP5_5end	0bp_to_ENST00000393139,ENST00000393141,ENST00000418434,ENST00000444749,NM_001136109,NM_001136110,NM_001136112,NM_004347,NR_024239,NR_036562,uc009yxh.2,uc010ruz.1,uc010rva.1,uc010rvb.1,uc010rvc.1,uc010rvd.1_5end	entrezgene:838	HGNC:1506	uniprot:A8MZ63,uniprot:P51878	8.31	3.61	3.04	15.42	24.02	9.85	2.47	2.55	1.29	10.55	54.7	27.4	2.22	0.94	1.34	2	0	0.73	13.6008	1.205	12.3958	0.911402
p@chr11:105079035..105079059,+	chr11:105079035..105079059,+	chr11:105079035..105079059,+	CAGE_peak_at_chr11:105079035..105079059,+	NA	NA	NA	NA	93.07	45.12	40.58	0.85	3.61	1.26	0.45	0.45	0.32	0.29	0	0	0.25	0	0	0	0	0	15.5	0.0416667	15.4583	0.997312
p@chr11:105115401..105115429,+	chr11:105115401..105115429,+	chr11:105115401..105115429,+	CAGE_peak_at_chr11:105115401..105115429,+	NA	NA	NA	NA	80.33	32.49	25.17	1.06	4.25	1.68	0.9	0.6	0.32	0.29	0.2	0	0	0	0	0	0	0	12.2742	0	12.2742	1
p@chr11:109957995..109958014,+	chr11:109957995..109958014,+	chr11:109957995..109958014,+	CAGE_peak_at_chr11:109957995..109958014,+	NA	NA	NA	NA	112.46	29.88	29.08	8.45	18.71	10.9	1.8	1.35	1.45	0.29	1.59	0.91	0.25	0.23	0	2	0	0	18.0725	0.413333	17.6592	0.977129
p@chr11:116965905..116965909,-	chr11:116965905..116965909,-	chr11:116965905..116965909,-	CAGE_peak_at_chr11:116965905..116965909,-	NA	NA	NA	NA	44.87	38.91	51	8.87	7.44	9.43	13.25	17.42	11.57	16.82	14.52	16.44	2.46	1.64	0.59	2	0.54	0.36	20.8783	1.265	19.6133	0.939411
p1@SIK3	SIK3	chr11:116969131..116969166,-	CAGE_peak_1_at_SIK3_5end	0bp_to_ENST00000375300,ENST00000446921_5end	entrezgene:23387	HGNC:29165	uniprot:Q9Y2K2	193.9	231.23	236.32	44.15	49.75	46.96	71.55	66.38	103.67	63.84	58.28	51.15	18.47	14.27	19.77	25.97	20.88	17.13	101.432	19.415	82.0167	0.80859
p7@SIDT2	SIDT2	chr11:117056662..117056716,+	CAGE_peak_7_at_SIDT2_5end	0bp_to_ENST00000529441_5end	entrezgene:51092	HGNC:24272		2.22	2.41	0	47.53	21.69	31.24	10.22	4.66	12.7	76.1	40.98	87.31	6.65	1.4	2.68	0	1.63	1.46	28.0883	2.30333	25.785	0.917997
p@chr11:117873809..117873822,+	chr11:117873809..117873822,+	chr11:117873809..117873822,+	CAGE_peak_at_chr11:117873809..117873822,+	NA	NA	NA	NA	80.88	43.12	32.33	8.87	46.14	10.9	1.46	3	3.21	7.13	4.97	3.11	0.25	0	0	0	0	0	20.4267	0.0416667	20.385	0.99796
p@chr11:117883022..117883036,-	chr11:117883022..117883036,-	chr11:117883022..117883036,-	CAGE_peak_at_chr11:117883022..117883036,-	NA	NA	NA	NA	45.43	36.7	32.55	12.04	17.43	13.42	13.82	10.06	5.46	4.28	3.58	3.11	0.25	0	0	0	0	0.36	16.49	0.101667	16.3883	0.993835
p2@AMICA1	AMICA1	chr11:118095756..118095798,-	CAGE_peak_2_at_AMICA1_5end	8bp_to_ENST00000527877_5end	entrezgene:120425	HGNC:19084	uniprot:E9PLF9	23.82	21.26	13.02	74.36	68.67	74.64	99.19	97.01	93.54	32.21	47.54	59.91	13.54	9.13	15.9	0	3.52	6.56	58.7642	8.10833	50.6558	0.862019
p3@AMICA1	AMICA1	chr11:118095801..118095814,-	CAGE_peak_3_at_AMICA1_5end	0bp_to_ENST00000356289,ENST00000527877,ENST00000537867,NM_001098526,uc001psk.2,uc010rxw.1,uc010rxx.1_5end	entrezgene:120425	HGNC:19084	uniprot:Q86YT9,uniprot:E9PLF9,uniprot:F5H3T6,uniprot:B3KUI3	12.74	13.84	12.8	30.21	28.28	36.06	59.98	53.61	48.54	17.96	20.29	25.76	5.17	3.51	7.13	0	2.44	2.92	30.0058	3.52833	26.4775	0.882412
p1@CD3E	CD3E	chr11:118175436..118175470,+	CAGE_peak_1_at_CD3E_5end	0bp_to_ENST00000526146,ENST00000528435,ENST00000529713_5end	entrezgene:916	HGNC:1674		68.7	90.04	64.45	0	0	0	0	0	0	0	0	0	0.98	0.23	0.59	0	0	0	18.5992	0.3	18.2992	0.98387
p2@SORL1	SORL1	chr11:121322832..121322879,+	CAGE_peak_2_at_SORL1_5end	-32bp_to_ENST00000260197,NM_003105_5end	entrezgene:6653	HGNC:11185	uniprot:Q92673	39.33	44.12	54.04	29.15	25.3	24.11	43.81	45.8	45.16	20.52	21.48	25.76	9.6	0.94	7.58	5.99	5.97	1.82	34.8817	5.31667	29.565	0.84758
p1@SORL1	SORL1	chr11:121323000..121323046,+	CAGE_peak_1_at_SORL1_5end	39bp_to_uc001pxx.2_5end	entrezgene:6653	HGNC:11185	uniprot:Q92673	49.31	51.74	51.43	7.61	5.74	11.95	29.21	28.98	34.88	2.85	4.18	6.21	3.69	0.7	2.23	0	4.34	2.55	23.6742	2.25167	21.4225	0.904889
p1@NRGN	NRGN	chr11:124609823..124609869,+	CAGE_peak_1_at_NRGN_5end	0bp_to_ENST00000284292,ENST00000412681,ENST00000526916,NM_001126181,NM_006176,uc001qaq.2,uc001qar.2_5end	entrezgene:4900	HGNC:8000	uniprot:Q92686	121.32	251.28	143.44	93.16	68.67	72.96	190.96	164.29	187.57	96.05	58.08	52.24	6.65	18.49	40.13	21.97	12.2	20.04	125.002	19.9133	105.088	0.840695
p1@ENST00000530526	ENST00000530526	chr11:125462344..125462395,-	CAGE_peak_1_at_ENST00000530526_5end	67bp_to_ENST00000530526_5end			uniprot:E9PJQ9	26.59	19.65	22.14	17.32	19.98	17.61	8.42	5.71	4.66	8.84	8.55	10.78	1.97	1.64	1.19	2	0.81	1.09	14.1875	1.45	12.7375	0.897797
p1@ETS1	ETS1	chr11:128392085..128392232,-	CAGE_peak_1_at_ETS1_5end	0bp_to_ENST00000319397,ENST00000345075,ENST00000526145,ENST00000531611,ENST00000535549,NM_001162422,NM_005238,uc009zcg.2,uc009zch.2,uc010sbs.1_5end	entrezgene:2113	HGNC:3488	uniprot:P14921,uniprot:Q96AC5,uniprot:F5GYX9,uniprot:A8K725,uniprot:B4DW78,uniprot:Q6N087	67.59	78.81	106.12	0.21	0.64	0.42	0.67	0.6	0.96	2.57	1.79	2.19	0.74	2.11	1.49	0	0.81	0	21.8808	0.858333	21.0225	0.960772	CD and UC-specific association
p@chr11:18548500..18548546,+	chr11:18548500..18548546,+	chr11:18548500..18548546,+	CAGE_peak_at_chr11:18548500..18548546,+	NA	NA	NA	NA	39.33	28.68	29.73	4.86	7.65	8.39	7.3	7.21	5.14	6.84	3.58	2.01	0.74	1.4	1.34	0	1.36	0.73	12.56	0.928333	11.6317	0.926088
p1@AB590776	AB590776	chr11:2291230..2291344,-	CAGE_peak_1_at_AB590776_5end	221bp_to_AB590776_5end				9.97	8.42	10.85	23.03	18.5	24.11	21.68	16.37	19.61	20.81	13.53	23.75	5.42	0.47	2.23	0	2.17	2.55	17.5525	2.14	15.4125	0.87808
p1@C11orf21	C11orf21	chr11:2323089..2323154,-	CAGE_peak_1_at_C11orf21_5end	0bp_to_ENST00000456145,ENST00000470369,NM_001142946,NR_024621,uc001lvv.2,uc009ydj.2_5end	entrezgene:29125	HGNC:13231	uniprot:E9PAM5,uniprot:Q9P2W6	24.93	20.46	17.79	34.22	44.43	24.53	37.52	29.89	27.64	69.26	60.67	43.84	1.97	2.34	3.12	2	3.8	6.2	36.265	3.23833	33.0267	0.910704
p1@TSPAN32	TSPAN32	chr11:2323349..2323407,+	CAGE_peak_1_at_TSPAN32_5end	0bp_to_ENST00000381121,ENST00000483227,ENST00000493948,ENST00000498313_5end	entrezgene:10077	HGNC:13410		4.99	9.43	10.2	15.42	14.88	14.26	19.1	15.17	9.32	32.21	22.88	20.09	2.22	0.7	1.04	0	1.08	0.36	15.6625	0.9	14.7625	0.942538
p1@ATHL1	ATHL1	chr11:289110..289139,+	CAGE_peak_1_at_ATHL1_5end	0bp_to_ENST00000409548,ENST00000474221,NM_025092,uc001lor.3,uc010qvu.1_5end	entrezgene:80162	HGNC:26210	uniprot:Q32M88	15.51	14.44	21.27	10.14	10.84	8.18	8.31	8.41	9.64	11.4	9.15	11.69	4.92	0.23	2.68	0	3.25	0	11.5817	1.84667	9.735	0.840553
p2@ATHL1	ATHL1	chr11:289155..289173,+	CAGE_peak_2_at_ATHL1_5end	0bp_to_ENST00000409655_5end	entrezgene:80162	HGNC:26210	uniprot:B8ZZ60	12.74	8.42	12.37	17.32	16.58	12.58	8.54	5.56	6.27	15.68	24.47	16.81	2.95	0	2.53	2	1.36	0	13.1117	1.47333	11.6383	0.887632
p@chr11:2905326..2905374,-	chr11:2905326..2905374,-	chr11:2905326..2905374,-	CAGE_peak_at_chr11:2905326..2905374,-	NA	NA	NA	NA	0	0.8	0.43	24.51	35.72	16.77	0.11	0.75	0.64	50.73	59.28	40	0	0	0.15	0	0	0	19.145	0.025	19.12	0.998694
p1@CDKN1C	CDKN1C	chr11:2906995..2907013,-	CAGE_peak_1_at_CDKN1C_5end	0bp_to_ENST00000313407,ENST00000430149,NM_000076,NM_001122630,NM_001122631,uc001lwr.3,uc001lws.3,uc001lwt.3,uc001lwu.3,uc009ydr.2_5end	entrezgene:1028	HGNC:1786	uniprot:P49918	5.54	11.43	11.07	141.96	196.45	77.78	5.73	6.01	2.41	308.67	523.55	292.26	0.25	0	0	0	0	0.36	131.905	0.101667	131.803	0.999229
p@chr11:2954688..2954709,-	chr11:2954688..2954709,-	chr11:2954688..2954709,-	CAGE_peak_at_chr11:2954688..2954709,-	NA	NA	NA	NA	23.27	25.07	29.3	7.18	8.93	10.9	8.65	3.9	4.66	2	1.39	1.1	0	0	0	0	0	0.36	10.5292	0.06	10.4692	0.994302
p1@IFITM2	IFITM2	chr11:308188..308207,+	CAGE_peak_1_at_IFITM2_5end	25bp_to_ENST00000327366,ENST00000399817_5end	entrezgene:10581	HGNC:5413	uniprot:F8W6K7,uniprot:Q01629	202.76	244.66	346.13	1695.11	1882.4	1075.34	446.06	400.37	232.41	3918.93	3143.28	2502.32	53.18	2.34	4.31	5.99	9.76	5.1	1340.81	13.4467	1327.37	0.989971
p3@IFITM2	IFITM2	chr11:308217..308228,+	CAGE_peak_3_at_IFITM2_5end	-91bp_to_ENST00000527146_5end	entrezgene:10581	HGNC:5413		14.4	18.45	21.92	80.07	89.08	58.91	32.24	28.23	16.23	154.48	155.35	137	0.49	0	0.3	2	0.81	0.36	67.1967	0.66	66.5367	0.990178
p2@IFITM1	IFITM1	chr11:314010..314046,+	CAGE_peak_2_at_IFITM1_5end	0bp_to_ENST00000452428_5end	entrezgene:8519	HGNC:5412		23.82	21.06	35.59	13.52	14.46	12.37	2.58	2.7	2.73	27.36	20.69	27.58	0.49	0.23	0	0	0.27	0	17.0383	0.165	16.8733	0.990316
p1@IFITM1	IFITM1	chr11:314052..314073,+	CAGE_peak_1_at_IFITM1_5end	11bp_to_ENST00000452428_5end	entrezgene:8519	HGNC:5412		74.79	79.42	120.44	57.46	62.29	50.74	11.91	12.31	7.71	103.74	92.3	109.42	2.71	0	0.15	0	0.27	0	65.2108	0.521667	64.6892	0.992
p4@IFITM1	IFITM1	chr11:314077..314099,+	CAGE_peak_4_at_IFITM1_5end	36bp_to_ENST00000452428_5end	entrezgene:8519	HGNC:5412		13.85	9.02	18.23	13.94	16.16	14.68	3.82	4.36	2.41	17.96	18.3	18.08	0.25	0	0.15	0	0	0	12.5675	0.0666667	12.5008	0.994695
p3@IFITM1	IFITM1	chr11:314138..314151,+	CAGE_peak_3_at_IFITM1_5end	97bp_to_ENST00000452428_5end	entrezgene:8519	HGNC:5412		109.69	63.57	111.33	83.66	102.69	68.56	12.92	10.66	11.25	281.59	183.2	208.42	1.97	0.47	0.59	0	0	0	103.962	0.505	103.457	0.995142
p5@IFITM1	IFITM1	chr11:314160..314171,+	CAGE_peak_5_at_IFITM1_5end	169bp_to_NM_003641,uc001loy.3_5end	entrezgene:8519	HGNC:5412	uniprot:P13164,uniprot:Q53XZ0	16.62	8.02	14.97	15.84	15.09	16.98	1.35	1.65	1.13	59	38.59	59.37	0	0	0.15	0	0	0	20.7175	0.025	20.6925	0.998793
p1@OSBPL5	OSBPL5	chr11:3186494..3186545,-	CAGE_peak_1_at_OSBPL5_5end	0bp_to_ENST00000389989,ENST00000465323,ENST00000471998,ENST00000528124,ENST00000542243_5end	entrezgene:114879	HGNC:16392	uniprot:Q8N596,uniprot:E9PRA9,uniprot:F5GZ42	11.63	27.07	27.78	11.62	11.48	7.13	10.11	8.71	8.2	23.09	20.49	14.25	3.94	2.11	2.38	4	1.63	3.28	15.13	2.89	12.24	0.808989
p1@IFITM3	IFITM3	chr11:320838..320875,-	CAGE_peak_1_at_IFITM3_5end	38bp_to_NM_021034,uc001lpa.2_5end	entrezgene:10410	HGNC:5414	uniprot:Q01628,uniprot:Q53Y76	155.12	85.23	199.87	870.58	516.84	296.25	259.37	133.51	65.42	1232.4	562.34	490.45	143.79	0	17.84	27.97	1.08	12.76	405.615	33.9067	371.708	0.916407
p2@HIPK3	HIPK3	chr11:33279850..33279931,+	CAGE_peak_2_at_HIPK3_5end	0bp_to_ENST00000456517,ENST00000531504,uc009yjv.1_5end	entrezgene:10114	HGNC:4915	uniprot:E9PKD7	17.17	18.85	14.54	20.49	17.86	22.22	33.02	40.55	68.79	14.82	21.68	21.19	3.69	2.34	2.38	2	1.36	2.55	25.9317	2.38667	23.545	0.907963
p@chr11:35052308..35052332,-	chr11:35052308..35052332,-	chr11:35052308..35052332,-	CAGE_peak_at_chr11:35052308..35052332,-	NA	NA	NA	NA	38.23	36.5	43.19	0.85	3.19	1.26	2.81	2.85	1.61	0	0	0.18	0	0	0	0	0	0	10.8892	0	10.8892	1
p@chr11:35052343..35052374,-	chr11:35052343..35052374,-	chr11:35052343..35052374,-	CAGE_peak_at_chr11:35052343..35052374,-	NA	NA	NA	NA	142.93	93.65	133.46	1.69	8.08	2.73	2.36	3.15	2.89	0.57	0.8	0.18	0	0	0.3	0	0	0	32.7075	0.05	32.6575	0.998471
p@chr11:35099443..35099481,+	chr11:35099443..35099481,+	chr11:35099443..35099481,+	CAGE_peak_at_chr11:35099443..35099481,+	NA	NA	NA	NA	58.17	29.48	43.84	2.32	3.83	3.98	1.35	1.95	1.93	0.57	0.4	0.55	0	0	0.15	0	0	0	12.3642	0.025	12.3392	0.997978
p@chr11:35104373..35104402,+	chr11:35104373..35104402,+	chr11:35104373..35104402,+	CAGE_peak_at_chr11:35104373..35104402,+	NA	NA	NA	NA	73.13	45.12	74.65	17.53	16.8	22.64	5.5	10.81	6.11	24.8	8.95	13.7	0.25	1.4	0.59	0	0.27	0.73	26.645	0.54	26.105	0.979734
p@chr11:35104964..35104990,-	chr11:35104964..35104990,-	chr11:35104964..35104990,-	CAGE_peak_at_chr11:35104964..35104990,-	NA	NA	NA	NA	35.46	29.68	39.5	4.23	8.08	11.95	1.91	4.66	4.18	4.28	1.79	3.65	0	0	0	0	0	0	12.4475	0	12.4475	1
p@chr11:35221507..35221519,+	chr11:35221507..35221519,+	chr11:35221507..35221519,+	CAGE_peak_at_chr11:35221507..35221519,+	NA	NA	NA	NA	63.71	82.22	74.22	2.75	3.61	2.52	1.57	2.85	1.77	7.98	4.77	3.84	1.23	1.4	3.57	5.99	1.08	0.73	20.9842	2.33333	18.6508	0.888805
p2@SIGIRR	SIGIRR	chr11:414950..415017,-	CAGE_peak_2_at_SIGIRR_5end	0bp_to_ENST00000431843,ENST00000525070,ENST00000527136,ENST00000528058,ENST00000528116,ENST00000528209,ENST00000529486,ENST00000532587,ENST00000534217,NM_001135054,uc001lpd.2_5end	entrezgene:59307	HGNC:30575	uniprot:Q6IA17,uniprot:E9PK23,uniprot:E9PLG6,uniprot:E9PLI8	26.04	33.69	35.37	17.11	10.63	9.02	15.5	8.41	5.79	20.81	10.94	11.14	4.43	0.7	2.38	0	1.08	1.46	17.0375	1.675	15.3625	0.901687
p1@C11orf96	C11orf96	chr11:43964177..43964193,+	CAGE_peak_1_at_C11orf96_5end	71bp_to_NM_001145033,uc010rfl.1_5end	entrezgene:387763	HGNC:38675	uniprot:Q7Z7L8	60.39	48.33	42.53	0.42	2.55	0.63	1.12	0.75	0.16	0.29	0.4	0.18	0.25	0	0	0	0	0.36	13.1458	0.101667	13.0442	0.992266
p@chr11:4415025..4415049,+	chr11:4415025..4415049,+	chr11:4415025..4415049,+	CAGE_peak_at_chr11:4415025..4415049,+	NA	NA	NA	NA	14.4	10.83	6.51	13.1	9.14	9.22	22.92	18.17	30.38	11.69	9.35	14.8	1.72	0.7	2.38	2	1.9	0.36	14.2092	1.51	12.6992	0.893731
p1@CRY2	CRY2	chr11:45869019..45869044,+	CAGE_peak_1_at_CRY2_5end	0bp_to_ENST00000473199,ENST00000496571,ENST00000532390_5end	entrezgene:1408	HGNC:2385		62.05	40.11	69.44	28.52	36.99	31.24	28.53	25.38	24.43	57	41.37	35.07	8.13	4.45	5.2	4	7.32	7.29	40.0108	6.065	33.9458	0.848416
p1@MADD	MADD	chr11:47291645..47291727,+	CAGE_peak_1_at_MADD_5end	0bp_to_ENST00000395336,ENST00000402192,ENST00000526603,NM_001135943,NM_130475,NM_130476,uc001new.2,uc001nex.2,uc001nez.2_5end	entrezgene:8567	HGNC:6766	uniprot:Q8WXG6	31.02	42.92	60.33	20.49	20.2	12.79	18.42	13.67	15.11	22.23	21.68	21.37	8.37	1.17	5.65	4	4.61	5.83	25.0192	4.93833	20.0808	0.802618
p7@SPI1	SPI1	chr11:47399920..47399931,-	CAGE_peak_7_at_SPI1_5end	10bp_to_ENST00000227163_5end	entrezgene:6688	HGNC:11241		16.07	25.47	14.11	21.76	37.21	21.18	7.53	7.21	5.63	36.77	41.57	30.69	1.97	2.57	5.65	4	4.07	6.92	22.1	4.19667	17.9033	0.810106
p@chr11:47415154..47415171,+	chr11:47415154..47415171,+	chr11:47415154..47415171,+	CAGE_peak_at_chr11:47415154..47415171,+	NA	NA	NA	NA	52.63	66.78	37.11	15.21	33.59	21.18	15.16	11.41	9.16	2.57	2.39	1.64	1.97	0	0.89	5.99	1.36	0	22.4025	1.70167	20.7008	0.924041
p@chr11:47416498..47416554,+	chr11:47416498..47416554,+	chr11:47416498..47416554,+	CAGE_peak_at_chr11:47416498..47416554,+	NA	NA	NA	NA	70.91	83.23	70.75	25.56	29.55	26.21	40.89	34.69	29.89	17.39	10.34	9.86	2.46	1.64	2.97	5.99	3.25	1.46	37.4392	2.96167	34.4775	0.920894
p@chr11:503682..503702,+	chr11:503682..503702,+	chr11:503682..503702,+	CAGE_peak_at_chr11:503682..503702,+	NA	NA	NA	NA	17.17	15.44	16.06	15.42	19.35	9.85	17.97	8.71	4.02	19.1	6.96	6.21	0	0	0	0	0.27	0	13.0217	0.045	12.9767	0.996544
p1@AK095144	AK095144	chr11:506455..506475,+	CAGE_peak_1_at_AK095144_5end	0bp_to_AK095144_5end				23.82	38.3	31.25	21.34	24.87	18.87	22.35	10.21	9.32	40.76	21.68	18.08	0.25	1.4	0.59	0	0.27	0.73	23.4042	0.54	22.8642	0.976927
p1@TRIM22	TRIM22	chr11:5711010..5711105,+	CAGE_peak_1_at_TRIM22_5end	0bp_to_ENST00000460454,ENST00000545338_5end	entrezgene:10346	HGNC:16379	uniprot:F5GZK6	102.49	75.4	91.58	201.33	189.01	180.1	163.1	191.93	136.13	142.51	201.1	177.18	61.06	10.06	25.71	19.98	21.96	14.94	154.322	25.6183	128.703	0.833994
p@chr11:58345226..58345262,+	chr11:58345226..58345262,+	chr11:58345226..58345262,+	CAGE_peak_at_chr11:58345226..58345262,+	NA	NA	NA	NA	50.41	60.56	49.48	7.18	21.9	9.22	4.16	2.4	2.89	0.86	0.99	0.37	0	0	0	0	0.27	0.36	17.535	0.105	17.43	0.994012
p@chr11:58346354..58346370,-	chr11:58346354..58346370,-	chr11:58346354..58346370,-	CAGE_peak_at_chr11:58346354..58346370,-	NA	NA	NA	NA	28.25	30.48	28.86	5.07	7.44	7.97	6.07	3.15	2.41	7.41	1.39	2.74	0.25	0	0	0	0.27	0	10.9367	0.0866667	10.85	0.992076
p@chr11:58347074..58347141,-	chr11:58347074..58347141,-	chr11:58347074..58347141,-	CAGE_peak_at_chr11:58347074..58347141,-	NA	NA	NA	NA	208.86	136.97	144.96	9.08	23.81	13.42	10	10.81	7.88	5.13	3.38	4.38	0	0	0.15	0	0.27	0	48.2233	0.07	48.1533	0.998548
p@chr11:58992180..58992194,-	chr11:58992180..58992194,-	chr11:58992180..58992194,-	CAGE_peak_at_chr11:58992180..58992194,-	NA	NA	NA	NA	67.59	40.11	41.02	13.73	13.18	10.48	21.34	13.97	10.93	2.28	2.78	2.56	0.49	0	0	0	0	0.73	19.9975	0.203333	19.7942	0.989832
p@chr11:60131239..60131261,+	chr11:60131239..60131261,+	chr11:60131239..60131261,+	CAGE_peak_at_chr11:60131239..60131261,+	NA	NA	NA	NA	4.99	8.62	2.6	6.55	11.27	10.69	4.16	6.91	7.55	18.81	20.29	18.81	3.69	0.7	1.19	4	1.36	0.73	10.1042	1.945	8.15917	0.807505
p2@MS4A14,p2@MS4A7	MS4A14,p2	chr11:60145948..60145960,+	CAGE_peak_2_at_MS4A14_5end,CAGE_peak_2_at_MS4A7_5end	0bp_to_ENST00000300184,ENST00000358246,NM_021201,NM_206938,NM_206939,NM_206940,uc001npe.2,uc001npf.2,uc001npg.2,uc001nph.2,uc001npi.2,uc009ymx.1_5end	entrezgene:58475,entrezgene:84689	HGNC:13378,HGNC:30706	uniprot:Q9GZW8	6.65	7.42	2.6	39.5	45.92	28.51	6.07	8.86	12.22	94.62	115.97	108.5	14.77	7.02	8.92	2	6.78	4.37	39.7367	7.31	32.4267	0.816039
p3@MS4A7	MS4A7	chr11:60145967..60145978,+	CAGE_peak_3_at_MS4A7_5end	0bp_to_ENST00000534016_5end	entrezgene:58475	HGNC:13378		15.51	30.48	15.84	42.88	56.13	44.24	14.04	22.08	21.22	85.22	100.06	99.55	20.19	6.55	7.73	5.99	5.69	5.83	45.6042	8.66333	36.9408	0.810032
p5@MS4A7	MS4A7	chr11:60146080..60146091,+	CAGE_peak_5_at_MS4A7_5end	43bp_to_ENST00000528215_5end	entrezgene:58475	HGNC:13378	uniprot:E9PL98	12.74	18.65	8.25	24.93	42.52	39.84	17.86	32.29	22.98	40.19	47.54	39.82	8.37	5.62	5.8	0	1.9	2.55	28.9675	4.04	24.9275	0.860533
p6@MS4A7	MS4A7	chr11:60146107..60146118,+	CAGE_peak_6_at_MS4A7_5end	70bp_to_ENST00000528215_5end	entrezgene:58475	HGNC:13378	uniprot:E9PL98	7.2	23.26	6.51	22.6	34.65	35.64	7.86	24.03	20.09	20.52	24.67	29.77	0.74	0.47	0.15	0	0	0	21.4	0.226667	21.1733	0.989408
p1@PTGDR2	PTGDR2	chr11:60623416..60623434,-	CAGE_peak_1_at_PTGDR2_5end	9bp_to_ENST00000332539,NM_004778,uc001nqc.2_5end	entrezgene:11251	HGNC:4502	uniprot:Q9Y5Y4	0	0	0	9.51	6.38	3.35	0.22	0	0	32.49	38.99	35.25	0.25	0	0	0	0	0	10.5158	0.0416667	10.4742	0.996038
p@chr11:60721442..60721490,+	chr11:60721442..60721490,+	chr11:60721442..60721490,+	CAGE_peak_at_chr11:60721442..60721490,+	NA	NA	NA	NA	143.48	127.55	157.12	48.38	61.87	50.32	27.52	23.13	35.52	13.97	17.7	32.15	0	1.4	1.34	0	0.54	1.46	61.5592	0.79	60.7692	0.987167
p@chr11:60859819..60859836,-	chr11:60859819..60859836,-	chr11:60859819..60859836,-	CAGE_peak_at_chr11:60859819..60859836,-	NA	NA	NA	NA	58.72	39.71	23.87	1.9	5.95	1.89	0.45	0.9	0.32	0.57	0.2	0.91	0.49	0.47	0.15	2	1.08	0	11.2825	0.698333	10.5842	0.938105
p1@CD5	CD5	chr11:60869937..60869979,+	CAGE_peak_1_at_CD5_5end	-1bp_to_ENST00000544014_5end	entrezgene:921	HGNC:1685	uniprot:F5GYK3	32.69	61.57	51.65	0	0.21	0.21	0.11	0	0.16	0	0	0	0	0	0.45	0	0	0	12.2167	0.075	12.1417	0.993861
p@chr11:60929209..60929262,+	chr11:60929209..60929262,+	chr11:60929209..60929262,+	CAGE_peak_at_chr11:60929209..60929262,+	NA	NA	NA	NA	23.82	33.29	41.45	38.45	47.84	47.8	28.08	15.47	22.18	18.24	7.56	16.99	0.49	1.17	0.45	0	1.08	2.55	28.4308	0.956667	27.4742	0.966351
p1@IRF7	IRF7	chr11:615942..615957,-	CAGE_peak_1_at_IRF7_5end	0bp_to_ENST00000397562,ENST00000533182_5end	entrezgene:3665	HGNC:6122	uniprot:B4E1B1	72.02	55.95	69.01	62.53	63.36	58.7	69.08	54.66	32.15	71.25	55.7	53.16	17.48	6.32	10.85	4	5.97	6.2	59.7975	8.47	51.3275	0.858355
p3@FTH1	FTH1	chr11:61734599..61734646,-	CAGE_peak_3_at_FTH1_5end	0bp_to_ENST00000532601_5end	entrezgene:2495	HGNC:3976	uniprot:G3V1D1	31.02	22.46	21.05	18.8	20.84	15.72	24.26	23.28	13.66	18.24	10.14	9.5	0	1.87	1.04	0	2.17	2.55	19.0808	1.27167	17.8092	0.933354
p1@uc009ynu.1	uc009ynu.1	chr11:61735266..61735337,+	CAGE_peak_1_at_uc009ynu.1_5end	-216bp_to_uc009ynu.1_5end			uniprot:Q8N204	61.49	82.62	68.58	24.29	35.08	35.01	29.77	25.98	19.29	28.79	21.68	17.72	0.74	0.23	0.59	2	0.54	0.36	37.525	0.743333	36.7817	0.980191
p@chr11:61740210..61740242,-	chr11:61740210..61740242,-	chr11:61740210..61740242,-	CAGE_peak_at_chr11:61740210..61740242,-	NA	NA	NA	NA	94.73	90.45	72.92	11.41	28.91	17.4	9.88	7.81	9.8	5.99	3.58	5.48	0	0.47	0	2	0	0	29.8633	0.411667	29.4517	0.986215
p@chr11:61740405..61740470,+	chr11:61740405..61740470,+	chr11:61740405..61740470,+	CAGE_peak_at_chr11:61740405..61740470,+	NA	NA	NA	NA	23.82	29.88	31.47	6.55	13.39	10.9	10.33	8.41	6.59	5.42	1.39	3.65	0	0.23	0	0	0	0.36	12.65	0.0983333	12.5517	0.992227
p@chr11:61792547..61792563,+	chr11:61792547..61792563,+	chr11:61792547..61792563,+	CAGE_peak_at_chr11:61792547..61792563,+	NA	NA	NA	NA	56.51	24.87	23	7.82	14.03	8.39	2.81	3.45	2.57	8.84	5.97	7.49	0	0	0	0	0	0	13.8125	0	13.8125	1
p@chr11:61792979..61793025,-	chr11:61792979..61793025,-	chr11:61792979..61793025,-	CAGE_peak_at_chr11:61792979..61793025,-	NA	NA	NA	NA	84.76	62.97	63.8	28.31	36.36	29.14	40.1	25.08	17.68	18.53	7.76	10.41	0.25	0	0.15	0	0.27	0.36	35.4083	0.171667	35.2367	0.995152
p@chr11:61793244..61793268,+	chr11:61793244..61793268,+	chr11:61793244..61793268,+	CAGE_peak_at_chr11:61793244..61793268,+	NA	NA	NA	NA	27.7	35.7	25.61	3.17	10.21	4.82	9.1	6.91	4.34	0.86	0.6	0.73	0	0	0	0	0	0	10.8125	0	10.8125	1
p@chr11:61793477..61793505,+	chr11:61793477..61793505,+	chr11:61793477..61793505,+	CAGE_peak_at_chr11:61793477..61793505,+	NA	NA	NA	NA	19.94	25.47	23.22	12.46	13.18	11.95	26.96	17.57	17.52	7.13	3.78	5.11	0	0.23	0	0	0	0	15.3575	0.0383333	15.3192	0.997504
p@chr11:61793509..61793547,+	chr11:61793509..61793547,+	chr11:61793509..61793547,+	CAGE_peak_at_chr11:61793509..61793547,+	NA	NA	NA	NA	14.96	21.46	21.92	12.46	15.31	10.06	24.04	11.56	12.86	7.7	4.97	3.84	0	0	0.15	0	0	0	13.4283	0.025	13.4033	0.998138
p1@SNHG1	SNHG1	chr11:62623340..62623364,-	CAGE_peak_1_at_SNHG1_5end	0bp_to_ENST00000537068,ENST00000538654,NR_003098,uc001nvt.2,uc001nvu.2_5end	entrezgene:23642	HGNC:32688		36.01	46.93	61.41	30.42	26.15	34.8	18.65	22.23	17.36	32.78	38.59	34.71	9.36	8.66	4.9	0	5.97	4.01	33.3367	5.48333	27.8533	0.835516
p2@RARRES3	RARRES3	chr11:63304273..63304292,+	CAGE_peak_2_at_RARRES3_5end	0bp_to_ENST00000255688,ENST00000439013,ENST00000537871,NM_004585,uc001nxf.3_5end	entrezgene:5920	HGNC:9869	uniprot:Q9UL19	20.5	19.25	22.57	36.76	24.87	36.27	19.1	15.47	10.13	54.72	26.65	37.45	6.65	0.47	1.93	0	1.63	2.55	26.9783	2.205	24.7733	0.918268
p1@RARRES3	RARRES3	chr11:63304309..63304325,+	CAGE_peak_1_at_RARRES3_5end	0bp_to_ENST00000544107_5end	entrezgene:5920	HGNC:9869		14.4	10.43	17.79	43.73	21.9	49.69	7.64	10.06	8.04	38.48	22.48	55.71	1.97	0.47	0.45	0	2.17	0	25.0292	0.843333	24.1858	0.966306
p@chr11:64008355..64008371,-	chr11:64008355..64008371,-	chr11:64008355..64008371,-	CAGE_peak_at_chr11:64008355..64008371,-	NA	NA	NA	NA	57.62	44.72	55.77	19.86	29.76	33.55	21.23	11.56	10.61	24.23	12.13	14.98	0.49	0.7	0.45	0	0.54	0	28.0017	0.363333	27.6383	0.987025
p@chr11:64039133..64039136,+	chr11:64039133..64039136,+	chr11:64039133..64039136,+	CAGE_peak_at_chr11:64039133..64039136,+	NA	NA	NA	NA	63.16	28.88	64.45	16.48	27	37.74	13.93	8.71	6.27	13.97	6.96	16.99	0	0	0.15	0	0	0	25.3783	0.025	25.3533	0.999015
p2@RASGRP2	RASGRP2	chr11:64510426..64510445,-	CAGE_peak_2_at_RASGRP2_5end	-8bp_to_ENST00000445445_5end	entrezgene:10235	HGNC:9879	uniprot:E7EWQ7	18.28	11.63	14.97	31.9	38.48	29.56	17.64	14.12	13.66	37.05	30.24	32.51	1.72	0.94	1.49	0	0.27	0	24.17	0.736667	23.4333	0.969521
p1@RASGRP2	RASGRP2	chr11:64511575..64511629,-	CAGE_peak_1_at_RASGRP2_5end	0bp_to_ENST00000377486,ENST00000421556,ENST00000431822,ENST00000439594,NM_001098671,uc009ypu.2_5end	entrezgene:10235	HGNC:9879	uniprot:A6NJ28,uniprot:A8MVK8,uniprot:E7EM78,uniprot:E7EU75,uniprot:Q7LDG7	17.73	14.04	24.09	39.29	39.12	24.74	10.33	9.46	6.75	53.01	51.52	54.98	0	0	0.15	0	0	0	28.755	0.025	28.73	0.999131
p5@EHD1	EHD1	chr11:64624165..64624197,-	CAGE_peak_5_at_EHD1_5end	-30bp_to_ENST00000484846_5end	entrezgene:10938	HGNC:3242		76.45	44.12	38.63	0.21	0.21	0	0.22	0.15	0	0	0	0	0	0	0	0	0	0	13.3325	0	13.3325	1
p4@EHD1	EHD1	chr11:64624198..64624216,-	CAGE_peak_4_at_EHD1_5end	-63bp_to_ENST00000484846_5end	entrezgene:10938	HGNC:3242		50.41	38.3	37.11	0	0.21	0	0.11	0.45	0.16	0	0	0	0	0	0.15	0	0	0	10.5625	0.025	10.5375	0.997633
p@chr11:64626294..64626316,+	chr11:64626294..64626316,+	chr11:64626294..64626316,+	CAGE_peak_at_chr11:64626294..64626316,+	NA	NA	NA	NA	36.56	41.11	43.62	0.21	0.64	0	0.56	0	0.16	0	0	0	0	0	0	0	0	0	10.2383	0	10.2383	1
p@chr11:64638008..64638039,-	chr11:64638008..64638039,-	chr11:64638008..64638039,-	CAGE_peak_at_chr11:64638008..64638039,-	NA	NA	NA	NA	48.2	29.08	41.67	0.21	0.21	0.42	0.45	0.15	0	0	0	0	0	0	0	0	0	0	10.0325	0	10.0325	1
p1@EHD1	EHD1	chr11:64646086..64646101,-	CAGE_peak_1_at_EHD1_5end	0bp_to_ENST00000541001_5end	entrezgene:10938	HGNC:3242	uniprot:F5H5B6	746.23	1282.08	762.79	26.2	38.27	26.63	27.52	37.39	35.52	39.33	50.13	41.28	2.95	27.85	25.86	17.98	13.02	18.95	259.447	17.7683	241.679	0.931515
p1@ATG2A	ATG2A	chr11:64684672..64684687,-	CAGE_peak_1_at_ATG2A_5end	0bp_to_ENST00000461701,ENST00000461955_5end	entrezgene:23130	HGNC:29028		56.51	61.57	60.76	21.97	27	19.92	22.02	20.87	18.48	43.61	27.25	23.38	3.94	1.17	3.42	0	3.52	5.83	33.6117	2.98	30.6317	0.91134
p1@CDC42EP2	CDC42EP2	chr11:65082349..65082378,+	CAGE_peak_1_at_CDC42EP2_5end	18bp_to_uc001odl.2_5end	entrezgene:10435	HGNC:16263		6.09	11.03	8.03	17.11	15.52	16.35	17.19	11.56	8.2	13.68	12.93	13.88	0.49	1.17	1.49	0	0.27	1.09	12.6308	0.751667	11.8792	0.94049
p@chr11:65187613..65187666,+	chr11:65187613..65187666,+	chr11:65187613..65187666,+	CAGE_peak_at_chr11:65187613..65187666,+	NA	NA	NA	NA	6.09	8.22	10.42	12.68	13.18	14.47	17.3	14.42	8.2	6.84	7.96	6.58	0.25	0	0.59	2	0.27	0	10.53	0.518333	10.0117	0.950776
p@chr11:65188736..65188815,-	chr11:65188736..65188815,-	chr11:65188736..65188815,-	CAGE_peak_at_chr11:65188736..65188815,-	NA	NA	NA	NA	18.28	25.07	26.26	6.97	11.06	4.19	6.07	4.51	2.73	9.12	4.18	6.94	0.49	0	0.59	0	0.54	0.36	10.4483	0.33	10.1183	0.968416
p@chr11:65188889..65188926,+	chr11:65188889..65188926,+	chr11:65188889..65188926,+	CAGE_peak_at_chr11:65188889..65188926,+	NA	NA	NA	NA	72.57	63.17	52.08	7.61	15.95	13.84	9.66	7.21	5.79	5.13	5.57	6.03	0.25	0.23	0.74	4	0.81	1.09	22.0508	1.18667	20.8642	0.946185
p@chr11:65188929..65188947,+	chr11:65188929..65188947,+	chr11:65188929..65188947,+	CAGE_peak_at_chr11:65188929..65188947,+	NA	NA	NA	NA	31.58	24.87	23.44	5.28	15.09	7.76	5.28	7.36	4.5	6.27	4.97	5.66	0.74	0.23	0.3	0	0.27	0	11.8383	0.256667	11.5817	0.978319
p@chr11:65189597..65189688,-	chr11:65189597..65189688,-	chr11:65189597..65189688,-	CAGE_peak_at_chr11:65189597..65189688,-	NA	NA	NA	NA	53.74	38.91	39.71	33.17	41.03	38.16	23.81	18.77	10.93	48.45	27.05	32.15	0	0	0.89	2	0.81	0	33.8233	0.616667	33.2067	0.981768
p@chr11:65239606..65239624,-	chr11:65239606..65239624,-	chr11:65239606..65239624,-	CAGE_peak_at_chr11:65239606..65239624,-	NA	NA	NA	NA	106.92	68.79	80.08	11.83	9.57	9.02	27.97	12.01	5.3	11.12	4.58	4.02	0.25	0.23	0.45	0	0.54	0	29.2675	0.245	29.0225	0.991629
p@chr11:65244911..65244971,-	chr11:65244911..65244971,-	chr11:65244911..65244971,-	CAGE_peak_at_chr11:65244911..65244971,-	NA	NA	NA	NA	184.48	121.53	106.77	16.9	26.36	19.92	51.22	28.68	14.3	22.8	6.76	6.94	1.23	3.51	2.82	4	1.08	3.28	50.555	2.65333	47.9017	0.947516
p4@MALAT1	MALAT1	chr11:65265141..65265306,+	CAGE_peak_4_at_MALAT1_5end	0bp_to_ENST00000534336,NR_002819,uc010roh.1_5end	entrezgene:378938	HGNC:29665		81.99	59.36	63.37	34.01	33.17	26.42	34.48	22.08	21.7	26.51	20.09	28.86	6.89	5.62	4.16	9.99	5.97	7.65	37.67	6.71333	30.9567	0.821786
p3@SIPA1	SIPA1	chr11:65408273..65408341,+	CAGE_peak_3_at_SIPA1_5end	0bp_to_ENST00000394227_5end	entrezgene:6494	HGNC:10885	uniprot:F6RY50	18.28	13.84	14.11	27.89	32.32	21.59	29.32	30.34	13.98	22.8	26.65	27.95	3.45	0	1.49	0	2.71	1.09	23.2558	1.45667	21.7992	0.937363
p1@CTSW	CTSW	chr11:65647297..65647318,+	CAGE_peak_1_at_CTSW_5end	0bp_to_ENST00000524681_5end	entrezgene:1521	HGNC:2546		160.1	195.53	204.21	1.69	1.7	0	0.11	1.2	0	0.29	1.59	0	0.98	4.21	2.97	2	3.52	0.73	47.2017	2.40167	44.8	0.949119
p5@DRAP1	DRAP1	chr11:65686952..65686975,+	CAGE_peak_5_at_DRAP1_5end	0bp_to_ENST00000527119_5end	entrezgene:10589	HGNC:3019	uniprot:E9PMW2	3.88	2.01	1.74	13.31	8.72	7.55	3.82	3.45	1.13	30.78	25.66	20.09	2.46	0.7	2.08	2	1.08	1.46	10.1783	1.63	8.54833	0.839856
p1@RIN1	RIN1	chr11:66103867..66103923,-	CAGE_peak_1_at_RIN1_5end	0bp_to_ENST00000424433,ENST00000530745_5end	entrezgene:9610	HGNC:18749	uniprot:E7EM96,uniprot:E9PMB8	21.05	29.88	36.02	31.27	41.46	11.11	22.35	25.98	8.04	46.17	71.01	21.19	7.39	4.45	6.99	5.99	4.07	5.1	30.4608	5.665	24.7958	0.814023
p@chr11:67045247..67045261,+	chr11:67045247..67045261,+	chr11:67045247..67045261,+	CAGE_peak_at_chr11:67045247..67045261,+	NA	NA	NA	NA	3.88	4.41	4.56	10.14	9.99	10.48	13.03	15.02	9.16	21.66	14.92	12.79	1.23	0	0.3	0	0.81	0.36	10.8367	0.45	10.3867	0.958474
p@chr11:67051146..67051171,+	chr11:67051146..67051171,+	chr11:67051146..67051171,+	CAGE_peak_at_chr11:67051146..67051171,+	NA	NA	NA	NA	4.43	5.82	3.69	13.31	17.01	12.79	18.31	14.42	8.2	22.23	22.68	21.74	3.94	0.94	1.78	4	0.54	2.19	13.7192	2.23167	11.4875	0.837332
p3@ADRBK1	ADRBK1	chr11:67051186..67051245,+	CAGE_peak_3_at_ADRBK1_5end	-496bp_to_ENST00000524899_5end	entrezgene:156	HGNC:289		2.77	7.22	4.34	29.36	34.02	20.76	18.65	17.57	16.88	34.77	48.73	36.53	2.46	0.94	0.89	2	1.36	1.09	22.6333	1.45667	21.1767	0.935641
p2@ANKRD13D	ANKRD13D	chr11:67055986..67056054,+	CAGE_peak_2_at_ANKRD13D_5end	0bp_to_ENST00000447274_5end	entrezgene:338692	HGNC:27880	uniprot:Q6ZTN6	17.73	28.48	27.13	23.45	28.06	22.43	26.28	28.53	16.39	40.47	32.62	19.36	5.66	3.04	5.5	5.99	3.25	5.1	25.9108	4.75667	21.1542	0.816422
p4@ANKRD13D	ANKRD13D	chr11:67056068..67056080,+	CAGE_peak_4_at_ANKRD13D_5end	50bp_to_ENST00000447274_5end	entrezgene:338692	HGNC:27880	uniprot:Q6ZTN6	7.2	11.23	9.98	9.93	15.52	8.6	12.36	12.01	4.98	20.52	17.5	8.59	2.46	1.4	1.78	0	0	0.36	11.535	1	10.535	0.913307
p1@ENST00000543494	ENST00000543494	chr11:67141058..67141077,-	CAGE_peak_1_at_ENST00000543494_5end	-3bp_to_ENST00000543494_5end				27.7	38.1	23.22	3.59	9.14	2.73	2.02	1.5	0.64	9.41	12.73	6.03	0.25	3.04	1.04	2	1.08	2.19	11.4008	1.6	9.80083	0.859659
p1@PTPRCAP	PTPRCAP	chr11:67205141..67205160,-	CAGE_peak_1_at_PTPRCAP_5end	0bp_to_NM_005608,uc001oli.1_5end	entrezgene:5790	HGNC:9667	uniprot:Q14761	67.03	71.19	102.65	0.63	0	0.63	0.34	0.3	0	0.57	1.99	0.91	0.74	0.23	1.04	0	0	0	20.52	0.335	20.185	0.983674
p@chr11:69066029..69066045,-	chr11:69066029..69066045,-	chr11:69066029..69066045,-	CAGE_peak_at_chr11:69066029..69066045,-	NA	NA	NA	NA	36.56	47.93	41.45	0.21	4.89	2.73	0.67	0.9	0.32	0.57	0	0.37	0	0	0	0	0	0	11.3833	0	11.3833	1
p2@FOLR3	FOLR3	chr11:71846764..71846779,+	CAGE_peak_2_at_FOLR3_5end	0bp_to_ENST00000442948,ENST00000456237,NM_000804,uc001orx.1,uc001ory.1_5end	entrezgene:2352	HGNC:3795	uniprot:P41439,uniprot:E9PGT2,uniprot:Q05C14	3.88	4.41	5.43	8.66	2.34	7.76	134.68	18.02	18.32	0.29	0.4	0.73	4.92	1.4	0.3	0	0.27	0	17.0767	1.14833	15.9283	0.932754
p@chr11:72448082..72448133,+	chr11:72448082..72448133,+	chr11:72448082..72448133,+	CAGE_peak_at_chr11:72448082..72448133,+	NA	NA	NA	NA	53.74	65.18	58.38	6.55	7.87	8.18	12.47	6.46	7.39	2	2.19	0.73	0	0	0.15	0	0	0	19.2617	0.025	19.2367	0.998702
p@chr11:72449435..72449468,+	chr11:72449435..72449468,+	chr11:72449435..72449468,+	CAGE_peak_at_chr11:72449435..72449468,+	NA	NA	NA	NA	108.03	171.87	120.44	26.62	40.61	32.71	48.53	32.14	27.16	25.94	18.9	11.51	0	1.4	0.3	4	1.08	1.82	55.3717	1.43333	53.9383	0.974114
p@chr11:72524654..72524679,+	chr11:72524654..72524679,+	chr11:72524654..72524679,+	CAGE_peak_at_chr11:72524654..72524679,+	NA	NA	NA	NA	50.41	42.52	37.33	0.85	1.91	0.84	4.27	4.51	1.77	0	0.4	0.55	0	0	0	0	0	0	12.1133	0	12.1133	1
p@chr11:72525102..72525122,-	chr11:72525102..72525122,-	chr11:72525102..72525122,-	CAGE_peak_at_chr11:72525102..72525122,-	NA	NA	NA	NA	31.58	32.29	31.25	9.51	15.31	8.18	16.18	15.02	9.64	11.12	7.56	8.22	4.92	3.04	1.63	2	3.25	2.55	16.3217	2.89833	13.4233	0.822424
p@chr11:76340818..76340832,+	chr11:76340818..76340832,+	chr11:76340818..76340832,+	CAGE_peak_at_chr11:76340818..76340832,+	NA	NA	NA	NA	93.63	57.96	75.3	9.51	13.18	13	8.42	4.05	6.27	5.7	3.98	2.74	0	0	0	0	0	0	24.4783	0	24.4783	1
p@chr11:78029412..78029415,-	chr11:78029412..78029415,-	chr11:78029412..78029415,-	CAGE_peak_at_chr11:78029412..78029415,-	NA	NA	NA	NA	28.25	33.69	16.71	1.48	9.14	8.6	6.29	13.67	8.36	7.7	6.96	9.32	3.45	0.7	1.34	0	1.08	0.73	12.5142	1.21667	11.2975	0.902777
p@chr11:9286064..9286082,+	chr11:9286064..9286082,+	chr11:9286064..9286082,+	CAGE_peak_at_chr11:9286064..9286082,+	NA	NA	NA	NA	107.48	66.18	59.46	5.49	8.08	10.06	3.26	3.15	3.21	3.42	2.78	8.04	0	0	0.15	0	0	0.36	23.3842	0.085	23.2992	0.996365
p@chr11:9286125..9286138,+	chr11:9286125..9286138,+	chr11:9286125..9286138,+	CAGE_peak_at_chr11:9286125..9286138,+	NA	NA	NA	NA	26.59	45.72	39.5	3.17	8.72	4.82	2.36	2.55	2.89	5.13	4.18	4.57	0	0	0	0	0	0	12.5167	0	12.5167	1
p1@DENND5A	DENND5A	chr11:9286848..9286920,-	CAGE_peak_1_at_DENND5A_5end	0bp_to_NM_001243254,NM_015213,uc001mhl.2,uc010rbw.1,uc010rbx.1_5end	entrezgene:23258	HGNC:19344	uniprot:B4DJ15,uniprot:E9PS91,uniprot:Q6IQ26	744.02	521.82	407.11	83.66	112.47	103.36	78.18	91.76	82.93	108.87	109.6	104.12	44.57	21.76	36.12	45.94	16.81	18.22	212.325	30.57	181.755	0.856023
p@chr11:93275786..93275816,+	chr11:93275786..93275816,+	chr11:93275786..93275816,+	CAGE_peak_at_chr11:93275786..93275816,+	NA	NA	NA	NA	29.92	66.18	53.38	1.9	2.55	2.94	2.13	1.05	2.09	0.86	0.6	1.83	0	0.47	0	2	0	0	13.7858	0.411667	13.3742	0.970138
p@chr11:9386146..9386186,+	chr11:9386146..9386186,+	chr11:9386146..9386186,+	CAGE_peak_at_chr11:9386146..9386186,+	NA	NA	NA	NA	86.98	28.68	32.12	0.21	3.83	1.05	1.46	1.5	1.13	0.29	0.2	0.37	0.25	0	0	0	0	0	13.1517	0.0416667	13.11	0.996832
p@chr11:94317425..94317440,-	chr11:94317425..94317440,-	chr11:94317425..94317440,-	CAGE_peak_at_chr11:94317425..94317440,-	NA	NA	NA	NA	44.87	33.49	32.55	5.49	24.45	10.27	3.37	2.7	4.18	2	2.19	1.1	0	0.23	0.3	0	0	0.36	13.8883	0.148333	13.74	0.98932
p@chr11:9482656..9482660,+	chr11:9482656..9482660,+	chr11:9482656..9482660,+	CAGE_peak_at_chr11:9482656..9482660,+	NA	NA	NA	NA	21.05	22.66	29.3	5.92	8.93	5.45	7.19	4.36	4.82	8.84	7.96	4.75	0.49	0.94	1.19	0	1.08	1.46	10.9358	0.86	10.0758	0.921359
p1@CLEC2B	CLEC2B	chr12:10021944..10021971,-	CAGE_peak_1_at_CLEC2B_5end	0bp_to_ENST00000539028_5end	entrezgene:9976	HGNC:2053		191.13	111.3	104.6	436.66	454.76	359.56	168.38	211	171.98	462.29	546.03	390.9	113.75	70.2	55.89	23.97	53.42	33.16	300.716	58.3983	242.317	0.805802
p1@CLEC12A	CLEC12A	chr12:10124001..10124023,+	CAGE_peak_1_at_CLEC12A_5end	0bp_to_ENST00000304361,ENST00000396507,NM_138337,NM_201623,uc001qwr.3,uc001qws.3_5end	entrezgene:160364	HGNC:31713	uniprot:A8MVL9,uniprot:Q5QGZ9	118.56	84.83	38.19	346.88	436.9	198.13	287.9	376.79	233.21	286.15	595.56	231.07	28.81	93.6	52.91	0	14.64	11.3	269.514	33.5433	235.971	0.875541
p2@CLEC12A	CLEC12A	chr12:10124110..10124121,+	CAGE_peak_2_at_CLEC12A_5end	6bp_to_ENST00000449959_5end	entrezgene:160364	HGNC:31713		7.76	4.01	3.04	20.49	34.23	17.82	13.7	19.97	12.7	19.38	35.41	21.01	2.22	0.7	0.89	0	1.08	0.73	17.46	0.936667	16.5233	0.946354
p4@CLEC7A	CLEC7A	chr12:10279509..10279514,-	CAGE_peak_4_at_CLEC7A_5end	-68bp_to_AY358685_5end	entrezgene:64581	HGNC:14558	uniprot:Q6UWR2	25.48	49.53	17.79	6.13	6.8	7.34	9.44	12.01	9.32	7.98	5.37	8.59	3.45	0.23	2.08	0	1.63	1.09	13.815	1.41333	12.4017	0.897696	Extende association with CD across whole cluster of CLEC genes
p1@CLEC7A	CLEC7A	chr12:10282742..10282817,-	CAGE_peak_1_at_CLEC7A_5end	0bp_to_ENST00000298523,ENST00000310002,ENST00000396484,ENST00000528799_5end	entrezgene:64581	HGNC:14558	uniprot:Q96D32	495.83	398.28	243.92	533	390.98	443.22	518.06	421.7	604.81	481.1	365.61	448.62	94.3	126.6	137.93	5.99	42.57	42.28	445.428	74.945	370.483	0.831746
p@chr12:10339017..10339042,-	chr12:10339017..10339042,-	chr12:10339017..10339042,-	CAGE_peak_at_chr12:10339017..10339042,-	NA	NA	NA	NA	53.74	32.49	18.45	4.01	3.83	5.24	5.73	1.8	4.02	0.86	0	0.55	0	0	0	0	0.27	0	10.8933	0.045	10.8483	0.995869
p@chr12:10339065..10339095,-	chr12:10339065..10339095,-	chr12:10339065..10339095,-	CAGE_peak_at_chr12:10339065..10339095,-	NA	NA	NA	NA	49.31	33.49	22.79	2.54	2.76	6.29	5.17	2.4	3.21	0.29	0	0.37	0	0	0	0	0	0	10.7183	0	10.7183	1
p1@BTBD11	BTBD11	chr12:107712173..107712239,+	CAGE_peak_1_at_BTBD11_5end	0bp_to_ENST00000280758,ENST00000420571,NM_001018072,uc001tmj.2,uc001tmk.1,uc009zut.1_5end	entrezgene:121551	HGNC:23844	uniprot:A6QL63,uniprot:B3KVD0,uniprot:B3KXB0	27.15	19.65	29.73	7.39	7.87	7.97	8.31	10.36	7.23	5.7	6.37	9.68	0.25	0	0	0	0	0	12.2842	0.0416667	12.2425	0.996608	UC-specific association
p@chr12:109250470..109250511,+	chr12:109250470..109250511,+	chr12:109250470..109250511,+	CAGE_peak_at_chr12:109250470..109250511,+	NA	NA	NA	NA	73.13	42.92	45.57	0.21	4.04	1.89	1.8	0.9	0.48	0	0.8	0	0	0	0.15	0	0	0.36	14.3117	0.085	14.2267	0.994061
p@chr12:113325559..113325595,+	chr12:113325559..113325595,+	chr12:113325559..113325595,+	CAGE_peak_at_chr12:113325559..113325595,+	NA	NA	NA	NA	5.54	25.87	6.73	6.55	0.85	5.87	27.75	5.26	38.25	4.28	2.39	10.78	0	0	0	0	0	0	11.6767	0	11.6767	1
p2@OAS1	OAS1	chr12:113344811..113344832,+	CAGE_peak_2_at_OAS1_5end	0bp_to_ENST00000377508,ENST00000551241_5end	entrezgene:4938	HGNC:8086	uniprot:E7EMI9,uniprot:F8VXY3	6.65	5.62	3.04	52.18	59.74	58.91	13.59	14.12	11.09	90.06	125.52	125.12	24.38	2.81	6.24	0	5.15	2.92	47.1367	6.91667	40.22	0.853264
p2@MED13L	MED13L	chr12:116715340..116715396,-	CAGE_peak_2_at_MED13L_5end	-197bp_to_ENST00000281928_5end	entrezgene:23389	HGNC:22962	uniprot:Q71F56	58.72	46.73	50.78	14.79	17.22	13	13.14	10.36	13.5	16.82	18.7	17.54	4.19	1.87	3.27	5.99	4.34	2.92	24.275	3.76333	20.5117	0.844971
p1@LINC00173	LINC00173	chr12:116971193..116971265,+	CAGE_peak_1_at_LINC00173_5end	0bp_to_ENST00000470091,ENST00000480237,NR_027345,NR_027346,uc001tvx.1,uc001tvy.2_5end	entrezgene:100287569	HGNC:33791	uniprot:Q6ZV60	12.19	14.04	16.28	14.79	15.73	11.53	9.32	9.46	9.48	11.4	19.1	15.71	0.98	0	0.45	0	0.27	1.09	13.2525	0.465	12.7875	0.964912
p2@AK024583	AK024583	chr12:116997208..116997235,-	CAGE_peak_2_at_AK024583_5end	68bp_to_AK024583_5end				56.51	52.74	61.85	5.49	10.84	4.19	5.5	4.05	2.09	2.28	0.8	0.91	0	0	0	0	0	0	17.2708	0	17.2708	1
p1@AK024583	AK024583	chr12:116997275..116997295,-	CAGE_peak_1_at_AK024583_5end	8bp_to_AK024583_5end				110.25	125.54	124.13	9.08	12.97	6.5	12.58	8.11	6.27	11.12	2.78	2.92	0	0	0.15	0	0	0	36.0208	0.025	35.9958	0.999306
p1@TESC	TESC	chr12:117537211..117537228,-	CAGE_peak_1_at_TESC_5end	0bp_to_ENST00000462502_5end	entrezgene:54997	HGNC:26065	uniprot:E9PQ58	24.38	18.45	26.48	31.27	37.84	39.63	30.22	32.59	24.59	84.08	55.9	54.25	5.91	1.64	2.23	17.98	8.95	2.92	38.3067	6.605	31.7017	0.827576
p@chr12:11805614..11805664,-	chr12:11805614..11805664,-	chr12:11805614..11805664,-	CAGE_peak_at_chr12:11805614..11805664,-	NA	NA	NA	NA	104.15	93.05	37.33	6.13	20.2	9.64	10.67	6.31	7.07	3.14	0.99	1.64	0	0.23	0.45	0	0.27	0.36	25.0267	0.218333	24.8083	0.991276
p@chr12:11919114..11919180,-	chr12:11919114..11919180,-	chr12:11919114..11919180,-	CAGE_peak_at_chr12:11919114..11919180,-	NA	NA	NA	NA	42.66	55.75	27.34	1.06	3.4	2.52	1.68	0.75	1.61	0	0	0	0.74	0.23	0.45	0	0.54	0.36	11.3975	0.386667	11.0108	0.966074
p1@OASL	OASL	chr12:121476770..121476790,-	CAGE_peak_1_at_OASL_5end	0bp_to_NM_003733,NM_198213,uc001tzj.1,uc001tzk.1_5end	entrezgene:8638	HGNC:8090	uniprot:B3KN79,uniprot:Q15646	298.6	267.13	231.98	19.01	23.39	22.01	21.68	20.12	19.77	14.82	9.55	19	3.69	0.94	1.78	0	0	0.36	80.5883	1.12833	79.46	0.985999
p@chr12:121648772..121648821,+	chr12:121648772..121648821,+	chr12:121648772..121648821,+	CAGE_peak_at_chr12:121648772..121648821,+	NA	NA	NA	NA	39.89	43.32	33.85	1.06	5.1	3.14	0.11	0.3	0.16	0.29	0.4	0.18	0	0	0	0	0.27	0	10.65	0.045	10.605	0.995775
p1@HCAR2	HCAR2	chr12:123187893..123187911,-	CAGE_peak_1_at_HCAR2_5end	0bp_to_NM_177551,uc001ucx.1_5end	entrezgene:338442	HGNC:24827	uniprot:Q8TDS4	24.93	34.29	34.94	4.86	4.04	10.27	7.3	10.51	6.43	2.57	1.59	2.74	0	0.23	0.15	0	0	0	12.0392	0.0633333	11.9758	0.994739
p1@HCAR3	HCAR3	chr12:123201337..123201364,-	CAGE_peak_1_at_HCAR3_5end	74bp_to_ENST00000528880,NM_006018,uc001ucy.3_5end	entrezgene:8843	HGNC:16824	uniprot:E9PI97,uniprot:P49019	57.62	74	79.21	32.74	32.74	30.4	13.82	23.58	11.41	113.44	85.53	102.11	0	0.94	0.59	0	0.27	1.46	54.7167	0.543333	54.1733	0.99007
p7@CDK2AP1	CDK2AP1	chr12:123752764..123752835,-	CAGE_peak_7_at_CDK2AP1_5end	0bp_to_ENST00000535796_5end	entrezgene:8099	HGNC:14002	uniprot:F5GZF0	4.43	2.61	3.47	31.69	36.57	24.53	7.75	7.21	3.21	37.34	38.19	36.17	1.23	1.87	1.78	0	0.27	1.09	19.4308	1.04	18.3908	0.946477
p10@CDK2AP1	CDK2AP1	chr12:123752843..123752879,-	CAGE_peak_10_at_CDK2AP1_5end	-12bp_to_ENST00000535796_5end	entrezgene:8099	HGNC:14002	uniprot:F5GZF0	5.54	6.82	6.73	41.62	39.76	31.87	17.64	18.47	12.7	47.88	35.81	43.11	2.22	2.57	2.38	4	1.63	0.36	25.6625	2.19333	23.4692	0.914532
p@chr12:124942018..124942084,-	chr12:124942018..124942084,-	chr12:124942018..124942084,-	CAGE_peak_at_chr12:124942018..124942084,-	NA	NA	NA	NA	69.8	65.98	57.72	1.06	3.19	0.84	0.34	0.45	0.16	4.56	2.78	2.01	0.25	0.7	0.15	4	1.63	1.46	17.4075	1.365	16.0425	0.921586
p1@CDKN1B	CDKN1B	chr12:12870294..12870324,+	CAGE_peak_1_at_CDKN1B_5end	0bp_to_NM_004064,uc001rat.2_5end	entrezgene:1027	HGNC:1785	uniprot:P46527,uniprot:Q6I9V6	48.75	75.4	90.93	141.12	171.57	127.89	193.99	177.51	124.4	258.79	228.95	172.43	31.76	13.57	20.51	2	25.22	14.21	150.977	17.8783	133.099	0.881583
p2@CDKN1B	CDKN1B	chr12:12870398..12870419,+	CAGE_peak_2_at_CDKN1B_5end	0bp_to_ENST00000535674_5end	entrezgene:1027	HGNC:1785	uniprot:B4DPH2	12.19	10.03	18.66	20.91	21.26	16.35	17.86	14.87	13.66	31.35	28.05	23.2	0.25	0.23	0.15	0	0	0.36	19.0325	0.165	18.8675	0.991331
p1@GLT1D1	GLT1D1	chr12:129338008..129338108,+	CAGE_peak_1_at_GLT1D1_5end	0bp_to_ENST00000281703,ENST00000442111,NM_144669,uc001uhx.1,uc001uhy.1_5end	entrezgene:144423	HGNC:26483	uniprot:Q96MS3	28.81	26.67	32.77	10.99	17.43	15.31	43.25	40.55	41.79	3.99	5.57	3.47	3.2	1.4	4.76	0	0.81	0	22.55	1.695	20.855	0.924834
p@chr12:129338896..129338917,-	chr12:129338896..129338917,-	chr12:129338896..129338917,-	CAGE_peak_at_chr12:129338896..129338917,-	NA	NA	NA	NA	29.92	66.18	39.71	1.48	2.76	3.98	11.01	8.56	9.8	0	0.6	0.18	0	0	0.15	0	0	0	14.515	0.025	14.49	0.998278
p@chr12:129338939..129338967,-	chr12:129338939..129338967,-	chr12:129338939..129338967,-	CAGE_peak_at_chr12:129338939..129338967,-	NA	NA	NA	NA	45.43	60.97	37.98	2.11	5.1	4.19	12.81	13.37	15.27	0.86	0.8	1.64	0.25	0	0	0	0.27	0	16.7108	0.0866667	16.6242	0.994814
p2@ULK1	ULK1	chr12:132379210..132379234,+	CAGE_peak_2_at_ULK1_5end	14bp_to_ENST00000321867_5end	entrezgene:8408	HGNC:12558	uniprot:O75385	29.92	29.88	18.01	9.3	16.37	5.66	12.81	8.11	12.7	16.82	15.71	10.96	1.23	0.23	0.89	2	1.36	0.73	15.5208	1.07333	14.4475	0.930846
p@chr12:13254352..13254403,+	chr12:13254352..13254403,+	chr12:13254352..13254403,+	CAGE_peak_at_chr12:13254352..13254403,+	NA	NA	NA	NA	38.23	20.66	60.98	13.52	16.58	23.69	8.87	17.87	6.75	17.96	6.37	9.13	0.25	0	0.3	0	0	0.36	20.0508	0.151667	19.8992	0.992436
p@chr12:133337447..133337503,+	chr12:133337447..133337503,+	chr12:133337447..133337503,+	CAGE_peak_at_chr12:133337447..133337503,+	NA	NA	NA	NA	113.02	82.22	87.89	1.48	3.4	2.1	0.56	0.15	0.48	0	0	0.18	0	0.23	0	0	0	0	24.29	0.0383333	24.2517	0.998422
p2@LRMP	LRMP	chr12:25205628..25205657,+	CAGE_peak_2_at_LRMP_5end	0bp_to_ENST00000554942_5end	entrezgene:4033	HGNC:6690	uniprot:G3V2F6	13.85	34.89	22.79	90.42	77.39	61.85	44.37	45.95	62.68	90.06	110.6	102.47	10.83	6.08	8.77	9.99	17.35	12.03	63.11	10.8417	52.2683	0.82821
p4@LRMP	LRMP	chr12:25205666..25205690,+	CAGE_peak_4_at_LRMP_5end	0bp_to_ENST00000547044,ENST00000549437_5end	entrezgene:4033	HGNC:6690		5.54	7.02	6.08	22.18	19.35	16.77	13.03	11.71	13.98	23.37	26.65	22.29	2.22	0.94	0.59	0	1.36	2.19	15.6642	1.21667	14.4475	0.922328
p@chr12:25539120..25539152,-	chr12:25539120..25539152,-	chr12:25539120..25539152,-	CAGE_peak_at_chr12:25539120..25539152,-	NA	NA	NA	NA	57.62	51.14	59.68	8.03	10.84	13.21	16.06	9.31	9.8	11.97	3.78	7.85	2.22	0.7	1.19	0	1.36	1.09	21.6075	1.09333	20.5142	0.9494
p1@ENST00000516428	ENST00000516428	chr12:28472393..28472394,-	CAGE_peak_1_at_ENST00000516428_5end	1bp_to_ENST00000516428_5end				1.66	140.78	20.83	3.17	5.1	7.13	3.48	3	0	0	10.74	6.39	1.72	0	3.12	0	5.97	1.46	16.8567	2.045	14.8117	0.878683
p1@LRRK2	LRRK2	chr12:40618764..40618841,+	CAGE_peak_1_at_LRRK2_5end	0bp_to_ENST00000343742,NM_198578,uc001rmg.3_5end	entrezgene:120892	HGNC:18618	uniprot:E9PC85,uniprot:Q17RV3,uniprot:Q5S007	38.23	37.5	48.39	23.24	17.22	27.05	45.16	45.2	88.56	16.82	17.31	36.53	8.37	5.62	11.59	2	4.34	6.2	36.7675	6.35333	30.4142	0.827202	Strong CD-specific association
p@chr12:49624874..49624888,+	chr12:49624874..49624888,+	chr12:49624874..49624888,+	CAGE_peak_at_chr12:49624874..49624888,+	NA	NA	NA	NA	18.84	4.21	11.94	18.8	13.82	15.93	48.08	18.17	18.64	22.52	7.36	10.23	0.25	0.47	0.15	0	0	0	17.3783	0.145	17.2333	0.991656
p3@BIN2	BIN2	chr12:51717831..51717874,-	CAGE_peak_3_at_BIN2_5end	63bp_to_uc001ryh.2_5end	entrezgene:51411	HGNC:1053		4.99	6.82	4.34	32.96	31.89	17.4	5.05	6.16	4.66	38.76	63.65	42.74	1.48	0.23	0.59	0	0.27	1.09	21.6183	0.61	21.0083	0.971783
p1@BIN2	BIN2	chr12:51717875..51717920,-	CAGE_peak_1_at_BIN2_5end	17bp_to_ENST00000267012,NM_016293,uc001ryg.2,uc001ryh.2,uc009zlz.2_5end	entrezgene:51411	HGNC:1053	uniprot:Q9UBW5	77.01	78.21	57.51	140.91	122.89	88.48	91.66	83.2	84.86	131.68	165.7	148.87	19.45	5.38	16.8	11.99	9.49	5.83	105.915	11.49	94.425	0.891517
p1@GRASP	GRASP	chr12:52400719..52400736,+	CAGE_peak_1_at_GRASP_5end	0bp_to_ENST00000293662_5end	entrezgene:160622	HGNC:18707	uniprot:Q7Z6J2	250.41	288.98	289.71	91.9	170.72	85.96	141.31	118.04	92.9	90.63	83.94	39.82	1.97	2.11	2.68	2	3.25	4.01	145.36	2.67	142.69	0.981632
p@chr12:52444376..52444423,+	chr12:52444376..52444423,+	chr12:52444376..52444423,+	CAGE_peak_at_chr12:52444376..52444423,+	NA	NA	NA	NA	56.51	26.47	40.58	30.84	49.75	41.3	23.25	11.11	9.32	41.04	34.61	34.34	0	0	0	0	0	0	33.26	0	33.26	1	UC-specific association extends across GRASP1/NRC4A1
p@chr12:52444929..52444945,-	chr12:52444929..52444945,-	chr12:52444929..52444945,-	CAGE_peak_at_chr12:52444929..52444945,-	NA	NA	NA	NA	25.48	16.65	19.53	8.87	14.46	13.42	22.8	7.21	4.5	8.55	7.36	6.76	0	0	0	0	0	0	12.9658	0	12.9658	1
p1@NR4A1	NR4A1	chr12:52445218..52445237,+	CAGE_peak_1_at_NR4A1_5end	0bp_to_ENST00000394824,ENST00000548232,ENST00000550525,ENST00000550763_5end	entrezgene:3164	HGNC:7980	uniprot:P22736,uniprot:Q15627,uniprot:F8VVX9	202.21	192.32	157.12	246.11	359.3	105.88	162.65	209.95	44.84	157.04	155.95	87.5	0.49	0.23	0.3	0	1.63	0.36	173.406	0.501667	172.904	0.997107
p1@CSAD	CSAD	chr12:53574418..53574448,-	CAGE_peak_1_at_CSAD_5end	0bp_to_ENST00000379843,ENST00000437073,ENST00000453446,NM_015989,uc001sby.2,uc001sca.3,uc010snx.1_5end	entrezgene:51380	HGNC:18966	uniprot:E9PFW9,uniprot:Q9Y600	23.82	26.67	19.1	10.35	10.84	10.48	15.84	10.66	20.41	11.4	16.11	15.89	2.71	1.87	4.01	2	3.25	2.19	15.9642	2.67167	13.2925	0.832646
p1@NFE2	NFE2	chr12:54694758..54694805,-	CAGE_peak_1_at_NFE2_5end	0bp_to_ENST00000553070,NM_001136023,uc001sfr.3,uc009znl.2_5end	entrezgene:4778	HGNC:7780	uniprot:A8K3E0,uniprot:Q16621	12.74	11.83	18.23	32.32	23.6	25.37	95.25	78.99	79.72	9.98	14.92	12.24	0	0	0.15	0	0	0.36	34.5992	0.085	34.5142	0.997543
p@chr12:54753356..54753424,-	chr12:54753356..54753424,-	chr12:54753356..54753424,-	CAGE_peak_at_chr12:54753356..54753424,-	NA	NA	NA	NA	46.54	36.3	34.72	4.44	5.95	4.19	1.35	2.25	0.8	1.71	0.6	2.01	0.25	0.23	0	0	0	0	11.7383	0.08	11.6583	0.993185
p@chr12:54777188..54777220,+	chr12:54777188..54777220,+	chr12:54777188..54777220,+	CAGE_peak_at_chr12:54777188..54777220,+	NA	NA	NA	NA	16.62	17.65	32.33	18.17	13.18	20.97	10.11	13.97	10.61	11.4	7.16	10.78	0.49	0.47	0.45	0	0	0.36	15.2458	0.295	14.9508	0.98065
p6@ZNF385A	ZNF385A	chr12:54778351..54778378,-	CAGE_peak_6_at_ZNF385A_5end	-3bp_to_uc009zno.1_5end	entrezgene:25946	HGNC:17521		23.27	48.53	24.31	67.18	84.19	46.96	14.94	16.82	18	63.56	64.25	51.15	1.97	7.02	3.72	5.99	7.59	13.12	43.5967	6.56833	37.0283	0.849339
p1@DGKA	DGKA	chr12:56325827..56325884,+	CAGE_peak_1_at_DGKA_5end	0bp_to_ENST00000402956,ENST00000432422,ENST00000547535,ENST00000549097,ENST00000549323,ENST00000551156,ENST00000551615,ENST00000553783,ENST00000557080,uc001sin.2,uc009zof.2_5end	entrezgene:1606	HGNC:2849	uniprot:P23743,uniprot:C9JM35,uniprot:G3V327,uniprot:G3V4I3	18.84	36.5	22.79	19.01	19.35	15.31	33.36	35.14	24.11	7.41	9.95	6.94	5.17	3.04	6.54	0	2.71	1.82	20.7258	3.21333	17.5125	0.84496
p@chr12:56727954..56727978,+	chr12:56727954..56727978,+	chr12:56727954..56727978,+	CAGE_peak_at_chr12:56727954..56727978,+	NA	NA	NA	NA	42.1	57.96	51.21	1.69	3.83	2.94	2.36	1.35	0.96	0.29	0.2	0.55	0.49	0	0.59	0	0	0	13.7867	0.18	13.6067	0.986944
p1@DDIT3	DDIT3	chr12:57914286..57914304,-	CAGE_peak_1_at_DDIT3_5end	0bp_to_ENST00000346473,ENST00000547526,ENST00000551116,ENST00000552740,NM_001195053,NM_001195054,NM_001195055,NM_001195056,NM_001195057,NM_004083,uc001soi.2,uc009zps.2,uc009zpt.2_5end	entrezgene:1649	HGNC:2726	uniprot:P35638,uniprot:F8W133,uniprot:F8VS99,uniprot:Q53YD1	480.31	491.94	305.77	184	165.62	181.35	126.26	80.95	48.86	116.29	75.39	94.25	26.1	50.78	25.42	19.98	26.3	30.98	195.916	29.9267	165.989	0.847247
p@chr12:6248302..6248322,+	chr12:6248302..6248322,+	chr12:6248302..6248322,+	CAGE_peak_at_chr12:6248302..6248322,+	NA	NA	NA	NA	14.96	13.44	13.24	8.24	10.21	15.1	11.46	13.22	9.96	4.28	4.18	4.02	0.49	0	0.15	0	0.27	0	10.1925	0.151667	10.0408	0.98512
p@chr12:6248326..6248349,+	chr12:6248326..6248349,+	chr12:6248326..6248349,+	CAGE_peak_at_chr12:6248326..6248349,+	NA	NA	NA	NA	4.99	13.04	10.85	13.31	11.91	17.61	11.79	13.07	11.73	4.85	3.98	4.75	0.74	0	0	0	0	0	10.1567	0.123333	10.0333	0.987857
p1@C12orf61	C12orf61	chr12:62997510..62997571,-	CAGE_peak_1_at_C12orf61_5end	-296bp_to_ENST00000408887,NM_175895,uc001sri.1_5end	entrezgene:283416	HGNC:26364	uniprot:Q8N7H1	34.35	54.95	39.93	4.65	9.14	8.39	1.8	3.9	3.21	3.14	3.18	2.01	0	0	0.45	0	0	0.36	14.0542	0.135	13.9192	0.990394
p1@RPL14P1	RPL14P1	chr12:63359081..63359086,+	CAGE_peak_1_at_RPL14P1_5end	-8bp_to_ENST00000266610_5end		HGNC:31384		9.42	3.41	4.99	53.24	20.2	35.43	26.73	24.48	37.13	10.26	19.89	26.12	2.95	0.94	2.97	2	6.24	5.1	22.6083	3.36667	19.2417	0.851087
p2@TBK1	TBK1	chr12:64846129..64846148,+	CAGE_peak_2_at_TBK1_5end	-82bp_to_ENST00000540417_5end	entrezgene:29110	HGNC:11584	uniprot:F5H206	114.12	57.56	58.16	0.63	0.43	0.42	0.22	0.9	0.96	0.86	0	0	0	0	0.15	0	0	0.73	19.5217	0.146667	19.375	0.992487
p@chr12:65019434..65019496,+	chr12:65019434..65019496,+	chr12:65019434..65019496,+	CAGE_peak_at_chr12:65019434..65019496,+	NA	NA	NA	NA	34.35	48.33	30.82	7.61	7.87	7.76	3.37	1.05	2.09	2.28	1.59	1.1	0	0	0	0	0	0	12.3517	0	12.3517	1
p@chr12:66563208..66563226,+	chr12:66563208..66563226,+	chr12:66563208..66563226,+	CAGE_peak_at_chr12:66563208..66563226,+	NA	NA	NA	NA	33.24	23.86	24.52	12.68	24.02	19.08	7.41	6.16	5.14	12.83	5.97	6.76	0	0	0	0	0	0	15.1392	0	15.1392	1
p1@CU691242	CU691242	chr12:66583107..66583125,+	CAGE_peak_1_at_CU691242_5end	28bp_to_CU691242_5end				26.59	23.66	17.14	7.18	15.73	5.45	6.4	5.86	6.75	5.7	7.96	5.11	0.49	0	0.3	0	0	0	11.1275	0.131667	10.9958	0.988167
p@chr12:68761695..68761731,-	chr12:68761695..68761731,-	chr12:68761695..68761731,-	CAGE_peak_at_chr12:68761695..68761731,-	NA	NA	NA	NA	24.38	22.86	57.72	6.13	5.74	6.29	2.13	3.9	4.02	3.14	3.78	2.19	0	0	0	0	0	0	11.8567	0	11.8567	1
p1@ENST00000542875	ENST00000542875	chr12:68845417..68845482,-	CAGE_peak_1_at_ENST00000542875_5end	0bp_to_ENST00000542875_5end				8.31	1.6	2.82	15.21	7.02	11.95	2.81	1.5	2.09	48.74	25.86	59	0.74	0.7	0.59	0	0	0	15.5758	0.338333	15.2375	0.978278
p@chr12:69181198..69181222,-	chr12:69181198..69181222,-	chr12:69181198..69181222,-	CAGE_peak_at_chr12:69181198..69181222,-	NA	NA	NA	NA	79.22	20.66	18.01	0.63	2.34	3.14	1.01	0.45	0.32	0.29	0.4	0.37	0.25	0	0.3	0	0.27	0	10.57	0.136667	10.4333	0.98707
p1@RNU7-1,p4@C12orf57	RNU7-1,p4	chr12:7052974..7052985,+	CAGE_peak_1_at_RNU7-1_5end,CAGE_peak_4_at_C12orf57_5end	0bp_to_ENST00000458811,ENST00000544681_5end	entrezgene:113246	HGNC:34033,HGNC:29521		72.02	5.62	89.19	1.06	9.99	3.98	4.61	2.4	0.16	3.71	4.18	2.01	0	0	0	2	0.27	0	16.5775	0.378333	16.1992	0.977178
p@chr12:7062728..7062801,-	chr12:7062728..7062801,-	chr12:7062728..7062801,-	CAGE_peak_at_chr12:7062728..7062801,-	NA	NA	NA	NA	8.86	12.63	8.68	19.44	22.75	13.84	7.41	5.56	2.25	19.95	14.32	10.96	0	0.7	1.04	0	0	0	12.2208	0.29	11.9308	0.97627
p6@THAP2	THAP2	chr12:72056749..72056767,+	CAGE_peak_6_at_THAP2_5end	-21bp_to_ENST00000308086_5end	entrezgene:83591	HGNC:20854	uniprot:Q9H0W7	62.05	67.18	52.3	7.39	7.87	5.87	6.29	6.61	4.18	5.7	3.78	4.75	0.49	0.7	0.45	2	0.81	0.73	19.4975	0.863333	18.6342	0.955721
p3@THAP2	THAP2	chr12:72056773..72056796,+	CAGE_peak_3_at_THAP2_5end	0bp_to_ENST00000308086_5end	entrezgene:83591	HGNC:20854	uniprot:Q9H0W7	64.26	69.79	53.38	12.04	14.46	10.06	12.02	9.61	8.36	11.12	7.36	9.13	0.98	0.23	0.3	2	0.27	1.09	23.4658	0.811667	22.6542	0.965411
p1@THAP2	THAP2	chr12:72056800..72056834,+	CAGE_peak_1_at_THAP2_5end	11bp_to_ENST00000308086_5end	entrezgene:83591	HGNC:20854	uniprot:Q9H0W7	154.56	170.06	125.22	23.24	36.57	21.18	27.07	20.27	13.34	19.67	19.1	11.51	0.49	0	0.3	0	0	0	53.4825	0.131667	53.3508	0.997538
p1@CLEC4A	CLEC4A	chr12:8276433..8276493,+	CAGE_peak_1_at_CLEC4A_5end	0bp_to_ENST00000345999,ENST00000352620,ENST00000360500_5end	entrezgene:50856	HGNC:13257		39.89	36.9	23.22	91.26	95.88	101.47	104.58	127.2	71.36	85.5	71.61	66.12	22.41	18.49	21.4	5.99	15.73	6.2	76.2492	15.0367	61.2125	0.802796
p@chr12:85287802..85287806,-	chr12:85287802..85287806,-	chr12:85287802..85287806,-	CAGE_peak_at_chr12:85287802..85287806,-	NA	NA	NA	NA	23.27	29.88	23.44	5.28	13.82	4.82	12.58	5.56	1.93	1.14	5.17	3.65	1.72	0	2.82	0	2.71	1.82	10.8783	1.51167	9.36667	0.861039
p1@CLEC4D	CLEC4D	chr12:8666126..8666182,+	CAGE_peak_1_at_CLEC4D_5end	0bp_to_ENST00000299665,NM_080387,uc001qun.2_5end	entrezgene:338339	HGNC:14554	uniprot:Q8WXI8	23.27	30.88	13.24	3.38	7.23	7.13	43.25	72.08	39.54	0	0.6	0.18	1.72	2.81	1.04	0	0	0.36	20.065	0.988333	19.0767	0.950743
p1@CLEC4E	CLEC4E	chr12:8693475..8693507,-	CAGE_peak_1_at_CLEC4E_5end	0bp_to_ENST00000446809,ENST00000450725_5end	entrezgene:26253	HGNC:14555	uniprot:F8WFA1	282.54	302.42	208.33	19.01	38.06	54.72	154	161.89	147.71	0.57	0.8	0.91	12.8	53.12	21.4	2	6.78	11.66	114.247	17.96	96.2867	0.842796
p@chr12:8694981..8695001,-	chr12:8694981..8695001,-	chr12:8694981..8695001,-	CAGE_peak_at_chr12:8694981..8695001,-	NA	NA	NA	NA	76.45	76.81	119.79	3.38	8.5	8.39	2.25	3.6	4.18	0	0.2	0.37	0	0	0	0	0.54	0	25.3267	0.09	25.2367	0.996446
p@chr12:89554740..89554757,+	chr12:89554740..89554757,+	chr12:89554740..89554757,+	CAGE_peak_at_chr12:89554740..89554757,+	NA	NA	NA	NA	53.74	29.88	35.37	1.48	1.7	1.26	0.67	2.55	1.45	0	0	0	0.49	0.23	0	0	0.54	0	10.675	0.21	10.465	0.980328
p@chr12:89556478..89556527,-	chr12:89556478..89556527,-	chr12:89556478..89556527,-	CAGE_peak_at_chr12:89556478..89556527,-	NA	NA	NA	NA	76.45	36.5	42.97	1.27	1.7	1.68	0.56	1.65	0.48	0.86	0	0.37	0.25	0.23	0	0	0	0	13.7075	0.08	13.6275	0.994164
p@chr12:89556534..89556560,-	chr12:89556534..89556560,-	chr12:89556534..89556560,-	CAGE_peak_at_chr12:89556534..89556560,-	NA	NA	NA	NA	62.05	27.47	28.43	3.59	1.28	1.05	0.56	0.9	0.48	0.29	0.2	0.18	0.25	0	0.15	0	0.27	0	10.54	0.111667	10.4283	0.989405
p3@DUSP6	DUSP6	chr12:89746024..89746048,-	CAGE_peak_3_at_DUSP6_5end	133bp_to_ENST00000308385_5end	entrezgene:1848	HGNC:3072		26.04	24.07	23.22	39.93	26.79	33.55	15.84	16.67	22.66	18.81	30.24	29.96	1.72	2.34	1.49	7.99	2.44	4.37	25.6483	3.39167	22.2567	0.867763
p@chr12:90100150..90100161,-	chr12:90100150..90100161,-	chr12:90100150..90100161,-	CAGE_peak_at_chr12:90100150..90100161,-	NA	NA	NA	NA	52.08	49.74	20.18	1.06	0.64	1.68	1.46	3.6	1.77	2.28	0.99	1.64	0.25	0	0	0	0.27	0	11.4267	0.0866667	11.34	0.992415
p1@ATP2B1	ATP2B1	chr12:90102594..90102647,-	CAGE_peak_1_at_ATP2B1_5end	0bp_to_ENST00000428670_5end	entrezgene:490	HGNC:814	uniprot:P20020	254.84	314.65	296.87	68.87	69.52	66.25	82	80.64	77.15	113.44	98.66	102.47	8.13	7.96	6.69	15.98	17.62	13.12	135.447	11.5833	123.863	0.91448
p3@LOC338758	LOC338758	chr12:90102729..90102751,+	CAGE_peak_3_at_LOC338758_5end	0bp_to_NR_028138,uc001tbi.3_5end	entrezgene:338758			16.07	14.44	21.92	8.66	11.27	13.84	8.31	6.91	5.3	9.69	6.17	10.96	0.25	0.47	0	4	0	0	11.1283	0.786667	10.3417	0.92931
p2@LOC338758	LOC338758	chr12:90102753..90102786,+	CAGE_peak_2_at_LOC338758_5end	21bp_to_NR_028138,uc001tbi.3_5end	entrezgene:338758			32.69	30.68	41.02	8.66	12.97	22.01	14.94	10.81	9.48	17.1	11.54	16.99	0.74	0	0	2	0.81	0.73	19.0742	0.713333	18.3608	0.962602
p3@ATP2B1	ATP2B1	chr12:90103211..90103224,-	CAGE_peak_3_at_ATP2B1_5end	-134bp_to_ENST00000551310_5end	entrezgene:490	HGNC:814	uniprot:F8W1V5	76.45	68.19	50.13	5.7	9.57	10.48	12.13	17.27	8.2	11.4	10.34	9.32	0.49	1.64	0.59	0	0.27	0.73	24.0983	0.62	23.4783	0.974272
p1@LOC338758	LOC338758	chr12:90103552..90103593,+	CAGE_peak_1_at_LOC338758_5end	0bp_to_AK094517_5end	entrezgene:338758			508.57	706.52	538.62	64.43	126.29	92.67	96.83	102.72	46.77	84.08	78.17	78.36	0.74	0.23	0.74	2	1.9	0.73	210.336	1.05667	209.279	0.994976
p@chr12:90115534..90115551,-	chr12:90115534..90115551,-	chr12:90115534..90115551,-	CAGE_peak_at_chr12:90115534..90115551,-	NA	NA	NA	NA	50.41	46.53	49.26	0.63	4.46	2.73	0.34	0.45	0.16	0	0.4	0.37	0	0	0	0	0	0	12.9783	0	12.9783	1
p@chr12:90125760..90125789,+	chr12:90125760..90125789,+	chr12:90125760..90125789,+	CAGE_peak_at_chr12:90125760..90125789,+	NA	NA	NA	NA	45.98	35.9	33.2	0.21	3.19	2.1	0.34	0.3	0.16	0.29	0	0.18	0	0	0	0	0	0	10.1542	0	10.1542	1
p@chr12:90127565..90127586,-	chr12:90127565..90127586,-	chr12:90127565..90127586,-	CAGE_peak_at_chr12:90127565..90127586,-	NA	NA	NA	NA	72.57	35.7	29.08	0.21	5.32	2.73	1.46	1.65	0.64	0	0	0	0	0	0	0	0	0	12.4467	0	12.4467	1
p@chr12:90150857..90150898,+	chr12:90150857..90150898,+	chr12:90150857..90150898,+	CAGE_peak_at_chr12:90150857..90150898,+	NA	NA	NA	NA	178.94	92.85	110.46	9.3	14.46	22.22	21.68	19.67	25.56	4.28	1.19	3.29	0	0	0	0	0	0	41.9917	0	41.9917	1
p@chr12:90163235..90163253,+	chr12:90163235..90163253,+	chr12:90163235..90163253,+	CAGE_peak_at_chr12:90163235..90163253,+	NA	NA	NA	NA	71.47	49.53	47.09	10.77	12.76	17.82	18.31	11.41	13.82	5.13	2.78	4.2	0	0	0	0	0	0	22.0908	0	22.0908	1
p@chr12:92270785..92270822,-	chr12:92270785..92270822,-	chr12:92270785..92270822,-	CAGE_peak_at_chr12:92270785..92270822,-	NA	NA	NA	NA	60.94	38.5	25.82	0.21	0	0	0.22	0.3	0	0	0	0	0	0	0	0	0	0	10.4992	0	10.4992	1
p1@BTG1	BTG1	chr12:92539614..92539630,-	CAGE_peak_1_at_BTG1_5end	42bp_to_ENST00000256015,NM_001731,uc001tby.3_5end	entrezgene:694	HGNC:1130	uniprot:P62324,uniprot:Q6IBC8	2827.59	5300.19	4082.19	670.74	675.87	579.5	1148.11	955.13	1281.3	699.14	614.25	649.19	114.24	47.5	132.13	459.43	251.63	132.29	1623.6	189.537	1434.06	0.883261
p1@ENST00000499685	ENST00000499685	chr12:92539926..92539990,+	CAGE_peak_1_at_ENST00000499685_5end	0bp_to_ENST00000499685_5end				31.02	31.28	27.56	15	13.82	15.31	15.16	11.11	10.13	13.97	16.11	16.99	1.48	0	0.74	0	2.17	0.73	18.1217	0.853333	17.2683	0.952911
p@chr12:92898608..92898642,-	chr12:92898608..92898642,-	chr12:92898608..92898642,-	CAGE_peak_at_chr12:92898608..92898642,-	NA	NA	NA	NA	50.41	32.49	49.04	0.42	1.91	1.68	1.68	0.9	1.29	0.86	0.6	1.1	0	0	0	0	0	0	11.865	0	11.865	1
p@chr12:92987551..92987580,-	chr12:92987551..92987580,-	chr12:92987551..92987580,-	CAGE_peak_at_chr12:92987551..92987580,-	NA	NA	NA	NA	64.82	46.93	37.33	2.11	1.49	1.47	6.18	2.7	2.25	0.86	0.4	0	0.25	0.23	0	0	0	0	13.8783	0.08	13.7983	0.994236
p@chr12:92987888..92987907,+	chr12:92987888..92987907,+	chr12:92987888..92987907,+	CAGE_peak_at_chr12:92987888..92987907,+	NA	NA	NA	NA	75.34	47.13	39.28	0.63	1.06	0.21	1.57	1.2	0.8	0.29	0	0.18	0	0	0	0	0	0	13.9742	0	13.9742	1
p@chr12:92987939..92987965,+	chr12:92987939..92987965,+	chr12:92987939..92987965,+	CAGE_peak_at_chr12:92987939..92987965,+	NA	NA	NA	NA	72.02	60.16	42.97	0.42	0.64	0.42	2.36	1.05	0.96	0	0	0.18	0	0	0	0	0	0	15.0983	0	15.0983	1
p@chr12:92996362..92996382,-	chr12:92996362..92996382,-	chr12:92996362..92996382,-	CAGE_peak_at_chr12:92996362..92996382,-	NA	NA	NA	NA	106.92	50.94	26.91	0	0	0	0	0	0.16	0	0	0	0	0	0	0	0	0	15.4108	0	15.4108	1
p@chr12:92996571..92996587,+	chr12:92996571..92996587,+	chr12:92996571..92996587,+	CAGE_peak_at_chr12:92996571..92996587,+	NA	NA	NA	NA	243.76	139.78	67.49	0	0.21	0.21	0.11	0	0.32	0	0	0	0	0	0	0	0	0	37.6567	0	37.6567	1
p@chr12:92997957..92997986,-	chr12:92997957..92997986,-	chr12:92997957..92997986,-	CAGE_peak_at_chr12:92997957..92997986,-	NA	NA	NA	NA	75.34	41.11	25.82	0	0.43	0.21	0.34	0.3	0.16	0	0	0	0	0	0	0	0	0	11.9758	0	11.9758	1
p@chr12:94567009..94567025,+	chr12:94567009..94567025,+	chr12:94567009..94567025,+	CAGE_peak_at_chr12:94567009..94567025,+	NA	NA	NA	NA	69.25	24.87	26.26	3.38	7.02	7.97	3.71	3	2.89	1.71	0.6	1.28	0	0	0	0	0	0	12.6617	0	12.6617	1
p@chr12:94601809..94601825,+	chr12:94601809..94601825,+	chr12:94601809..94601825,+	CAGE_peak_at_chr12:94601809..94601825,+	NA	NA	NA	NA	65.93	42.72	38.84	1.48	7.87	3.14	1.35	0.75	1.45	0.86	0.4	0.55	0	0.23	0.15	0	0	0	13.7783	0.0633333	13.715	0.995403
p@chr12:96589367..96589389,-	chr12:96589367..96589389,-	chr12:96589367..96589389,-	CAGE_peak_at_chr12:96589367..96589389,-	NA	NA	NA	NA	81.44	85.23	51.65	0	0.21	0	0.22	0	0	0	0	0	0	0	0	0	0	0	18.2292	0	18.2292	1
p@chr12:96589390..96589412,-	chr12:96589390..96589412,-	chr12:96589390..96589412,-	CAGE_peak_at_chr12:96589390..96589412,-	NA	NA	NA	NA	76.45	75	51	0.21	0.43	0.21	0.34	0.6	0.16	0	0	0	0.25	0	0.15	0	0	0	17.0333	0.0666667	16.9667	0.996086
p1@CD69	CD69	chr12:9913489..9913506,-	CAGE_peak_1_at_CD69_5end	0bp_to_ENST00000228434,ENST00000416624,ENST00000536709,ENST00000543147,NM_001781,uc001qwk.2,uc010sgu.1,uc010sgv.1_5end	entrezgene:969	HGNC:1694	uniprot:Q07108,uniprot:B4E009,uniprot:Q53ZX0	435.99	359.78	336.58	13.1	9.57	18.03	16.85	14.42	11.89	19.95	7.96	10.41	0.49	0.47	0.59	0	0.27	0	104.544	0.303333	104.241	0.997099
p1@IRS2	IRS2	chr13:110438914..110438937,-	CAGE_peak_1_at_IRS2_5end	0bp_to_ENST00000375856,NM_003749,uc001vqv.2_5end	entrezgene:8660	HGNC:6126	uniprot:Q9Y4H2,uniprot:Q9P084	179.49	285.78	218.31	45.42	46.35	39	117.83	147.92	121.03	66.12	57.49	48.41	7.39	10.3	14.86	13.98	13.83	5.47	114.429	10.9717	103.458	0.904118
p9@CARS2	CARS2	chr13:111318062..111318077,-	CAGE_peak_9_at_CARS2_5end	0bp_to_ENST00000535615_5end	entrezgene:79587	HGNC:25695		17.17	13.04	9.55	11.62	7.02	15.51	18.87	19.22	22.02	7.7	1.79	10.78	0.49	0	0	0	0	0	12.8575	0.0816667	12.7758	0.993648
p5@CARS2	CARS2	chr13:111318087..111318105,-	CAGE_peak_5_at_CARS2_5end	0bp_to_ENST00000537802_5end	entrezgene:79587	HGNC:25695		22.71	17.45	14.76	8.24	6.8	18.24	30.67	17.72	21.54	6.27	3.18	6.58	0	0	0	0	0	0.36	14.5133	0.06	14.4533	0.995866
p1@ING1	ING1	chr13:111365988..111366070,+	CAGE_peak_1_at_ING1_5end	363bp_to_ENST00000333219,NM_198219,uc001vrh.2_5end	entrezgene:3621	HGNC:6062	uniprot:Q5T9H0,uniprot:Q9UK53	19.39	15.84	13.89	21.34	19.56	17.61	26.17	25.98	23.14	25.08	16.31	21.01	3.2	2.34	1.49	2	2.17	1.46	20.4433	2.11	18.3333	0.896788
p@chr13:111367692..111367709,-	chr13:111367692..111367709,-	chr13:111367692..111367709,-	CAGE_peak_at_chr13:111367692..111367709,-	NA	NA	NA	NA	75.9	86.03	49.26	5.28	5.95	10.06	7.19	3.15	6.91	3.14	4.18	7.85	1.48	0	1.04	4	1.63	0.36	22.075	1.41833	20.6567	0.935749
p1@LINC00346	LINC00346	chr13:111522588..111522610,-	CAGE_peak_1_at_LINC00346_5end	44bp_to_NR_027701,uc001vrk.2_5end	entrezgene:283487	HGNC:27492		44.87	31.28	40.58	0.42	5.53	1.89	0.34	1.2	0.64	0	0.4	0	0.25	0.23	0.15	0	0.27	0.36	10.5958	0.21	10.3858	0.980181
p@chr13:111567997..111568016,+	chr13:111567997..111568016,+	chr13:111567997..111568016,+	CAGE_peak_at_chr13:111567997..111568016,+	NA	NA	NA	NA	42.66	18.05	7.6	12.89	12.76	16.98	10.56	4.66	5.3	5.42	3.38	4.57	1.23	0.47	0.74	0	0.54	0.36	12.0692	0.556667	11.5125	0.953877
p@chr13:114829795..114829830,+	chr13:114829795..114829830,+	chr13:114829795..114829830,+	CAGE_peak_at_chr13:114829795..114829830,+	NA	NA	NA	NA	41.55	30.08	26.04	3.17	3.19	3.77	4.61	0.6	2.57	3.42	1.59	2.01	0	0.47	0.3	0	0.27	0	10.2167	0.173333	10.0433	0.983034
p@chr13:114831366..114831398,+	chr13:114831366..114831398,+	chr13:114831366..114831398,+	CAGE_peak_at_chr13:114831366..114831398,+	NA	NA	NA	NA	40.44	51.54	22.79	1.27	2.76	1.68	1.91	1.35	1.77	1.14	0.8	0.91	0	0.23	0.15	2	0	1.09	10.6967	0.578333	10.1183	0.945933
p@chr13:114896962..114896977,+	chr13:114896962..114896977,+	chr13:114896962..114896977,+	CAGE_peak_at_chr13:114896962..114896977,+	NA	NA	NA	NA	103.04	77.61	10.63	0.21	1.28	1.68	1.35	2.1	1.45	0	0	0.18	0.25	0	0.15	0	0	0	16.6275	0.0666667	16.5608	0.995991
p1@RPL21P28,p3@RPL21	RPL21P28,p3	chr13:27825682..27825703,+	CAGE_peak_1_at_RPL21P28_5end,CAGE_peak_3_at_RPL21_5end	0bp_to_ENST00000461690,NM_000982,NR_026911,uc001uqz.1,uc001ura.2_5end	entrezgene:6144,entrezgene:100131205	HGNC:10313,HGNC:36258	uniprot:G3V1B3,uniprot:P46778,uniprot:Q6IAX2	18.84	16.65	14.76	11.83	17.01	15.1	18.53	14.12	17.84	17.39	15.71	15.71	2.22	3.74	1.49	0	1.9	3.28	16.1242	2.105	14.0192	0.869451
p@chr13:31191097..31191149,-	chr13:31191097..31191149,-	chr13:31191097..31191149,-	CAGE_peak_at_chr13:31191097..31191149,-	NA	NA	NA	NA	19.94	16.04	12.37	15.63	17.86	18.24	13.14	6.91	8.04	11.4	6.17	10.96	1.72	1.17	0.15	0	0.54	1.09	13.0583	0.778333	12.28	0.940396
p2@HMGB1	HMGB1	chr13:31191642..31191749,-	CAGE_peak_2_at_HMGB1_5end	0bp_to_ENST00000405805_5end	entrezgene:3146	HGNC:4983	uniprot:P09429	22.71	15.44	17.36	8.87	9.57	12.79	11.68	5.41	5.46	11.69	4.58	10.23	1.48	1.64	0.89	2	1.63	1.46	11.3158	1.51667	9.79917	0.86597
p1@EEF1DP3	EEF1DP3	chr13:32420850..32420933,+	CAGE_peak_1_at_EEF1DP3_5end	0bp_to_NR_027062,uc001utu.2,uc010tdv.1_5end	entrezgene:196549	HGNC:30486		32.69	22.06	26.04	28.52	29.34	15.31	21.34	15.92	31.66	42.75	58.08	25.21	2.46	3.28	6.54	5.99	5.69	4.37	29.0767	4.72167	24.355	0.837613
p2@FOXO1	FOXO1	chr13:41240717..41240735,-	CAGE_peak_2_at_FOXO1_5end	0bp_to_ENST00000379561,NM_002015,uc001uxl.3_5end	entrezgene:2308	HGNC:3819	uniprot:Q12778	14.4	34.09	34.5	14.58	16.8	16.56	6.4	8.26	5.79	40.19	25.26	23.38	0.49	1.17	0.59	5.99	1.9	3.64	20.0175	2.29667	17.7208	0.885267
p1@FOXO1	FOXO1	chr13:41240737..41240787,-	CAGE_peak_1_at_FOXO1_5end	-3bp_to_ENST00000379561,NM_002015,uc001uxl.3_5end	entrezgene:2308	HGNC:3819	uniprot:Q12778	39.33	45.92	51.65	23.45	40.39	25.58	23.03	28.98	17.2	63.56	52.71	43.11	2.22	2.81	3.12	4	4.88	5.1	37.9092	3.68833	34.2208	0.902706
p@chr13:41557016..41557041,-	chr13:41557016..41557041,-	chr13:41557016..41557041,-	CAGE_peak_at_chr13:41557016..41557041,-	NA	NA	NA	NA	87.53	66.38	63.37	76.9	64.42	56.4	67.73	47.61	78.11	82.65	81.56	73.8	4.92	0.47	1.19	5.99	2.17	0	70.5383	2.45667	68.0817	0.965173
p@chr13:41591558..41591570,+	chr13:41591558..41591570,+	chr13:41591558..41591570,+	CAGE_peak_at_chr13:41591558..41591570,+	NA	NA	NA	NA	23.27	7.42	6.94	17.32	40.18	41.72	6.29	4.36	4.18	13.11	10.54	19.55	0	1.4	0.15	2	0	0	16.24	0.591667	15.6483	0.963567
p2@C13orf15	C13orf15	chr13:42031652..42031665,+	CAGE_peak_2_at_C13orf15_5end	-29bp_to_ENST00000379359_5end	entrezgene:28984	HGNC:20369	uniprot:Q9H4X1	63.16	60.56	35.37	7.18	12.12	9.64	7.41	11.71	6.59	3.99	3.18	1.83	0.98	1.64	1.04	0	1.36	2.19	18.5617	1.20167	17.36	0.935261
p@chr13:42040169..42040200,+	chr13:42040169..42040200,+	chr13:42040169..42040200,+	CAGE_peak_at_chr13:42040169..42040200,+	NA	NA	NA	NA	43.77	161.24	98.74	2.96	5.1	1.89	1.8	6.01	5.95	0.57	0.2	0.18	0.74	1.87	1.49	5.99	2.71	5.47	27.3675	3.045	24.3225	0.888737
p@chr13:42067061..42067072,-	chr13:42067061..42067072,-	chr13:42067061..42067072,-	CAGE_peak_at_chr13:42067061..42067072,-	NA	NA	NA	NA	97.5	53.95	44.92	0	0.85	0.42	0	0	0	0	0.2	0	0	0	0	0	0	0	16.4867	0	16.4867	1
p2@RCBTB2	RCBTB2	chr13:49066752..49066810,-	CAGE_peak_2_at_RCBTB2_5end	-43bp_to_ENST00000462703_5end	entrezgene:1102	HGNC:1914		14.96	10.43	12.59	25.98	19.13	26	31.45	27.18	26.68	20.81	15.71	19.18	11.33	0.94	3.27	5.99	2.71	0.73	20.8417	4.16167	16.68	0.80032
p1@CYSLTR2	CYSLTR2	chr13:49228057..49228071,+	CAGE_peak_1_at_CYSLTR2_5end	192bp_to_uc010acw.1,uc010acx.1,uc010acy.1,uc010acz.1,uc010ada.1,uc010adb.1,uc010adc.1,uc010add.1_5end	entrezgene:57105	HGNC:18274		7.76	4.21	9.55	16.27	7.44	15.31	3.93	4.05	9	20.81	12.53	21.37	0	0	0.3	0	0	0.36	11.0192	0.11	10.9092	0.990017
p@chr13:50698134..50698160,+	chr13:50698134..50698160,+	chr13:50698134..50698160,+	CAGE_peak_at_chr13:50698134..50698160,+	NA	NA	NA	NA	80.88	58.56	73.57	6.13	13.82	11.74	12.13	6.16	7.55	6.56	2.98	6.76	0	0	0.15	0	0	0	23.9033	0.025	23.8783	0.998954
p@chr13:50698573..50698596,-	chr13:50698573..50698596,-	chr13:50698573..50698596,-	CAGE_peak_at_chr13:50698573..50698596,-	NA	NA	NA	NA	23.27	20.86	26.48	7.39	7.23	7.76	7.41	4.2	2.41	17.39	7.56	6.94	0.74	0.23	0.15	0	0.27	0	11.575	0.231667	11.3433	0.979986
p2@FLJ31945	FLJ31945	chr13:50699938..50699958,+	CAGE_peak_2_at_FLJ31945_5end	0bp_to_AK056507_5end	entrezgene:440137			26.04	24.67	22.57	5.92	8.29	9.43	5.73	5.71	2.41	3.99	3.58	3.84	0.49	0.23	0.15	0	0.27	0	10.1817	0.19	9.99167	0.981339
p@chr13:51288305..51288318,+	chr13:51288305..51288318,+	chr13:51288305..51288318,+	CAGE_peak_at_chr13:51288305..51288318,+	NA	NA	NA	NA	57.62	37.1	24.74	2.32	6.8	3.35	4.04	2.1	2.89	0	0.2	0.18	0.25	0	0.15	0	0	0	11.7783	0.0666667	11.7117	0.99434
p1@ENST00000456688	ENST00000456688	chr13:52377944..52378010,+	CAGE_peak_1_at_ENST00000456688_5end	-422bp_to_ENST00000456688_5end				53.74	51.34	67.49	19.22	17.43	20.34	23.36	12.77	8.52	25.65	16.11	20.28	2.46	1.17	0.89	0	2.17	1.09	28.0208	1.29667	26.7242	0.953725
p@chr13:99932682..99932704,+	chr13:99932682..99932704,+	chr13:99932682..99932704,+	CAGE_peak_at_chr13:99932682..99932704,+	NA	NA	NA	NA	34.9	22.26	25.17	6.76	18.28	13	35.95	18.92	16.07	0.57	1.19	0.73	0	0	0	0	0	0	16.15	0	16.15	1
p@chr13:99934189..99934226,-	chr13:99934189..99934226,-	chr13:99934189..99934226,-	CAGE_peak_at_chr13:99934189..99934226,-	NA	NA	NA	NA	14.4	14.44	16.49	7.39	13.18	11.53	18.53	11.11	10.13	2	0.8	0.91	0.25	0	0	0	0	0	10.0758	0.0416667	10.0342	0.995865
p3@GPR183	GPR183	chr13:99959625..99959636,-	CAGE_peak_3_at_GPR183_5end	22bp_to_ENST00000376414_5end	entrezgene:1880	HGNC:3128	uniprot:P32249	60.39	42.72	27.99	17.32	15.95	13.63	24.26	21.02	10.29	0	0.4	0.18	2.95	3.74	2.08	0	4.88	1.82	19.5125	2.57833	16.9342	0.867862	Strong CD-specific association
p2@GPR183	GPR183	chr13:99959671..99959686,-	CAGE_peak_2_at_GPR183_5end	-12bp_to_ENST00000376414_5end	entrezgene:1880	HGNC:3128	uniprot:P32249	192.24	156.42	118.7	38.66	49.96	27.26	81.89	98.67	36.65	0.86	0.8	0.55	11.08	6.32	5.2	13.98	12.2	9.11	66.8883	9.64833	57.24	0.855755
p@chr13:99962694..99962725,-	chr13:99962694..99962725,-	chr13:99962694..99962725,-	CAGE_peak_at_chr13:99962694..99962725,-	NA	NA	NA	NA	37.67	25.47	29.08	4.65	7.87	6.71	8.54	4.05	2.25	0.86	0.4	0.37	0	0	0	0	0.27	0	10.66	0.045	10.615	0.995779
p1@WARS	WARS	chr14:100841675..100841691,-	CAGE_peak_1_at_WARS_5end	0bp_to_ENST00000554509,ENST00000555410,ENST00000555813,ENST00000556698,ENST00000557135,uc001yhg.1_5end	entrezgene:7453	HGNC:12729	uniprot:G3V4N0,uniprot:G3V2Y7,uniprot:G3V4S4,uniprot:G3V227	264.26	230.02	252.38	1006.42	928.23	910.34	130.19	201.84	222.93	517.58	792.68	1015.06	6.65	71.14	17.54	25.97	13.83	44.46	539.327	29.9317	509.396	0.944502
p@chr14:100842060..100842110,+	chr14:100842060..100842110,+	chr14:100842060..100842110,+	CAGE_peak_at_chr14:100842060..100842110,+	NA	NA	NA	NA	29.92	33.69	41.67	20.07	22.75	13.42	13.93	8.71	9	10.83	12.53	12.97	0	0.23	0.15	0	0.27	0	19.1242	0.108333	19.0158	0.994335
p@chr14:101587625..101587634,-	chr14:101587625..101587634,-	chr14:101587625..101587634,-	CAGE_peak_at_chr14:101587625..101587634,-	NA	NA	NA	NA	6.09	9.83	6.08	13.31	18.92	21.39	12.24	15.92	8.36	26.79	27.05	19.55	4.43	0.7	2.08	4	4.07	1.46	15.4608	2.79	12.6708	0.819544
p@chr14:102276730..102276781,+	chr14:102276730..102276781,+	chr14:102276730..102276781,+	CAGE_peak_at_chr14:102276730..102276781,+	NA	NA	NA	NA	35.46	23.06	22.57	23.24	24.45	14.26	20.33	11.41	13.02	20.81	19.89	14.98	0	0.23	0	0	0.27	0	20.29	0.0833333	20.2067	0.995893
p1@PLD4	PLD4	chr14:105391181..105391241,+	CAGE_peak_1_at_PLD4_5end	0bp_to_ENST00000472901,ENST00000557573,NM_138790,uc001ypu.1,uc010tyl.1_5end	entrezgene:122618	HGNC:23792	uniprot:G3V3J8,uniprot:Q96BZ4	4.99	3.41	4.12	40.56	22.32	20.34	10.9	6.16	4.5	59	40.78	39.64	0	0.47	0.59	2	2.98	2.92	21.3933	1.49333	19.9	0.930196
p1@GPR132	GPR132	chr14:105531759..105531781,-	CAGE_peak_1_at_GPR132_5end	0bp_to_ENST00000329797,ENST00000392585,ENST00000539291,ENST00000546679_5end	entrezgene:29933	HGNC:17482	uniprot:Q9UNW8	327.41	369.2	343.09	12.46	14.24	9.02	11.12	10.06	9.48	9.69	8.35	9.5	2.22	3.51	5.35	0	2.71	1.09	94.4683	2.48	91.9883	0.973748
p@chr14:105531935..105531987,+	chr14:105531935..105531987,+	chr14:105531935..105531987,+	CAGE_peak_at_chr14:105531935..105531987,+	NA	NA	NA	NA	435.99	432.98	420.35	23.45	88.87	39.84	25.95	22.38	13.34	11.69	10.74	7.67	0	0	0.3	0	0	0	127.771	0.05	127.721	0.999609
p@chr14:105948502..105948528,+	chr14:105948502..105948528,+	chr14:105948502..105948528,+	CAGE_peak_at_chr14:105948502..105948528,+	NA	NA	NA	NA	13.3	16.04	34.5	15.21	11.91	21.39	8.09	16.22	10.77	21.66	15.12	21.19	0	0	0	0	0	0	17.1167	0	17.1167	1
p1@CRIP1	CRIP1	chr14:105953526..105953541,+	CAGE_peak_1_at_CRIP1_5end	0bp_to_ENST00000460900,ENST00000477724_5end	entrezgene:1396	HGNC:2360		72.02	68.39	136.5	82.39	78.03	109.23	141.42	106.78	53.52	305.82	122.33	130.79	13.05	38.84	35.23	5.99	3.25	13.48	117.268	18.3067	98.9617	0.843891
p2@CIDEB	CIDEB	chr14:24780573..24780647,-	CAGE_peak_2_at_CIDEB_5end	0bp_to_ENST00000258807,ENST00000336557,ENST00000555817,NM_014430,uc001woo.2,uc001wop.2_5end	entrezgene:27141	HGNC:1977	uniprot:Q9UHD4,uniprot:Q9NPC1	25.48	25.07	26.04	20.07	20.84	28.72	41.11	38.3	29.25	15.11	13.33	17.72	6.89	1.17	4.9	7.99	5.42	0.36	25.0867	4.455	20.6317	0.822416
p1@GZMB	GZMB	chr14:25103388..25103402,-	CAGE_peak_1_at_GZMB_5end	0bp_to_ENST00000526004_5end	entrezgene:3002	HGNC:4709	uniprot:E9PRD7	49.31	46.93	66.62	0.63	0.43	0.63	0.34	0.15	0	1.43	0.6	1.83	0.98	0.23	0.15	0	0.27	0	14.075	0.271667	13.8033	0.980699
p1@AB593178	AB593178	chr14:35342972..35343044,+	CAGE_peak_1_at_AB593178_5end	-357bp_to_AB593178_5end				34.35	52.14	74.43	10.56	12.33	16.14	9.66	10.36	14.3	11.97	9.35	12.79	0.49	0.23	1.04	0	0	0.73	22.365	0.415	21.95	0.981444
p1@ENST00000557373	ENST00000557373	chr14:35343380..35343443,+	CAGE_peak_1_at_ENST00000557373_5end	-105bp_to_ENST00000557373_5end				34.35	24.87	30.82	4.65	9.99	9.02	4.16	5.41	6.27	2.85	2.78	4.57	1.23	0.7	0.74	0	1.08	1.09	11.645	0.806667	10.8383	0.930728
p2@BAZ1A	BAZ1A	chr14:35344554..35344572,-	CAGE_peak_2_at_BAZ1A_5end	280bp_to_ENST00000358716,ENST00000360310,ENST00000543083,NM_013448,NM_182648,uc001wsk.2,uc001wsl.2_5end	entrezgene:11177	HGNC:960	uniprot:Q9NRL2,uniprot:F5H239	105.26	73.8	82.68	24.72	26.58	18.24	19.77	28.53	32.15	26.22	22.68	21.92	7.14	7.96	7.58	7.99	4.88	4.01	40.2125	6.59333	33.6192	0.836038
p@chr14:35834942..35834967,+	chr14:35834942..35834967,+	chr14:35834942..35834967,+	CAGE_peak_at_chr14:35834942..35834967,+	NA	NA	NA	NA	62.05	20.25	31.9	1.06	4.04	2.31	1.8	3	1.13	0	0.2	0.37	0	0	0.3	0	0	0	10.6758	0.05	10.6258	0.995317
p@chr14:35835463..35835512,-	chr14:35835463..35835512,-	chr14:35835463..35835512,-	CAGE_peak_at_chr14:35835463..35835512,-	NA	NA	NA	NA	58.17	49.53	59.68	3.17	6.59	5.45	3.03	5.71	3.21	0	0.4	0.18	0	0	0.15	2	0	0	16.26	0.358333	15.9017	0.977962
p@chr14:35845011..35845025,+	chr14:35845011..35845025,+	chr14:35845011..35845025,+	CAGE_peak_at_chr14:35845011..35845025,+	NA	NA	NA	NA	47.09	53.34	24.74	0.42	3.83	1.89	0.56	0.3	1.61	0	0	0	0	0	0	0	0	0	11.1483	0	11.1483	1
p@chr14:35872000..35872084,-	chr14:35872000..35872084,-	chr14:35872000..35872084,-	CAGE_peak_at_chr14:35872000..35872084,-	NA	NA	NA	NA	15.51	40.91	37.33	4.23	8.72	3.56	1.8	3.9	2.73	1.43	1.39	0	0.49	0	1.04	0	1.9	1.09	10.1258	0.753333	9.3725	0.925603
p2@NFKBIA	NFKBIA	chr14:35872453..35872485,-	CAGE_peak_2_at_NFKBIA_5end	-9bp_to_ENST00000555371_5end	entrezgene:4792	HGNC:7797		40.44	198.34	115.02	35.49	45.28	14.05	14.27	25.68	16.55	2.85	6.17	2.92	2.71	1.64	2.53	2	3.8	2.55	43.0883	2.53833	40.55	0.94109
p4@NFKBIA	NFKBIA	chr14:35872926..35872951,-	CAGE_peak_4_at_NFKBIA_5end	-290bp_to_ENST00000556664_5end	entrezgene:4792	HGNC:7797		29.92	65.78	44.7	5.07	7.87	4.19	2.81	4.51	1.45	0.29	2.78	0.91	0	0.47	1.04	0	0.81	0	14.19	0.386667	13.8033	0.972751
p3@NFKBIA	NFKBIA	chr14:35872962..35873025,-	CAGE_peak_3_at_NFKBIA_5end	320bp_to_ENST00000557389,uc001wte.3_5end	entrezgene:4792	HGNC:7797	uniprot:G3V286	136.28	142.99	140.62	32.96	66.33	37.53	24.38	35.89	26.04	11.4	11.34	7.31	2.71	2.81	2.68	2	2.17	2.92	56.0892	2.54833	53.5408	0.954566
p@chr14:35873690..35873732,+	chr14:35873690..35873732,+	chr14:35873690..35873732,+	CAGE_peak_at_chr14:35873690..35873732,+	NA	NA	NA	NA	29.92	34.89	60.33	1.27	5.74	4.4	2.47	2.55	2.25	0.86	0.6	0.91	1.23	1.4	1.19	0	0.27	0.73	12.1825	0.803333	11.3792	0.934058
p1@NFKBIA	NFKBIA	chr14:35873947..35873965,-	CAGE_peak_1_at_NFKBIA_5end	0bp_to_ENST00000216797,ENST00000555629,ENST00000557140,ENST00000557459,NM_020529,uc001wtf.3,uc001wtg.3,uc010amo.2_5end	entrezgene:4792	HGNC:7797	uniprot:P25963,uniprot:G3V3I4	6671.21	9737.03	7843.86	556.02	962.25	695.02	584.9	659.28	550	242.83	246.46	188.14	78.3	94.3	140.61	249.69	116.87	95.12	2411.42	129.148	2282.27	0.946443	Strong CD and UC-specific association over region
p8@NFKBIA	NFKBIA	chr14:35874077..35874091,-	CAGE_peak_8_at_NFKBIA_5end	-117bp_to_NM_020529,uc001wtf.3,uc001wtg.3,uc010amo.2_5end	entrezgene:4792	HGNC:7797	uniprot:P25963	17.73	54.15	38.63	1.9	1.7	1.89	2.47	3	4.02	0.29	0.6	0.73	0	0	0.15	0	0.27	0	10.5925	0.07	10.5225	0.993392
p@chr14:51135270..51135275,+	chr14:51135270..51135275,+	chr14:51135270..51135275,+	CAGE_peak_at_chr14:51135270..51135275,+	NA	NA	NA	NA	50.97	30.88	20.4	2.32	5.1	4.61	2.47	1.2	1.13	3.14	1.39	1.64	0	0.23	0.15	0	0	0.36	10.4375	0.123333	10.3142	0.988184
p1@GNG2	GNG2	chr14:52327321..52327336,+	CAGE_peak_1_at_GNG2_5end	-22bp_to_ENST00000557208_5end	entrezgene:54331	HGNC:4404		244.87	239.45	235.46	70.98	61.23	83.44	34.6	33.94	102.06	85.22	99.46	184.13	16.25	0.7	2.82	41.95	21.42	5.47	122.903	14.7683	108.135	0.879838
p2@GNG2	GNG2	chr14:52327350..52327371,+	CAGE_peak_2_at_GNG2_5end	0bp_to_ENST00000555472,ENST00000556766,ENST00000557208_5end	entrezgene:54331	HGNC:4404		88.09	146	129.99	45.84	30.83	52.62	19.32	15.92	53.84	39.9	52.12	89.14	6.16	0.23	1.78	15.98	14.37	1.82	63.6342	6.72333	56.9108	0.894344
p4@GNG2	GNG2	chr14:52327379..52327396,+	CAGE_peak_4_at_GNG2_5end	15bp_to_ENST00000556766_5end	entrezgene:54331	HGNC:4404		66.48	72.4	85.07	20.07	18.28	22.43	9.55	8.71	40.5	15.39	19.1	37.99	2.46	0	1.19	2	6.51	1.46	34.6642	2.27	32.3942	0.934515
p3@GNG2	GNG2	chr14:52327421..52327458,+	CAGE_peak_3_at_GNG2_5end	0bp_to_ENST00000554840_5end	entrezgene:54331	HGNC:4404		47.64	48.33	52.3	55.35	39.97	62.27	31.34	27.78	81.49	49.59	60.87	98.09	9.6	0.94	2.97	5.99	14.37	4.74	54.585	6.435	48.15	0.88211
p@chr14:52780797..52780821,-	chr14:52780797..52780821,-	chr14:52780797..52780821,-	CAGE_peak_at_chr14:52780797..52780821,-	NA	NA	NA	NA	54.29	42.92	42.97	11.62	18.07	26.42	3.03	4.51	4.5	15.68	8.55	18.45	0.74	0.47	0.3	0	0.27	0	20.9175	0.296667	20.6208	0.985817
p@chr14:52780823..52780848,-	chr14:52780823..52780848,-	chr14:52780823..52780848,-	CAGE_peak_at_chr14:52780823..52780848,-	NA	NA	NA	NA	49.86	24.07	40.15	5.7	6.59	14.26	2.25	3.9	3.05	6.84	3.78	9.32	1.23	0.23	0.3	0	0.27	0	14.1475	0.338333	13.8092	0.976085
p1@PTGER2	PTGER2	chr14:52780998..52781056,+	CAGE_peak_1_at_PTGER2_5end	0bp_to_ENST00000557436,NM_000956,uc001wzr.2_5end	entrezgene:5732	HGNC:9594	uniprot:G3V2Y6,uniprot:P43116	134.07	143.99	153.43	48.8	65.48	79.04	29.21	37.99	32.47	64.13	54.9	54.98	8.37	4.21	3.57	2	1.9	1.82	74.8742	3.645	71.2292	0.951318
p@chr14:52782082..52782100,-	chr14:52782082..52782100,-	chr14:52782082..52782100,-	CAGE_peak_at_chr14:52782082..52782100,-	NA	NA	NA	NA	19.39	19.85	25.17	16.9	26.58	25.79	5.05	9.76	9.16	48.74	34.61	34.52	0	0	0	0	0	0	22.96	0	22.96	1
p@chr14:52782184..52782227,-	chr14:52782184..52782227,-	chr14:52782184..52782227,-	CAGE_peak_at_chr14:52782184..52782227,-	NA	NA	NA	NA	11.08	15.84	21.48	9.08	12.12	13.21	3.03	4.96	5.63	17.39	8.55	14.98	0	0.23	0	0	0	0	11.4458	0.0383333	11.4075	0.996651
p@chr14:55368851..55368875,-	chr14:55368851..55368875,-	chr14:55368851..55368875,-	CAGE_peak_at_chr14:55368851..55368875,-	NA	NA	NA	NA	43.21	37.3	38.19	3.59	9.57	6.92	3.48	2.55	1.61	5.42	4.77	3.65	0	0	0.15	0	0	0.73	13.355	0.146667	13.2083	0.989018
p1@GCH1	GCH1	chr14:55369533..55369551,-	CAGE_peak_1_at_GCH1_5end	0bp_to_ENST00000395514,ENST00000395524,ENST00000536224,NM_000161,NM_001024024,NM_001024070,NM_001024071,uc001xbh.1,uc001xbi.1,uc001xbj.1,uc001xbk.1,uc001xbl.1,uc010aol.1_5end	entrezgene:2643	HGNC:4193	uniprot:P30793,uniprot:F8W9F6,uniprot:Q8IZH9,uniprot:Q8IZH7	303.59	246.27	231.77	127.39	140.96	141.73	55.6	55.27	51.91	160.18	145.81	160.01	9.85	7.25	10.7	4	1.36	2.55	151.708	5.95167	145.756	0.960769
p@chr14:55596361..55596373,-	chr14:55596361..55596373,-	chr14:55596361..55596373,-	CAGE_peak_at_chr14:55596361..55596373,-	NA	NA	NA	NA	57.06	57.96	52.3	0.85	3.4	1.05	0.45	0.15	0.64	0	0	0.18	0	0	0	0	0	0	14.5033	0	14.5033	1
p1@ENST00000556183	ENST00000556183	chr14:55738788..55738802,-	CAGE_peak_1_at_ENST00000556183_5end	0bp_to_ENST00000556183_5end				69.8	32.69	72.7	19.22	24.87	32.5	19.77	17.42	18.8	26.79	16.31	23.38	0	0	0	0	0	0	31.1875	0	31.1875	1
p1@PELI2	PELI2	chr14:56585048..56585150,+	CAGE_peak_1_at_PELI2_5end	0bp_to_ENST00000267460,NM_021255,uc001xch.2_5end	entrezgene:57161	HGNC:8828	uniprot:Q9HAT8,uniprot:Q9H716	73.13	63.77	74	25.56	28.28	28.93	39.09	46.1	61.24	27.36	31.83	29.59	4.19	0.23	1.63	4	0.81	1.46	44.0733	2.05333	42.02	0.953411	Strong CD-specific associations 5' and 3'
p2@PRKCH	PRKCH	chr14:61943801..61943855,+	CAGE_peak_2_at_PRKCH_5end	-29bp_to_ENST00000536400,uc010tsb.1_5end	entrezgene:5583	HGNC:9403		309.13	189.72	126.08	3.8	4.68	11.53	20.11	14.27	19.77	0.57	0.6	0.55	0	0	0	0	0	0	58.4008	0	58.4008	1
p6@PRKCH	PRKCH	chr14:61943876..61943896,+	CAGE_peak_6_at_PRKCH_5end	0bp_to_ENST00000536400,uc010tsb.1_5end	entrezgene:5583	HGNC:9403		67.59	22.06	14.97	3.59	5.1	2.94	10.56	7.06	6.27	1.14	0.4	0.18	0.25	0	0.45	0	0	0	11.8217	0.116667	11.705	0.990131
p4@PRKCH	PRKCH	chr14:61943900..61943967,+	CAGE_peak_4_at_PRKCH_5end	15bp_to_ENST00000536400,uc010tsb.1_5end	entrezgene:5583	HGNC:9403		101.38	37.9	29.08	10.14	5.1	10.69	24.38	14.12	18.16	2	0.8	1.28	0	0	0	0	0	0	21.2525	0	21.2525	1
p@chr14:61947116..61947130,+	chr14:61947116..61947130,+	chr14:61947116..61947130,+	CAGE_peak_at_chr14:61947116..61947130,+	NA	NA	NA	NA	59.28	44.32	29.08	0.42	1.49	2.31	3.37	3.15	4.98	0	0	0	0	0	0	0	0	0	12.3667	0	12.3667	1
p@chr14:61947134..61947149,+	chr14:61947134..61947149,+	chr14:61947134..61947149,+	CAGE_peak_at_chr14:61947134..61947149,+	NA	NA	NA	NA	67.03	60.76	28.86	0.21	0.21	1.05	1.8	0.75	1.45	0	0.2	0	0	0	0.15	0	0	0	13.5267	0.025	13.5017	0.998152
p@chr14:62019709..62019726,-	chr14:62019709..62019726,-	chr14:62019709..62019726,-	CAGE_peak_at_chr14:62019709..62019726,-	NA	NA	NA	NA	88.64	99.47	57.07	1.48	2.98	1.68	2.47	0.9	1.45	0.29	0.6	0	0.25	0	0.15	0	0	0.73	21.4192	0.188333	21.2308	0.991207
p@chr14:62036641..62036668,-	chr14:62036641..62036668,-	chr14:62036641..62036668,-	CAGE_peak_at_chr14:62036641..62036668,-	NA	NA	NA	NA	64.82	59.96	38.84	2.75	3.83	2.73	14.49	8.71	7.71	0.86	0.4	0.55	0.74	0	0.74	0	0.27	0	17.1375	0.291667	16.8458	0.982981
p@chr14:62070794..62070799,+	chr14:62070794..62070799,+	chr14:62070794..62070799,+	CAGE_peak_at_chr14:62070794..62070799,+	NA	NA	NA	NA	72.02	49.74	25.61	3.59	5.1	7.13	11.23	8.56	7.39	1.71	0.4	1.46	0	0	0	0	0	0	16.1617	0	16.1617	1
p3@HIF1A	HIF1A	chr14:62162285..62162296,+	CAGE_peak_3_at_HIF1A_5end	27bp_to_ENST00000337138,ENST00000394997_5end	entrezgene:3091	HGNC:4910	uniprot:Q16665,uniprot:A8MYV6	80.33	98.67	52.52	6.13	5.32	8.81	22.69	19.97	27.16	3.14	2.78	1.83	2.22	3.28	8.32	2	2.98	6.2	27.4458	4.16667	23.2792	0.848186
p2@ZBTB25	ZBTB25	chr14:64971288..64971316,-	CAGE_peak_2_at_ZBTB25_5end	0bp_to_ENST00000394715_5end	entrezgene:7597	HGNC:13112	uniprot:P24278	47.64	44.32	61.85	20.07	34.44	27.88	18.42	14.12	12.22	25.94	17.9	19.36	4.19	1.17	1.34	0	3.25	1.09	28.68	1.84	26.84	0.935844
p@chr14:65677099..65677105,+	chr14:65677099..65677105,+	chr14:65677099..65677105,+	CAGE_peak_at_chr14:65677099..65677105,+	NA	NA	NA	NA	115.23	36.7	60.76	0	1.49	0.42	0.45	0.9	0.16	0	0.2	0	0	0	0	0	0	0	18.0258	0	18.0258	1
p@chr14:69200103..69200129,+	chr14:69200103..69200129,+	chr14:69200103..69200129,+	CAGE_peak_at_chr14:69200103..69200129,+	NA	NA	NA	NA	38.78	50.34	45.57	0.42	2.13	1.05	1.57	1.2	1.93	0	0	0	0.25	0	0	0	0	0	11.9158	0.0416667	11.8742	0.996503
p@chr14:69262442..69262467,-	chr14:69262442..69262467,-	chr14:69262442..69262467,-	CAGE_peak_at_chr14:69262442..69262467,-	NA	NA	NA	NA	129.08	82.02	95.05	17.53	40.18	29.35	8.87	6.16	4.66	15.39	7.56	10.41	1.23	0.47	0.74	0	1.08	1.46	37.1883	0.83	36.3583	0.977681
p44@SRSF5	SRSF5	chr14:70233880..70233882,+	CAGE_peak_44_at_SRSF5_5end	6bp_to_,-6bp_to_ENST00000553635,ENST00000556184_5end	entrezgene:6430	HGNC:10787		30.47	21.66	28.65	6.34	8.72	5.87	5.73	4.36	6.59	9.69	10.14	8.22	0.74	0.23	0.74	0	0.54	2.19	12.2033	0.74	11.4633	0.939361
p2@SRSF5	SRSF5	chr14:70233907..70233918,+	CAGE_peak_2_at_SRSF5_5end	4bp_to_ENST00000555547_5end	entrezgene:6430	HGNC:10787		115.23	85.63	77.04	39.93	41.03	23.27	23.48	22.38	20.89	28.79	32.82	21.55	0.98	0.7	0.59	2	0.81	2.55	44.3367	1.27167	43.065	0.971318
p1@SIPA1L1	SIPA1L1	chr14:71787138..71787201,+	CAGE_peak_1_at_SIPA1L1_5end	0bp_to_ENST00000553453,ENST00000554126,ENST00000554362,ENST00000555989,ENST00000556408,ENST00000556780_5end	entrezgene:26037	HGNC:20284		104.71	74.8	110.24	40.56	39.76	42.35	79.19	57.22	93.54	66.98	50.33	50.42	4.19	2.81	5.5	4	6.78	3.28	67.5083	4.42667	63.0817	0.934428
p2@SIPA1L1	SIPA1L1	chr14:71787813..71787869,+	CAGE_peak_2_at_SIPA1L1_5end	-238bp_to_ENST00000557151_5end	entrezgene:26037	HGNC:20284	uniprot:G3V4Z3	32.13	32.89	33.42	16.48	21.05	19.71	23.59	21.78	27.16	24.51	24.07	26.67	2.71	2.57	0.89	0	1.08	2.19	25.2883	1.57333	23.715	0.937784
p3@SIPA1L1	SIPA1L1	chr14:71788096..71788143,+	CAGE_peak_3_at_SIPA1L1_5end	0bp_to_ENST00000557151_5end	entrezgene:26037	HGNC:20284	uniprot:G3V4Z3	13.3	12.43	12.8	9.72	10.84	9.43	13.14	15.17	18.8	13.68	18.7	17.35	0.25	0.47	0.59	0	0.54	1.09	13.78	0.49	13.29	0.964441
p@chr14:71866028..71866106,+	chr14:71866028..71866106,+	chr14:71866028..71866106,+	CAGE_peak_at_chr14:71866028..71866106,+	NA	NA	NA	NA	26.04	10.43	19.75	29.79	22.96	25.58	63.02	40.7	40.5	44.18	17.9	19.55	0.25	0	0	0	0	0	30.0333	0.0416667	29.9917	0.998613
p@chr14:73603583..73603605,-	chr14:73603583..73603605,-	chr14:73603583..73603605,-	CAGE_peak_at_chr14:73603583..73603605,-	NA	NA	NA	NA	86.42	100.67	96.79	12.68	30.83	16.77	10	7.36	4.82	17.1	11.34	11.69	0	0.47	0.15	0	0	0	33.8725	0.103333	33.7692	0.996949
p4@C14orf43	C14orf43	chr14:74226783..74226819,-	CAGE_peak_4_at_C14orf43_5end	181bp_to_ENST00000286523,ENST00000435371,NM_194278,uc001xot.2_5end	entrezgene:91748	HGNC:19853	uniprot:Q6PJG2,uniprot:F6RU81	19.39	17.65	20.83	8.45	10.84	8.39	10.67	12.31	14.79	12.54	6.96	7.67	4.92	1.4	2.08	2	2.71	1.46	12.5408	2.42833	10.1125	0.806366
p@chr14:75593033..75593037,+	chr14:75593033..75593037,+	chr14:75593033..75593037,+	CAGE_peak_at_chr14:75593033..75593037,+	NA	NA	NA	NA	2.77	6.62	6.73	14.58	23.39	23.69	10.45	8.11	8.68	14.54	9.55	11.51	0	0.47	0.15	0	0.27	0	11.7183	0.148333	11.57	0.987342
p@chr14:75725579..75725612,-	chr14:75725579..75725612,-	chr14:75725579..75725612,-	CAGE_peak_at_chr14:75725579..75725612,-	NA	NA	NA	NA	12.74	18.05	37.54	15.63	14.67	22.85	19.99	27.63	21.38	10.55	8.75	13.7	0	0	0	2	0	0	18.6233	0.333333	18.29	0.982101
p@chr14:75725656..75725708,-	chr14:75725656..75725708,-	chr14:75725656..75725708,-	CAGE_peak_at_chr14:75725656..75725708,-	NA	NA	NA	NA	30.47	39.11	59.46	18.38	19.56	21.8	47.07	39.5	35.36	21.95	11.94	16.99	0.25	0	0.15	0	0	0	30.1325	0.0666667	30.0658	0.997788
p1@ENST00000555909	ENST00000555909	chr14:75726044..75726086,+	CAGE_peak_1_at_ENST00000555909_5end	-27bp_to_ENST00000555909_5end				88.09	109.3	223.09	51.76	45.92	74.22	67.17	47.61	47.25	46.17	31.43	46.94	0	0.23	0.15	0	0	0	73.2458	0.0633333	73.1825	0.999135
p@chr14:75741565..75741603,-	chr14:75741565..75741603,-	chr14:75741565..75741603,-	CAGE_peak_at_chr14:75741565..75741603,-	NA	NA	NA	NA	4.99	3.21	12.8	19.01	14.46	23.69	26.17	17.12	10.13	22.8	9.35	15.53	0	0	0	0	0	0.36	14.9383	0.06	14.8783	0.995983
p@chr14:75743949..75743996,+	chr14:75743949..75743996,+	chr14:75743949..75743996,+	CAGE_peak_at_chr14:75743949..75743996,+	NA	NA	NA	NA	55.95	72.6	127.17	32.11	29.13	48.01	50.66	43.4	36.32	23.09	16.91	29.23	0.25	0	0.59	2	0	0	47.0483	0.473333	46.575	0.989939
p1@FOS	FOS	chr14:75745523..75745537,+	CAGE_peak_1_at_FOS_5end	0bp_to_ENST00000535987,ENST00000554212,ENST00000554617,ENST00000556324_5end	entrezgene:2353	HGNC:3796	uniprot:B4DQ65,uniprot:G3V5N9,uniprot:G3V289	1801.59	2391.09	5300.06	7080.85	4599.91	5479.22	10442	9620.93	7582.23	3518.77	2285.75	2762.06	21.17	43.99	53.21	137.83	91.11	60.5	5238.7	67.9683	5170.73	0.987026	CD-specific association
p2@FOS	FOS	chr14:75746722..75746777,+	CAGE_peak_2_at_FOS_5end	-118bp_to_ENST00000555347_5end	entrezgene:2353	HGNC:3796	uniprot:G3V2V7	1.11	20.66	29.95	21.34	23.39	22.22	24.94	31.09	9	7.13	13.13	6.03	0	0	0.15	0	0.54	0	17.4992	0.115	17.3842	0.993428
p@chr14:81685834..81685853,+	chr14:81685834..81685853,+	chr14:81685834..81685853,+	CAGE_peak_at_chr14:81685834..81685853,+	NA	NA	NA	NA	47.64	41.91	51.21	8.03	22.11	18.45	7.3	4.05	6.11	12.54	10.14	9.86	1.48	1.64	1.04	0	2.44	2.19	19.9458	1.465	18.4808	0.926551
p@chr14:88461425..88461464,-	chr14:88461425..88461464,-	chr14:88461425..88461464,-	CAGE_peak_at_chr14:88461425..88461464,-	NA	NA	NA	NA	100.83	59.56	45.79	1.06	7.02	3.98	0.79	0	1.45	0	0.4	0.37	0	0	0	0	0	0	18.4375	0	18.4375	1
p1@RPS6KA5	RPS6KA5	chr14:91526922..91527001,-	CAGE_peak_1_at_RPS6KA5_5end	0bp_to_ENST00000261991,ENST00000418736,ENST00000554206,ENST00000556594,NM_004755,NM_182398,uc001xys.2,uc001xyt.2,uc010att.1_5end	entrezgene:9252	HGNC:10434	uniprot:O75582,uniprot:G3V2D1,uniprot:G3V4D7,uniprot:Q9UG98	17.17	19.85	28.86	8.03	8.08	10.48	8.09	8.86	16.23	10.83	9.55	12.79	3.45	0.47	1.34	5.99	0.81	0.73	13.235	2.13167	11.1033	0.838937
p1@CCDC88C	CCDC88C	chr14:91884150..91884234,-	CAGE_peak_1_at_CCDC88C_5end	0bp_to_ENST00000553403,NM_001080414_5end	entrezgene:440193	HGNC:19967	uniprot:G3V3S0,uniprot:B4DZB8,uniprot:Q9P219	34.35	36.9	46.87	36.97	31.25	30.61	24.82	17.27	29.57	60.71	39.58	44.2	4.43	3.04	4.61	5.99	2.44	2.92	36.0917	3.905	32.1867	0.891803
p1@SLC24A4	SLC24A4	chr14:92789498..92789515,+	CAGE_peak_1_at_SLC24A4_5end	-21bp_to_ENST00000531433,NM_153647,uc010twm.1_5end	entrezgene:123041	HGNC:10978	uniprot:Q8NFF2	21.05	18.05	21.92	11.83	9.99	27.47	20.56	15.47	26.2	8.55	2.78	18.81	0	0	0	0	0	0.36	16.89	0.06	16.83	0.996448
p@chr14:92927429..92927462,+	chr14:92927429..92927462,+	chr14:92927429..92927462,+	CAGE_peak_at_chr14:92927429..92927462,+	NA	NA	NA	NA	9.97	3.61	7.81	35.49	20.84	24.11	24.26	12.77	13.18	43.61	22.68	25.21	3.2	1.17	0.74	0	0.27	0	20.295	0.896667	19.3983	0.955818
p@chr14:92960993..92961015,+	chr14:92960993..92961015,+	chr14:92960993..92961015,+	CAGE_peak_at_chr14:92960993..92961015,+	NA	NA	NA	NA	245.97	115.31	79.64	0.85	3.4	0.42	1.57	0.45	0.8	0.29	0	0.55	0	0	0.15	0	0	0	37.4375	0.025	37.4125	0.999332	CD-specific association across wide region
p@chr14:92998094..92998109,+	chr14:92998094..92998109,+	chr14:92998094..92998109,+	CAGE_peak_at_chr14:92998094..92998109,+	NA	NA	NA	NA	53.74	58.76	28.65	0.21	1.06	0	0.67	0.15	0.16	0	0	0	0	0.23	0	0	0	0	11.95	0.0383333	11.9117	0.996792
p@chr14:94425723..94425742,-	chr14:94425723..94425742,-	chr14:94425723..94425742,-	CAGE_peak_at_chr14:94425723..94425742,-	NA	NA	NA	NA	47.64	54.95	49.91	13.52	27.21	11.11	2.81	2.1	0.8	8.55	7.96	6.76	0	0	0	0	0	0	19.4433	0	19.4433	1
p@chr14:94425749..94425788,-	chr14:94425749..94425788,-	chr14:94425749..94425788,-	CAGE_peak_at_chr14:94425749..94425788,-	NA	NA	NA	NA	154.56	146	125.43	34.01	46.77	31.24	9.32	4.96	4.82	18.24	9.15	12.42	0	0	0	0	0	0	49.7433	0	49.7433	1
p2@DDX24	DDX24	chr14:94547495..94547508,-	CAGE_peak_2_at_DDX24_5end	-3bp_to_ENST00000555324_5end	entrezgene:57062	HGNC:13266		72.02	113.31	73.35	15.84	14.24	11.95	9.77	12.31	17.36	8.84	17.5	16.99	3.69	2.57	2.82	5.99	8.41	3.28	31.9567	4.46	27.4967	0.860436
p@chr14:94858843..94858862,-	chr14:94858843..94858862,-	chr14:94858843..94858862,-	CAGE_peak_at_chr14:94858843..94858862,-	NA	NA	NA	NA	684.18	651.77	440.1	3.8	14.24	6.29	2.13	1.8	1.77	0.57	0	0.55	0	0.23	0.45	0	0	0	150.6	0.113333	150.487	0.999247
p@chr14:94859202..94859219,+	chr14:94859202..94859219,+	chr14:94859202..94859219,+	CAGE_peak_at_chr14:94859202..94859219,+	NA	NA	NA	NA	94.18	39.11	31.9	0.21	0.64	1.68	1.68	0.9	0.64	1.14	0	0.73	0	0	0	0	0	0	14.4008	0	14.4008	1
p@chr14:94861060..94861087,-	chr14:94861060..94861087,-	chr14:94861060..94861087,-	CAGE_peak_at_chr14:94861060..94861087,-	NA	NA	NA	NA	71.47	43.72	52.52	0.21	2.98	1.26	0.45	0.75	0.32	0.29	0.4	0.37	0	0	0	0	0	0	14.5617	0	14.5617	1
p@chr14:99738521..99738551,-	chr14:99738521..99738551,-	chr14:99738521..99738551,-	CAGE_peak_at_chr14:99738521..99738551,-	NA	NA	NA	NA	33.24	50.54	68.58	0.21	0.43	0	0.22	0	0	0	0.2	0	0.49	0	0.59	0	0	0	12.785	0.18	12.605	0.985921
p@chr15:102182198..102182220,-	chr15:102182198..102182220,-	chr15:102182198..102182220,-	CAGE_peak_at_chr15:102182198..102182220,-	NA	NA	NA	NA	44.32	4.41	6.94	39.5	47.41	36.9	32.8	15.92	14.3	31.92	17.9	17.35	0	0	0	0	0	0	25.8058	0	25.8058	1
p2@TM2D3	TM2D3	chr15:102192484..102192513,-	CAGE_peak_2_at_TM2D3_5end	0bp_to_ENST00000558677_5end	entrezgene:80213	HGNC:24128		8.31	8.22	11.5	16.27	20.2	15.1	16.29	14.57	12.22	15.11	14.52	12.6	6.65	1.64	3.42	2	1.36	1.09	13.7425	2.69333	11.0492	0.804014
p@chr15:22550751..22550779,+	chr15:22550751..22550779,+	chr15:22550751..22550779,+	CAGE_peak_at_chr15:22550751..22550779,+	NA	NA	NA	NA	1.11	1	0.87	13.1	15.73	5.24	0.22	0	0.16	46.46	82.95	66.67	0	0	0	0	0	0	19.4592	0	19.4592	1
p2@NDNL2	NDNL2	chr15:29561954..29561976,-	CAGE_peak_2_at_NDNL2_5end	40bp_to_uc001zco.2_5end	entrezgene:56160	HGNC:7677		32.69	24.47	28.86	5.07	6.38	6.71	4.49	4.2	2.73	11.97	12.73	10.96	0.98	2.34	2.08	4	1.9	1.82	12.605	2.18667	10.4183	0.826524
p@chr15:39683500..39683536,-	chr15:39683500..39683536,-	chr15:39683500..39683536,-	CAGE_peak_at_chr15:39683500..39683536,-	NA	NA	NA	NA	57.62	61.17	39.06	1.69	4.04	0.63	3.59	2.55	0.96	0	0	0	0	0	0	0	0	0	14.2758	0	14.2758	1
p@chr15:39689288..39689354,-	chr15:39689288..39689354,-	chr15:39689288..39689354,-	CAGE_peak_at_chr15:39689288..39689354,-	NA	NA	NA	NA	49.86	56.15	32.12	1.27	9.57	1.89	5.95	2.1	1.93	0.57	0.2	0	0	0	0	0	0	0	13.4675	0	13.4675	1
p1@ENST00000558209	ENST00000558209	chr15:39719343..39719357,-	CAGE_peak_1_at_ENST00000558209_5end	38bp_to_ENST00000558209_5end				26.59	28.88	34.07	2.54	6.17	3.35	10.78	6.91	1.93	0.29	0.2	0	0	0	0	0	0	0	10.1425	0	10.1425	1
p@chr15:39746653..39746689,+	chr15:39746653..39746689,+	chr15:39746653..39746689,+	CAGE_peak_at_chr15:39746653..39746689,+	NA	NA	NA	NA	95.84	49.53	36.89	4.01	12.97	2.52	12.92	7.81	4.98	0	0	0	0	0	0	0	0	0	18.9558	0	18.9558	1
p1@THBS1	THBS1	chr15:39873268..39873287,+	CAGE_peak_1_at_THBS1_5end	0bp_to_ENST00000397591,NM_003246,uc001zkh.2_5end	entrezgene:7057	HGNC:11785	uniprot:A8MZG1,uniprot:P07996	629.89	3766.43	198.35	17.96	72.92	4.61	341.37	763.05	27.16	0	0.99	0.55	0.74	0	1.78	0	0	0	485.273	0.42	484.853	0.999135
p1@BC015134	BC015134	chr15:39889494..39889515,+	CAGE_peak_1_at_BC015134_5end	-264bp_to_BC015134_5end				37.12	134.77	13.89	1.48	9.57	0	11.12	87.25	0.64	0	0.4	0	0	0	0	0	0	0	24.6867	0	24.6867	1
p@chr15:40398017..40398034,+	chr15:40398017..40398034,+	chr15:40398017..40398034,+	CAGE_peak_at_chr15:40398017..40398034,+	NA	NA	NA	NA	136.28	252.89	30.82	2.54	10.63	1.68	0.67	1.2	0.48	1.14	0.4	0.37	0	0	0	0	0	0	36.5917	0	36.5917	1
p1@PATL2	PATL2	chr15:45003504..45003582,-	CAGE_peak_1_at_PATL2_5end	0bp_to_ENST00000558573_5end	entrezgene:197135	HGNC:33630		130.19	149.41	165.15	64.86	90.36	84.49	43.81	37.24	34.88	51.59	43.96	52.42	10.34	6.79	8.03	2	7.86	9.11	79.03	7.355	71.675	0.906934
p@chr15:45018966..45018983,-	chr15:45018966..45018983,-	chr15:45018966..45018983,-	CAGE_peak_at_chr15:45018966..45018983,-	NA	NA	NA	NA	13.85	30.28	27.99	14.58	44.22	20.34	13.37	9.46	13.98	11.97	14.12	13.88	3.2	0.23	0.3	0	0.81	0	19.0033	0.756667	18.2467	0.960182
p@chr15:45019267..45019271,+	chr15:45019267..45019271,+	chr15:45019267..45019271,+	CAGE_peak_at_chr15:45019267..45019271,+	NA	NA	NA	NA	34.35	29.28	28.86	8.45	18.92	11.74	8.54	2.55	1.45	9.12	6.37	5.85	0	0	0.45	0	0	0.36	13.79	0.135	13.655	0.99021
p@chr15:45737958..45737997,+	chr15:45737958..45737997,+	chr15:45737958..45737997,+	CAGE_peak_at_chr15:45737958..45737997,+	NA	NA	NA	NA	134.62	93.45	66.41	1.48	4.25	1.68	0.79	0.3	0.32	0	0	0	0	0	0	0	0	0	25.275	0	25.275	1
p1@ENST00000559869	ENST00000559869	chr15:45740545..45740565,+	CAGE_peak_1_at_ENST00000559869_5end	-59bp_to_ENST00000559869_5end				175.62	216.99	150.61	4.86	8.08	6.29	6.85	5.11	3.7	0.57	0.4	0	0.49	3.51	3.57	0	1.36	4.01	48.2567	2.15667	46.1	0.955308
p@chr15:45747318..45747341,+	chr15:45747318..45747341,+	chr15:45747318..45747341,+	CAGE_peak_at_chr15:45747318..45747341,+	NA	NA	NA	NA	48.2	66.38	46.44	0.85	3.4	1.68	2.02	1.35	1.29	0	0	0	0	0	0	0	0	0	14.3008	0	14.3008	1
p@chr15:45749079..45749107,+	chr15:45749079..45749107,+	chr15:45749079..45749107,+	CAGE_peak_at_chr15:45749079..45749107,+	NA	NA	NA	NA	62.05	55.15	47.74	1.06	3.19	1.89	1.12	2.1	0.96	0	0	0.37	0	0	0	0	0	0	14.6358	0	14.6358	1
p@chr15:45753525..45753567,+	chr15:45753525..45753567,+	chr15:45753525..45753567,+	CAGE_peak_at_chr15:45753525..45753567,+	NA	NA	NA	NA	10.53	139.18	29.3	0	0.64	0	0	0.45	1.61	0	0	0	0.25	1.64	0.3	0	0.54	0.36	15.1425	0.515	14.6275	0.96599
p@chr15:45753833..45753902,+	chr15:45753833..45753902,+	chr15:45753833..45753902,+	CAGE_peak_at_chr15:45753833..45753902,+	NA	NA	NA	NA	21.61	97.67	23.44	0.21	0.64	0	0.22	0.15	0.16	0	0	0	0	2.11	0.59	0	0	0	12.0083	0.45	11.5583	0.962526
p1@FLJ10038	FLJ10038	chr15:50647049..50647094,-	CAGE_peak_1_at_FLJ10038_5end	0bp_to_NR_026891,uc001zyg.2_5end	entrezgene:55056			22.16	21.86	25.17	12.25	15.95	15.72	16.18	16.52	13.02	19.38	23.07	12.24	3.2	1.17	3.12	4	4.88	1.82	17.7933	3.03167	14.7617	0.829618
p1@GABPB1	GABPB1	chr15:50647274..50647336,-	CAGE_peak_1_at_GABPB1_5end	0bp_to_ENST00000543881_5end	entrezgene:2553	HGNC:4074	uniprot:F5H7I4	32.13	41.51	48.18	4.65	9.35	6.29	5.05	6.31	5.3	3.14	3.98	6.58	1.97	3.74	2.82	0	2.44	1.46	14.3725	2.07167	12.3008	0.855859
p@chr15:51869524..51869538,+	chr15:51869524..51869538,+	chr15:51869524..51869538,+	CAGE_peak_at_chr15:51869524..51869538,+	NA	NA	NA	NA	59.83	25.27	23.87	7.18	22.32	20.97	6.29	5.41	20.09	2.57	1.59	6.03	0.49	0.7	0.45	0	0.81	0	16.785	0.408333	16.3767	0.975673
p@chr15:51878509..51878523,+	chr15:51878509..51878523,+	chr15:51878509..51878523,+	CAGE_peak_at_chr15:51878509..51878523,+	NA	NA	NA	NA	65.37	17.85	15.84	6.97	20.62	13.63	5.5	5.26	9.16	1.43	1.79	1.83	0	0.23	0	0	0	0	13.7708	0.0383333	13.7325	0.997216
p@chr15:51911808..51911825,+	chr15:51911808..51911825,+	chr15:51911808..51911825,+	CAGE_peak_at_chr15:51911808..51911825,+	NA	NA	NA	NA	95.84	85.03	61.63	17.32	67.18	27.67	23.48	13.52	23.47	12.54	8.55	12.79	0	0.23	0.3	0	0.27	0	37.4183	0.133333	37.285	0.996437
p@chr15:51914292..51914323,-	chr15:51914292..51914323,-	chr15:51914292..51914323,-	CAGE_peak_at_chr15:51914292..51914323,-	NA	NA	NA	NA	260.93	214.58	182.51	31.05	67.61	55.14	12.92	15.92	16.07	27.65	21.09	25.76	0.49	0.7	0	0	0.27	0.36	77.6025	0.303333	77.2992	0.996091
p@chr15:51914352..51914369,-	chr15:51914352..51914369,-	chr15:51914352..51914369,-	CAGE_peak_at_chr15:51914352..51914369,-	NA	NA	NA	NA	59.28	37.1	33.42	3.17	12.12	7.34	1.35	2.1	2.41	3.99	2.59	2.37	0.25	1.64	0.45	0	0	1.09	13.9367	0.571667	13.365	0.958981
p@chr15:51914378..51914390,-	chr15:51914378..51914390,-	chr15:51914378..51914390,-	CAGE_peak_at_chr15:51914378..51914390,-	NA	NA	NA	NA	74.24	46.13	42.1	5.28	8.29	7.13	1.24	1.5	2.25	3.42	2.98	2.74	0	0	0.15	0	0	0	16.4417	0.025	16.4167	0.998479
p@chr15:51914402..51914441,-	chr15:51914402..51914441,-	chr15:51914402..51914441,-	CAGE_peak_at_chr15:51914402..51914441,-	NA	NA	NA	NA	110.8	127.95	86.15	19.44	52.51	35.43	5.28	7.21	11.25	23.66	22.08	27.03	0.74	2.81	2.68	0	1.36	3.28	44.0658	1.81167	42.2542	0.958887
p3@MAPK6	MAPK6	chr15:52312159..52312192,+	CAGE_peak_3_at_MAPK6_5end	40bp_to_ENST00000558841_5end	entrezgene:5597	HGNC:6879		141.27	80.22	73.57	10.56	27.21	15.1	6.85	4.81	2.89	2.57	2.39	3.11	1.72	3.28	2.53	0	4.34	3.64	30.8792	2.585	28.2942	0.916287
p@chr15:57211490..57211505,-	chr15:57211490..57211505,-	chr15:57211490..57211505,-	CAGE_peak_at_chr15:57211490..57211505,-	NA	NA	NA	NA	44.32	35.9	46.87	0.42	4.46	1.26	1.01	1.05	0.96	0.29	0.8	0.18	0	0	0	0	0	0	11.46	0	11.46	1
p1@AQP9	AQP9	chr15:58430567..58430589,+	CAGE_peak_1_at_AQP9_5end	0bp_to_ENST00000536493_5end	entrezgene:366	HGNC:643		638.2	660.99	388.45	5.49	17.43	14.68	5.95	11.86	19.77	0.86	0.8	2.56	1.23	9.36	5.05	0	1.63	2.55	147.253	3.30333	143.95	0.977567	CD and UC-specific association separate locations
p@chr15:58432258..58432299,-	chr15:58432258..58432299,-	chr15:58432258..58432299,-	CAGE_peak_at_chr15:58432258..58432299,-	NA	NA	NA	NA	59.83	31.69	31.9	2.32	9.35	5.87	4.83	2.25	4.02	1.14	0.6	0.91	0	0	0.15	0	0	0	12.8925	0.025	12.8675	0.998061
p@chr15:58432305..58432346,-	chr15:58432305..58432346,-	chr15:58432305..58432346,-	CAGE_peak_at_chr15:58432305..58432346,-	NA	NA	NA	NA	111.91	70.59	56.64	10.77	21.26	17.4	12.69	10.06	11.09	3.99	1.59	3.84	0	0.23	0.15	0	0.27	0	27.6525	0.108333	27.5442	0.996082
p@chr15:58439032..58439069,-	chr15:58439032..58439069,-	chr15:58439032..58439069,-	CAGE_peak_at_chr15:58439032..58439069,-	NA	NA	NA	NA	52.08	43.12	34.72	7.18	15.31	11.74	4.04	1.2	5.46	2.57	1.59	2.01	0	0.47	0.15	2	0.27	0.73	15.085	0.603333	14.4817	0.960004
p@chr15:58813736..58813800,-	chr15:58813736..58813800,-	chr15:58813736..58813800,-	CAGE_peak_at_chr15:58813736..58813800,-	NA	NA	NA	NA	31.58	35.5	34.5	3.59	4.68	2.94	2.81	2.1	1.29	1.14	0.2	0.55	0.49	1.17	2.08	0	0.81	1.09	10.0733	0.94	9.13333	0.906684
p1@RORA	RORA	chr15:60884706..60884743,-	CAGE_peak_1_at_RORA_5end	0bp_to_ENST00000449337,ENST00000558234,NM_134262,uc002agt.3_5end	entrezgene:6095	HGNC:10258	uniprot:P35398	46.54	74.2	72.92	0	0.21	0	0.22	0	0	0	0.2	0.18	1.48	0.7	2.53	4	0.81	1.82	16.2058	1.89	14.3158	0.883375
p@chr15:63795718..63795739,+	chr15:63795718..63795739,+	chr15:63795718..63795739,+	CAGE_peak_at_chr15:63795718..63795739,+	NA	NA	NA	NA	15.51	12.63	16.93	15.21	19.56	16.35	13.93	11.26	7.39	8.27	4.58	7.85	0	0	0.3	0	0.27	0.36	12.4558	0.155	12.3008	0.987556
p@chr15:65176259..65176310,-	chr15:65176259..65176310,-	chr15:65176259..65176310,-	CAGE_peak_at_chr15:65176259..65176310,-	NA	NA	NA	NA	206.64	241.86	233.29	26.41	47.41	37.95	12.69	10.81	5.46	9.12	6.76	6.76	2.71	1.87	2.08	2	2.17	1.82	70.43	2.10833	68.3217	0.970065
p1@RNU5A-1	RNU5A-1	chr15:65588387..65588391,+	CAGE_peak_1_at_RNU5A-1_5end	0bp_to_ENST00000362698_5end		HGNC:10211		110.8	49.13	47.09	5.07	15.09	12.79	10.67	5.11	3.21	3.42	3.58	3.47	0.49	1.17	1.04	0	2.71	0.73	22.4525	1.02333	21.4292	0.954422
p@chr15:66044616..66044619,-	chr15:66044616..66044619,-	chr15:66044616..66044619,-	CAGE_peak_at_chr15:66044616..66044619,-	NA	NA	NA	NA	35.46	54.15	58.59	1.69	2.13	5.45	4.38	5.71	7.07	2.85	1.19	2.37	1.48	0.7	0.3	7.99	0	0.36	15.0867	1.805	13.2817	0.880358
p1@DENND4A	DENND4A	chr15:66084428..66084478,-	CAGE_peak_1_at_DENND4A_5end	152bp_to_ENST00000431932,ENST00000443035,NM_001144823,NM_005848,uc002aph.2,uc002api.2,uc002apj.3,uc010ujj.1_5end	entrezgene:10260	HGNC:24321	uniprot:Q7Z401,uniprot:E7EPL3,uniprot:Q05C90	166.75	218.59	203.99	14.15	20.84	18.45	29.09	33.19	39.06	11.97	7.16	6.94	11.08	6.55	8.17	4	6.24	1.82	64.1817	6.31	57.8717	0.901685
p1@SMAD3	SMAD3	chr15:67358163..67358192,+	CAGE_peak_1_at_SMAD3_5end	0bp_to_ENST00000327367,ENST00000535241_5end	entrezgene:4088	HGNC:6769	uniprot:P84022	147.92	144.99	139.54	24.29	49.75	37.32	31.34	35.89	32.31	27.36	22.08	27.58	0.25	0	0	5.99	2.98	1.82	60.0308	1.84	58.1908	0.969349
p@chr15:67413644..67413690,+	chr15:67413644..67413690,+	chr15:67413644..67413690,+	CAGE_peak_at_chr15:67413644..67413690,+	NA	NA	NA	NA	109.69	91.05	99.17	11.83	21.69	20.76	9.21	9.61	6.43	3.99	3.38	2.92	0	0	0	0	0.54	0	32.4775	0.09	32.3875	0.997229
p@chr15:67439461..67439474,+	chr15:67439461..67439474,+	chr15:67439461..67439474,+	CAGE_peak_at_chr15:67439461..67439474,+	NA	NA	NA	NA	49.31	32.29	41.02	5.7	9.57	7.76	5.62	9.76	6.91	0.57	0.2	0.55	0	0	0	0	0	0	14.105	0	14.105	1
p1@CALML4	CALML4	chr15:68497612..68497653,-	CAGE_peak_1_at_CALML4_5end	0bp_to_ENST00000478113_5end	entrezgene:91860	HGNC:18445		4.99	3.01	3.91	65.49	68.67	62.9	8.09	8.41	8.04	82.65	88.92	85.3	9.11	0.23	2.68	0	1.08	2.92	40.865	2.67	38.195	0.934663
p2@CALML4	CALML4	chr15:68497657..68497677,-	CAGE_peak_2_at_CALML4_5end	-21bp_to_ENST00000478113_5end	entrezgene:91860	HGNC:18445		1.66	1.8	1.52	26.2	24.66	26.63	4.04	3.15	3.38	42.75	32.42	31.78	7.63	0	2.08	2	1.63	0.73	16.6658	2.345	14.3208	0.859293
p@chr15:70052835..70052870,+	chr15:70052835..70052870,+	chr15:70052835..70052870,+	CAGE_peak_at_chr15:70052835..70052870,+	NA	NA	NA	NA	37.12	23.86	20.83	21.34	18.28	21.18	21.12	10.06	11.41	10.55	8.55	7.85	0	0	0	0	0	0	17.6792	0	17.6792	1
p2@TLE3	TLE3	chr15:70389648..70389668,-	CAGE_peak_2_at_TLE3_5end	241bp_to_ENST00000557919_5end	entrezgene:7090	HGNC:11839		36.01	68.19	44.49	13.31	15.95	15.31	19.77	17.57	17.04	12.26	12.13	7.49	0.49	0.94	2.38	2	1.36	1.46	23.2933	1.43833	21.855	0.938251
p@chr15:70800632..70800665,+	chr15:70800632..70800665,+	chr15:70800632..70800665,+	CAGE_peak_at_chr15:70800632..70800665,+	NA	NA	NA	NA	33.24	24.27	19.53	9.93	7.23	11.11	9.44	4.66	5.14	6.84	0.4	1.83	0	0	0	0	0.54	0	11.135	0.09	11.045	0.991917
p1@AK026340	AK026340	chr15:72767490..72767526,-	CAGE_peak_1_at_AK026340_5end	0bp_to_AK026340_5end				14.4	22.66	25.39	5.92	11.69	9.02	13.7	9.76	8.52	13.97	10.94	12.97	1.23	1.17	0.89	2	1.08	1.46	13.245	1.305	11.94	0.901472
p1@LOC100287559	LOC100287559	chr15:73075463..73075507,+	CAGE_peak_1_at_LOC100287559_5end	287bp_to_NR_040107,uc002avk.1_5end	entrezgene:100287559			14.96	13.84	17.79	10.99	14.03	11.74	10.33	6.76	7.39	9.41	7.56	11.51	0.98	2.34	1.04	0	0.81	1.46	11.3592	1.105	10.2542	0.902722
p2@LOC100287559	LOC100287559	chr15:73075509..73075549,+	CAGE_peak_2_at_LOC100287559_5end	333bp_to_NR_040107,uc002avk.1_5end	entrezgene:100287559			26.04	13.44	15.84	13.73	15.73	16.56	8.87	6.46	4.82	19.38	10.74	13.15	0.25	0.47	0.3	0	1.08	1.46	13.73	0.593333	13.1367	0.956786
p2@CSK	CSK	chr15:75074868..75074911,+	CAGE_peak_2_at_CSK_5end	12bp_to_ENST00000451345_5end	entrezgene:1445	HGNC:2444	uniprot:E7EQW6	23.82	25.87	23.44	78.16	91.21	72.33	46.05	39.2	30.22	67.26	89.91	66.49	18.71	7.72	14.71	0	11.93	8.02	54.4967	10.1817	44.315	0.813169
p5@CSK	CSK	chr15:75074915..75074938,+	CAGE_peak_5_at_CSK_5end	59bp_to_ENST00000451345_5end	entrezgene:1445	HGNC:2444	uniprot:E7EQW6	6.09	6.22	5.43	28.73	29.55	24.95	10.67	12.46	6.43	21.38	25.66	24.66	3.2	0.94	2.08	2	2.44	2.92	16.8525	2.26333	14.5892	0.865697
p3@PPCDC	PPCDC	chr15:75335604..75335633,+	CAGE_peak_3_at_PPCDC_5end	0bp_to_AF182419_5end	entrezgene:60490	HGNC:28107	uniprot:Q96CD2	19.39	39.51	30.6	9.51	4.89	10.06	5.17	5.11	5.46	10.83	6.96	11.14	0.25	0	0	0	0.27	0	13.2192	0.0866667	13.1325	0.993444
p2@PPCDC	PPCDC	chr15:75335649..75335666,+	CAGE_peak_2_at_PPCDC_5end	22bp_to_AF182419_5end	entrezgene:60490	HGNC:28107	uniprot:Q96CD2	23.27	51.54	32.55	27.67	24.87	19.92	10.22	9.61	8.36	37.05	27.05	22.1	0	0	0	0	0	0	24.5175	0	24.5175	1
p@chr15:75362119..75362132,+	chr15:75362119..75362132,+	chr15:75362119..75362132,+	CAGE_peak_at_chr15:75362119..75362132,+	NA	NA	NA	NA	34.35	39.71	29.3	15.63	23.6	12.37	6.4	3.3	6.27	6.56	3.38	2.92	0	0	0	0	0	0	15.3158	0	15.3158	1
p1@C15orf39	C15orf39	chr15:75494214..75494229,+	CAGE_peak_1_at_C15orf39_5end	0bp_to_ENST00000394987,NM_015492,uc002azq.3_5end	entrezgene:56905	HGNC:24497	uniprot:Q6ZRI6	217.17	339.92	236.98	175.98	165.19	134.81	174.11	130.5	199.3	143.65	146.4	158.55	22.65	14.51	19.92	15.98	24.4	10.57	185.213	18.005	167.208	0.902788
p2@C15orf39	C15orf39	chr15:75494277..75494288,+	CAGE_peak_2_at_C15orf39_5end	54bp_to_ENST00000394987_5end	entrezgene:56905	HGNC:24497	uniprot:Q6ZRI6	7.2	15.24	9.55	16.48	17.43	9.64	6.63	4.2	5.46	13.11	15.32	11.14	0	0	0.15	0	0.54	0	10.95	0.115	10.835	0.989498
p1@ENST00000318816	ENST00000318816	chr15:80282238..80282260,+	CAGE_peak_1_at_ENST00000318816_5end	0bp_to_ENST00000318816_5end				45.98	48.53	26.48	3.8	9.35	10.48	6.74	4.66	4.34	1.14	0.2	1.83	0	0.7	0.59	0	0.27	1.46	13.6275	0.503333	13.1242	0.963065
p3@MESDC1	MESDC1	chr15:81293457..81293493,+	CAGE_peak_3_at_MESDC1_5end	162bp_to_ENST00000267984,NM_022566,uc002bfz.2_5end	entrezgene:59274	HGNC:13519	uniprot:Q9H1K6	16.62	19.05	20.18	14.37	20.2	18.45	13.48	13.22	10.45	17.1	16.51	17.54	2.95	3.51	4.46	0	2.17	2.55	16.4308	2.60667	13.8242	0.841355
p@chr15:85259768..85259799,+	chr15:85259768..85259799,+	chr15:85259768..85259799,+	CAGE_peak_at_chr15:85259768..85259799,+	NA	NA	NA	NA	6.65	7.02	8.03	11.2	8.93	14.05	6.18	9.01	4.82	16.53	10.74	22.29	0.25	2.11	0.59	0	0.81	0.36	10.4542	0.686667	9.7675	0.934316
p@chr15:85259803..85259821,+	chr15:85259803..85259821,+	chr15:85259803..85259821,+	CAGE_peak_at_chr15:85259803..85259821,+	NA	NA	NA	NA	9.42	4.21	6.73	12.04	12.12	13.21	4.38	4.96	5.95	22.23	18.5	24.48	0.25	0.23	0.15	2	0	0.36	11.5192	0.498333	11.0208	0.956739
p@chr15:86087312..86087326,+	chr15:86087312..86087326,+	chr15:86087312..86087326,+	CAGE_peak_at_chr15:86087312..86087326,+	NA	NA	NA	NA	18.28	13.84	16.06	23.03	15.95	20.34	50.21	44	89.52	3.14	5.57	5.3	10.34	0.23	4.61	0	4.07	1.46	25.4367	3.45167	21.985	0.864303
p16@AKAP13	AKAP13	chr15:86098579..86098599,+	CAGE_peak_16_at_AKAP13_5end	-77bp_to_ENST00000558811_5end	entrezgene:11214	HGNC:371		6.09	5.82	4.99	9.93	12.54	6.5	12.02	12.31	16.23	11.4	14.32	11.69	2.22	1.64	1.19	0	0	0	10.32	0.841667	9.47833	0.918443
p13@AKAP13	AKAP13	chr15:86098640..86098665,+	CAGE_peak_13_at_AKAP13_5end	-11bp_to_ENST00000558811_5end	entrezgene:11214	HGNC:371		8.31	8.02	7.38	24.29	23.17	22.64	21.23	20.12	24.75	29.93	34.01	28.68	2.46	0.47	0.45	0	1.36	0.36	21.0442	0.85	20.1942	0.959609
p10@AKAP13	AKAP13	chr15:86123775..86123789,+	CAGE_peak_10_at_AKAP13_5end	-119bp_to_BC000269_5end	entrezgene:11214	HGNC:371		50.41	26.47	24.96	4.65	6.17	3.35	6.29	10.81	4.34	7.13	6.37	4.2	0.25	0.47	0.15	0	0.54	0.36	12.9292	0.295	12.6342	0.977183
p8@AKAP13	AKAP13	chr15:86124368..86124388,+	CAGE_peak_8_at_AKAP13_5end	-179bp_to_AK026186_5end	entrezgene:11214	HGNC:371		35.46	37.9	26.91	1.27	4.89	3.14	1.8	2.1	1.61	5.7	3.78	4.38	0.74	1.87	2.08	0	1.08	1.09	10.745	1.14333	9.60167	0.893594
p@chr15:86127209..86127245,-	chr15:86127209..86127245,-	chr15:86127209..86127245,-	CAGE_peak_at_chr15:86127209..86127245,-	NA	NA	NA	NA	56.51	31.89	27.56	1.27	3.4	2.52	0.45	0.45	0.32	0	0	0.37	0	0	0	0	0	0	10.395	0	10.395	1
p@chr15:89166417..89166441,-	chr15:89166417..89166441,-	chr15:89166417..89166441,-	CAGE_peak_at_chr15:89166417..89166441,-	NA	NA	NA	NA	95.29	46.53	43.62	0	0.21	0	0.11	0	0.16	0	0	0	0	0	0	0	0	0	15.4933	0	15.4933	1
p@chr15:89181888..89181910,-	chr15:89181888..89181910,-	chr15:89181888..89181910,-	CAGE_peak_at_chr15:89181888..89181910,-	NA	NA	NA	NA	50.41	51.34	39.71	1.9	3.4	2.52	1.8	0.75	1.61	2.85	1.79	0.73	0	0	0	0	0	0	13.2342	0	13.2342	1
p@chr15:92396221..92396240,+	chr15:92396221..92396240,+	chr15:92396221..92396240,+	CAGE_peak_at_chr15:92396221..92396240,+	NA	NA	NA	NA	35.46	27.68	35.16	2.96	5.53	7.55	5.95	7.36	4.82	6.56	4.58	6.94	0	0	0.3	0	0	0.36	12.5458	0.11	12.4358	0.991232
p1@SLCO3A1	SLCO3A1	chr15:92396920..92396987,+	CAGE_peak_1_at_SLCO3A1_5end	0bp_to_ENST00000318445,ENST00000553653,NM_001145044,NM_013272,uc002bqx.2,uc002bqy.2_5end	entrezgene:28232	HGNC:10952	uniprot:Q9UIG8	174.51	113.51	124.35	10.77	16.58	14.05	27.18	26.88	30.54	11.4	15.91	15.71	5.66	6.32	7.73	23.97	3.52	2.92	48.4492	8.35333	40.0958	0.827586	CD-specific association 3'
p@chr15:92397964..92397978,-	chr15:92397964..92397978,-	chr15:92397964..92397978,-	CAGE_peak_at_chr15:92397964..92397978,-	NA	NA	NA	NA	26.59	41.51	35.16	3.38	3.83	3.56	5.73	10.81	7.07	1.71	1.59	2.74	0	0	0	0	0	0	11.9733	0	11.9733	1
p1@LOC100507217	LOC100507217	chr15:93426049..93426068,+	CAGE_peak_1_at_LOC100507217_5end	-4bp_to_NR_037600,NR_037601_5end	entrezgene:100507217			567.85	622.69	632.15	609.47	605.5	625.83	457.74	493.33	520.11	559.2	555.77	521.51	67.71	44.46	49.35	73.91	54.23	64.87	564.262	59.0883	505.174	0.895282
p@chr15:93429811..93429826,+	chr15:93429811..93429826,+	chr15:93429811..93429826,+	CAGE_peak_at_chr15:93429811..93429826,+	NA	NA	NA	NA	13.3	12.83	19.31	6.34	11.91	10.48	10.9	16.37	6.27	25.94	16.11	19.36	1.48	1.87	0.74	0	2.44	0.73	14.0933	1.21	12.8833	0.914144
p@chr15:93447451..93447498,-	chr15:93447451..93447498,-	chr15:93447451..93447498,-	CAGE_peak_at_chr15:93447451..93447498,-	NA	NA	NA	NA	44.32	28.68	28.21	8.45	17.01	14.89	15.5	9.61	10.13	5.42	2.19	3.29	0.49	0.23	0.15	0	0.54	0.36	15.6417	0.295	15.3467	0.98114
p3@CHD2	CHD2	chr15:93447783..93447818,+	CAGE_peak_3_at_CHD2_5end	80bp_to_ENST00000536619,uc010urb.1_5end	entrezgene:1106	HGNC:1917	uniprot:B7Z3I4	124.65	79.22	80.51	32.53	54.43	50.95	25.84	18.92	21.06	7.7	7.56	11.33	0.98	0.7	0.3	0	0.27	0.36	42.8917	0.435	42.4567	0.989858
p@chr15:94774450..94774479,-	chr15:94774450..94774479,-	chr15:94774450..94774479,-	CAGE_peak_at_chr15:94774450..94774479,-	NA	NA	NA	NA	79.22	74.4	91.14	2.11	10.84	3.56	3.15	2.4	2.73	0	0.8	0.73	0	0	0	0	0	0	22.59	0	22.59	1
p1@MCTP2	MCTP2	chr15:94774773..94774830,+	CAGE_peak_1_at_MCTP2_5end	0bp_to_ENST00000556363,uc002btg.3,uc002bth.3,uc002bti.2,uc010urg.1_5end	entrezgene:55784	HGNC:25636	uniprot:G3V2J2	43.77	34.89	45.14	1.69	3.61	2.31	9.44	10.21	7.71	4.28	5.57	5.66	1.23	0.23	2.68	0	0.81	1.46	14.5233	1.06833	13.455	0.92644
p@chr16:11837549..11837581,-	chr16:11837549..11837581,-	chr16:11837549..11837581,-	CAGE_peak_at_chr16:11837549..11837581,-	NA	NA	NA	NA	14.4	8.62	12.37	17.11	6.59	13	13.48	6.46	6.27	9.98	2.59	9.32	0.49	0.23	0.3	4	0.27	0.36	10.0158	0.941667	9.07417	0.905982
p@chr16:17474619..17474656,-	chr16:17474619..17474656,-	chr16:17474619..17474656,-	CAGE_peak_at_chr16:17474619..17474656,-	NA	NA	NA	NA	19.94	6.42	12.59	19.01	13.82	13.21	12.47	3.6	3.7	11.69	3.18	3.29	0	0	0	0	0	0	10.2433	0	10.2433	1
p1@RPS15A	RPS15A	chr16:18801643..18801662,-	CAGE_peak_1_at_RPS15A_5end	0bp_to_ENST00000322989,NM_001019,NM_001030009,uc002dfh.1,uc002dfi.1,uc002dfj.1,uc002dfk.1_5end	entrezgene:6210	HGNC:10389	uniprot:P62244,uniprot:B2R4W8	75.34	107.69	59.03	182.1	201.12	224.96	169.05	210.1	105.11	242.83	281.67	247.88	33.98	30.65	29.13	15.98	49.89	19.68	175.573	29.885	145.688	0.829786
p1@ENST00000410818	ENST00000410818	chr16:19509930..19509934,+	CAGE_peak_1_at_ENST00000410818_5end	0bp_to_ENST00000410818_5end				2.77	225.61	19.75	5.28	9.57	21.59	4.27	6.01	0.48	7.98	14.52	23.75	2.22	0.7	3.42	0	3.25	5.83	28.465	2.57	25.895	0.909714
p1@RBBP6	RBBP6	chr16:24550879..24550911,+	CAGE_peak_1_at_RBBP6_5end	0bp_to_ENST00000381039,ENST00000452655,NM_006910,NM_018703,NM_032626,uc002dmg.2,uc002dmh.2,uc002dmi.2,uc010bxr.2_5end	entrezgene:5930	HGNC:9889	uniprot:Q7Z6E9	113.57	112.71	101.34	46.05	51.24	51.37	44.93	53.01	48.22	38.48	47.74	45.85	10.83	9.83	10.7	15.98	9.49	10.57	62.8758	11.2333	51.6425	0.821341
p1@CORO1A	CORO1A	chr16:30194916..30194955,+	CAGE_peak_1_at_CORO1A_5end	0bp_to_uc002dww.2,uc002dwx.2,uc010bzq.2,uc010bzr.2,uc010vej.1_5end	entrezgene:11151	HGNC:2252		310.79	319.87	364.58	903.12	1031.34	808.86	792.7	862.77	365.33	859.88	985.63	743.63	200.91	46.33	149.82	17.98	86.77	79.08	695.708	96.815	598.893	0.86084
p3@ITGAL	ITGAL	chr16:30484021..30484047,+	CAGE_peak_3_at_ITGAL_5end	-23bp_to_ENST00000454514_5end	entrezgene:3683	HGNC:6148	uniprot:B4DQ77	29.92	31.69	24.09	17.75	28.91	17.19	16.85	24.33	16.72	36.2	36.8	31.97	4.43	5.15	6.09	5.99	2.98	5.47	26.035	5.01833	21.0167	0.807247
p1@ITGAL	ITGAL	chr16:30484054..30484084,+	CAGE_peak_1_at_ITGAL_5end	0bp_to_ENST00000433423,ENST00000454514_5end	entrezgene:3683	HGNC:6148	uniprot:B4E021,uniprot:B4DQ77	63.71	113.91	68.36	99.92	152.65	83.02	70.09	94.91	72.17	136.52	225.57	132.43	10.59	26.91	19.62	17.98	14.1	17.86	109.438	17.8433	91.595	0.836955	UC-specific association
p4@ITGAL	ITGAL	chr16:30484090..30484101,+	CAGE_peak_4_at_ITGAL_5end	18bp_to_ENST00000433423_5end	entrezgene:3683	HGNC:6148	uniprot:B4E021	8.86	6.82	3.69	11.41	15.52	10.06	5.62	7.21	4.98	21.38	32.22	22.47	0.49	2.34	1.34	2	1.63	2.19	12.52	1.665	10.855	0.867013
p2@FBRS	FBRS	chr16:30669772..30669838,+	CAGE_peak_2_at_FBRS_5end	-450bp_to_ENST00000356166_5end	entrezgene:64319	HGNC:20442	uniprot:Q9HAH7	43.77	46.13	36.24	25.98	26.58	18.45	19.21	21.93	14.14	27.93	25.86	19.55	2.46	9.59	5.05	0	7.05	5.1	27.1475	4.875	22.2725	0.820425
p1@IL32	IL32	chr16:3115626..3115648,+	CAGE_peak_1_at_IL32_5end	0bp_to_ENST00000008180,ENST00000396890,ENST00000525228,ENST00000525377,ENST00000532247,ENST00000534748,ENST00000548652,NM_001012634_5end	entrezgene:9235	HGNC:16830	uniprot:A8MPX0,uniprot:E9PK07,uniprot:E9PIV2,uniprot:A6NNM0	132.96	88.64	77.91	0	0.21	0.21	0.11	0.15	0	0.29	0.6	0.18	4.43	12.4	3.86	0	0.54	0.36	25.105	3.59833	21.5067	0.856669
p@chr16:31363352..31363366,-	chr16:31363352..31363366,-	chr16:31363352..31363366,-	CAGE_peak_at_chr16:31363352..31363366,-	NA	NA	NA	NA	62.05	41.51	41.02	2.96	5.53	3.56	6.29	3.15	1.29	2.28	1.79	0.73	0.25	0.23	0.15	0	0.27	0	14.3467	0.15	14.1967	0.989545
p@chr16:31365805..31365831,-	chr16:31365805..31365831,-	chr16:31365805..31365831,-	CAGE_peak_at_chr16:31365805..31365831,-	NA	NA	NA	NA	52.63	47.33	43.19	8.03	7.23	7.34	8.31	5.26	4.5	10.83	3.18	2.56	0	0.47	0.45	0	0.81	0.36	16.6992	0.348333	16.3508	0.979141
p@chr16:31881099..31881137,+	chr16:31881099..31881137,+	chr16:31881099..31881137,+	CAGE_peak_at_chr16:31881099..31881137,+	NA	NA	NA	NA	79.22	59.36	62.93	5.7	11.91	8.6	3.59	2.4	0.8	1.14	0.4	0.91	0	0	0.15	0	0	0	19.7467	0.025	19.7217	0.998734
p@chr16:31888883..31888925,-	chr16:31888883..31888925,-	chr16:31888883..31888925,-	CAGE_peak_at_chr16:31888883..31888925,-	NA	NA	NA	NA	71.47	58.76	63.15	5.28	16.16	6.71	3.03	4.36	2.41	0.57	0.8	0.91	0	0	0	0	0	0	19.4675	0	19.4675	1
p1@MEFV	MEFV	chr16:3306615..3306657,-	CAGE_peak_1_at_MEFV_5end	0bp_to_ENST00000219596,ENST00000339854,ENST00000534868,ENST00000536980,ENST00000537682,ENST00000538326,ENST00000542898,ENST00000545159,NM_000243,NM_001198536,uc002cun.1_5end	entrezgene:4210	HGNC:6998	uniprot:O15553,uniprot:F8W6Z2,uniprot:F5H870,uniprot:F5GZV9,uniprot:F5H2E5,uniprot:F5H6N9,uniprot:F5H595,uniprot:F5H7E6,uniprot:D2DTW2	75.9	96.26	70.31	163.93	127.35	110.91	193.09	157.54	173.58	93.77	108.21	110.15	7.14	0.47	2.82	2	1.36	0.73	123.417	2.42	120.997	0.980392
p2@SNX20	SNX20	chr16:50715172..50715194,-	CAGE_peak_2_at_SNX20_5end	28bp_to_ENST00000330943_5end	entrezgene:124460	HGNC:30390	uniprot:Q7Z614	11.63	15.84	15.19	28.31	31.47	28.72	23.81	17.27	15.59	33.06	26.06	25.76	3.45	1.64	8.92	4	2.98	2.92	22.7258	3.985	18.7408	0.824649
p1@NOD2	NOD2	chr16:50727479..50727546,+	CAGE_peak_1_at_NOD2_5end	0bp_to_ENST00000526417,ENST00000531674,uc010cbj.1,uc010cbk.1_5end	entrezgene:64127	HGNC:5331	uniprot:E9PK30,uniprot:Q9HC29	41	46.13	39.93	18.17	21.9	19.5	40.55	26.58	22.66	17.39	10.34	13.88	6.89	1.17	8.92	0	2.98	2.92	26.5025	3.81333	22.6892	0.856114
p@chr16:50730657..50730690,-	chr16:50730657..50730690,-	chr16:50730657..50730690,-	CAGE_peak_at_chr16:50730657..50730690,-	NA	NA	NA	NA	43.21	46.73	36.89	13.73	16.58	10.69	15.5	5.41	3.7	9.41	3.98	4.93	0	0	0.15	0	0	0	17.5633	0.025	17.5383	0.998577
p2@CYLD	CYLD	chr16:50776021..50776045,+	CAGE_peak_2_at_CYLD_5end	0bp_to_ENST00000398568,NM_001042412,uc002egr.1_5end	entrezgene:1540	HGNC:2584	uniprot:Q9NQC7	36.56	28.28	32.12	6.55	7.65	6.71	5.95	7.81	6.27	9.69	5.77	6.94	1.97	1.64	1.34	0	1.9	1.82	13.3583	1.445	11.9133	0.891828
p@chr16:50776625..50776663,-	chr16:50776625..50776663,-	chr16:50776625..50776663,-	CAGE_peak_at_chr16:50776625..50776663,-	NA	NA	NA	NA	7.76	9.43	6.94	12.25	16.8	6.92	9.32	11.56	6.91	11.97	19.89	12.6	1.23	1.4	1.04	0	0.27	1.09	11.0292	0.838333	10.1908	0.923989
p@chr16:55471608..55471663,-	chr16:55471608..55471663,-	chr16:55471608..55471663,-	CAGE_peak_at_chr16:55471608..55471663,-	NA	NA	NA	NA	118.56	62.17	52.3	1.06	2.98	5.66	1.46	0.3	1.13	0	0.2	0.37	0	0	0.15	0	0.27	0	20.5158	0.07	20.4458	0.996588
p@chr16:55478666..55478689,-	chr16:55478666..55478689,-	chr16:55478666..55478689,-	CAGE_peak_at_chr16:55478666..55478689,-	NA	NA	NA	NA	101.38	96.66	65.54	5.07	3.19	5.24	1.57	0.15	2.73	2.85	0	1.1	2.46	3.04	4.9	0	2.98	2.19	23.79	2.595	21.195	0.890921
p@chr16:55478718..55478734,-	chr16:55478718..55478734,-	chr16:55478718..55478734,-	CAGE_peak_at_chr16:55478718..55478734,-	NA	NA	NA	NA	78.11	103.08	68.58	7.82	1.49	11.74	2.13	1.05	4.82	2.57	0.2	6.94	2.71	9.83	6.69	2	3.8	1.82	24.0442	4.475	19.5692	0.813884
p1@TPPP3	TPPP3	chr16:67427389..67427408,-	CAGE_peak_1_at_TPPP3_5end	0bp_to_ENST00000290942_5end	entrezgene:51673	HGNC:24162	uniprot:Q9BW30	4.43	4.61	8.03	9.51	8.93	15.1	6.85	5.86	6.59	34.49	18.1	30.5	0	0	0	0	0	0	12.75	0	12.75	1
p@chr16:67429168..67429188,-	chr16:67429168..67429188,-	chr16:67429168..67429188,-	CAGE_peak_at_chr16:67429168..67429188,-	NA	NA	NA	NA	14.4	9.43	8.68	9.72	7.87	19.92	9.55	13.67	10.29	21.66	15.71	19	0	0	0	0	0	0	13.325	0	13.325	1
p@chr16:68032947..68032953,+	chr16:68032947..68032953,+	chr16:68032947..68032953,+	CAGE_peak_at_chr16:68032947..68032953,+	NA	NA	NA	NA	0	0.2	0.43	10.14	26.58	12.79	3.82	4.66	1.61	60.14	46.15	33.98	0.25	0	0.45	2	2.17	2.92	16.7083	1.29833	15.41	0.922294
p2@NFAT5	NFAT5	chr16:69599899..69599919,+	CAGE_peak_2_at_NFAT5_5end	12bp_to_ENST00000354436_5end	entrezgene:10725	HGNC:7774	uniprot:O94916	136.84	116.52	108.72	8.66	14.03	8.6	10.33	5.26	8.2	14.54	13.33	13.52	2.46	3.74	4.61	9.99	3.52	6.2	38.2125	5.08667	33.1258	0.866885	UC-specific association
p@chr16:72236582..72236615,+	chr16:72236582..72236615,+	chr16:72236582..72236615,+	CAGE_peak_at_chr16:72236582..72236615,+	NA	NA	NA	NA	97.5	89.64	89.84	9.93	21.26	16.14	15.95	17.42	10.45	2.57	2.59	3.84	0.98	0.23	0.15	0	0.27	0.73	31.4275	0.393333	31.0342	0.987484
p@chr16:72821444..72821465,-	chr16:72821444..72821465,-	chr16:72821444..72821465,-	CAGE_peak_at_chr16:72821444..72821465,-	NA	NA	NA	NA	43.21	63.17	36.46	2.11	9.14	5.45	1.35	2.85	1.77	0.29	1.39	1.46	1.48	1.17	1.04	0	0.54	2.19	14.0542	1.07	12.9842	0.923866
p@chr16:81515041..81515065,-	chr16:81515041..81515065,-	chr16:81515041..81515065,-	CAGE_peak_at_chr16:81515041..81515065,-	NA	NA	NA	NA	9.42	9.02	13.67	15.42	19.56	13.21	22.24	13.82	17.52	13.68	10.14	8.04	0	0	0.15	0	0.54	0.36	13.8117	0.175	13.6367	0.98733
p@chr16:82229835..82229848,+	chr16:82229835..82229848,+	chr16:82229835..82229848,+	CAGE_peak_at_chr16:82229835..82229848,+	NA	NA	NA	NA	22.16	20.05	14.32	8.45	15.73	11.74	17.41	5.71	8.36	4.85	2.19	4.02	0	0	0	0	0	0	11.2492	0	11.2492	1
p@chr16:84209626..84209700,+	chr16:84209626..84209700,+	chr16:84209626..84209700,+	CAGE_peak_at_chr16:84209626..84209700,+	NA	NA	NA	NA	84.76	114.91	68.14	2.32	5.95	1.68	2.7	0.9	1.45	0.29	0.2	0.73	0	2.11	0.15	0	0	0	23.6692	0.376667	23.2925	0.984086
p@chr16:84600432..84600461,-	chr16:84600432..84600461,-	chr16:84600432..84600461,-	CAGE_peak_at_chr16:84600432..84600461,-	NA	NA	NA	NA	1.66	6.82	6.29	18.8	23.6	12.58	9.88	9.16	8.04	17.67	28.64	14.25	0.98	1.64	2.82	0	2.44	3.28	13.1158	1.86	11.2558	0.858187
p@chr16:84600468..84600488,-	chr16:84600468..84600488,-	chr16:84600468..84600488,-	CAGE_peak_at_chr16:84600468..84600488,-	NA	NA	NA	NA	3.32	42.92	13.67	50.07	46.56	20.97	12.47	13.82	23.79	16.25	58.68	19.91	3.69	1.4	9.22	0	6.24	4.37	26.8692	4.15333	22.7158	0.845424
p2@COTL1	COTL1	chr16:84651647..84651667,-	CAGE_peak_2_at_COTL1_5end	1bp_to_NM_021149,uc002fid.2,uc002fie.2,uc010chk.2_5end	entrezgene:23406	HGNC:18304	uniprot:Q14019	82.55	145.6	111.54	234.28	215.79	211.55	122.33	116.09	113.79	232.29	273.31	284.04	39.64	36.27	48.01	19.98	31.45	35.72	178.597	35.1783	143.418	0.803029	CD-specific association
p1@CRISPLD2	CRISPLD2	chr16:84853580..84853597,+	CAGE_peak_1_at_CRISPLD2_5end	0bp_to_NM_031476,uc002fik.3,uc002fil.2,uc002fim.2,uc002fin.3,uc002fio.2,uc010vog.1,uc010voh.1_5end	entrezgene:83716	HGNC:25248	uniprot:Q9H0B8	21.61	71.79	36.67	7.61	6.8	14.89	102.56	93.11	104.47	0.57	0.4	0.73	0.25	0.23	1.19	0	0	0.36	38.4342	0.338333	38.0958	0.991197
p@chr16:85589587..85589628,+	chr16:85589587..85589628,+	chr16:85589587..85589628,+	CAGE_peak_at_chr16:85589587..85589628,+	NA	NA	NA	NA	11.63	21.06	29.08	14.58	15.73	15.1	14.15	12.92	23.14	16.53	20.69	23.38	1.48	1.87	1.49	0	0.81	0.73	18.1658	1.06333	17.1025	0.941465
p@chr16:87588559..87588609,+	chr16:87588559..87588609,+	chr16:87588559..87588609,+	CAGE_peak_at_chr16:87588559..87588609,+	NA	NA	NA	NA	45.98	40.31	39.28	0.63	2.98	2.1	1.24	0.3	1.13	0.29	0	0.55	0	0	0	0	0	0	11.2325	0	11.2325	1
p1@SLC7A5	SLC7A5	chr16:87903102..87903120,-	CAGE_peak_1_at_SLC7A5_5end	-2bp_to_NM_003486,uc002fkm.2_5end	entrezgene:8140	HGNC:11063	uniprot:Q01650,uniprot:Q8IV97	236	261.91	121.53	6.76	3.61	5.45	18.08	7.36	5.63	3.14	2.39	2.56	2.95	11.93	5.65	7.99	3.52	5.47	56.2017	6.25167	49.95	0.888764
p2@BANP	BANP	chr16:87985107..87985129,+	CAGE_peak_2_at_BANP_5end	14bp_to_ENST00000355022_5end	entrezgene:54971	HGNC:13450		34.9	63.57	40.8	1.69	3.4	3.14	2.13	2.85	2.25	2.85	3.38	2.56	0.74	0.23	1.34	0	0	0.73	13.6267	0.506667	13.12	0.962818	CD-specific association
p@chr16:87989219..87989250,-	chr16:87989219..87989250,-	chr16:87989219..87989250,-	CAGE_peak_at_chr16:87989219..87989250,-	NA	NA	NA	NA	118	96.46	67.92	3.17	8.93	3.56	2.02	2.25	1.77	1.14	1.39	0.91	0.25	0	0	0	0	0	25.6267	0.0416667	25.585	0.998374
p@chr16:87990123..87990150,+	chr16:87990123..87990150,+	chr16:87990123..87990150,+	CAGE_peak_at_chr16:87990123..87990150,+	NA	NA	NA	NA	35.46	29.68	21.48	4.86	7.44	7.13	5.28	4.05	3.86	9.41	7.16	5.85	1.97	0.47	1.93	0	0.81	1.09	11.805	1.045	10.76	0.911478
p1@CBFA2T3	CBFA2T3	chr16:89007715..89007772,-	CAGE_peak_1_at_CBFA2T3_5end	-107bp_to_NM_175931,uc002fml.1_5end	entrezgene:863	HGNC:1537	uniprot:O75081	11.08	11.83	11.72	8.03	11.48	8.39	11.46	8.56	14.14	12.26	9.55	9.32	1.23	0.23	1.19	5.99	1.08	1.46	10.6517	1.86333	8.78833	0.825066
p1@uc002fqr.2	uc002fqr.2	chr16:90168663..90168687,+	CAGE_peak_1_at_uc002fqr.2_5end	-14bp_to_uc002fqr.2_5end				27.7	26.87	8.25	15.42	9.99	11.32	26.4	15.77	30.54	15.39	11.14	12.42	4.68	0.7	0.15	0	0.27	0.36	17.6008	1.02667	16.5742	0.941669
p@chr17:1014722..1014741,+	chr17:1014722..1014741,+	chr17:1014722..1014741,+	CAGE_peak_at_chr17:1014722..1014741,+	NA	NA	NA	NA	59.83	71.79	65.1	0.21	0.85	0.21	0.22	0.3	0	0	0.2	0	0	0	0	0	0	0	16.5592	0	16.5592	1
p@chr17:1302463..1302490,+	chr17:1302463..1302490,+	chr17:1302463..1302490,+	CAGE_peak_at_chr17:1302463..1302490,+	NA	NA	NA	NA	52.63	65.58	34.5	0.21	1.7	0.42	0	0.15	0.32	0.57	0.6	0	0	0	0	0	0	0	13.0567	0	13.0567	1
p1@HS3ST3B1	HS3ST3B1	chr17:14204389..14204416,+	CAGE_peak_1_at_HS3ST3B1_5end	0bp_to_ENST00000360954,ENST00000466596_5end	entrezgene:9953	HGNC:5198	uniprot:Q9Y662	50.97	72.8	67.27	3.38	2.55	1.26	2.58	1.5	0.8	3.71	2.39	1.46	1.23	1.87	2.97	0	1.08	0.36	17.5558	1.25167	16.3042	0.928704
p@chr17:1490618..1490635,+	chr17:1490618..1490635,+	chr17:1490618..1490635,+	CAGE_peak_at_chr17:1490618..1490635,+	NA	NA	NA	NA	68.7	81.62	92.23	8.87	9.78	13.84	18.87	8.41	7.39	3.14	1.59	1.28	0	0	0.15	0	0.27	0.36	26.31	0.13	26.18	0.995059
p@chr17:1492274..1492296,-	chr17:1492274..1492296,-	chr17:1492274..1492296,-	CAGE_peak_at_chr17:1492274..1492296,-	NA	NA	NA	NA	28.81	35.9	35.37	5.7	7.87	2.1	6.18	3.15	0.64	1.43	0.4	0	0	0	0	0	0	0	10.6292	0	10.6292	1
p@chr17:1493536..1493581,+	chr17:1493536..1493581,+	chr17:1493536..1493581,+	CAGE_peak_at_chr17:1493536..1493581,+	NA	NA	NA	NA	48.2	35.9	35.81	2.96	5.32	5.45	2.7	1.65	1.77	0.86	0.2	0.73	0	0	0	0	0	0	11.7958	0	11.7958	1
p@chr17:1510647..1510664,-	chr17:1510647..1510664,-	chr17:1510647..1510664,-	CAGE_peak_at_chr17:1510647..1510664,-	NA	NA	NA	NA	77.56	65.98	59.68	6.76	10.84	7.13	9.88	5.11	2.57	6.84	2.39	2.37	0.25	0	0	0	0	0	21.4258	0.0416667	21.3842	0.998055
p@chr17:1530627..1530648,+	chr17:1530627..1530648,+	chr17:1530627..1530648,+	CAGE_peak_at_chr17:1530627..1530648,+	NA	NA	NA	NA	10.53	18.05	6.51	17.53	8.08	7.76	11.68	8.56	10.45	10.26	6.37	6.03	4.43	0	0.74	0	2.71	1.09	10.1508	1.495	8.65583	0.852721
p@chr17:1530693..1530708,+	chr17:1530693..1530708,+	chr17:1530693..1530708,+	CAGE_peak_at_chr17:1530693..1530708,+	NA	NA	NA	NA	17.17	23.86	10.85	7.39	9.78	18.45	9.32	8.86	12.38	9.98	9.95	10.96	0.25	0	0.15	0	0	0	12.4125	0.0666667	12.3458	0.994629
p@chr17:15849102..15849133,-	chr17:15849102..15849133,-	chr17:15849102..15849133,-	CAGE_peak_at_chr17:15849102..15849133,-	NA	NA	NA	NA	140.16	70.39	65.97	1.69	5.32	3.35	2.58	1.35	1.29	0.29	0.6	0.37	0	0	0	0	0	0	24.4467	0	24.4467	1
p1@MIR22HG	MIR22HG	chr17:1619493..1619518,-	CAGE_peak_1_at_MIR22HG_5end	0bp_to_ENST00000334146,uc002ftf.2,uc002ftg.2_5end	entrezgene:84981	HGNC:28219		87.53	76.21	77.47	19.44	28.91	19.08	23.25	28.53	20.25	35.63	28.84	26.3	6.16	7.02	9.51	7.99	6.51	6.92	39.2867	7.35167	31.935	0.812871
p@chr17:17739693..17739737,+	chr17:17739693..17739737,+	chr17:17739693..17739737,+	CAGE_peak_at_chr17:17739693..17739737,+	NA	NA	NA	NA	43.77	37.1	50.13	16.27	13.61	20.34	21.34	13.07	12.7	21.38	13.92	17.54	0.74	0.47	0.89	2	1.08	0.73	23.4308	0.985	22.4458	0.957961
p@chr17:21189754..21189769,-	chr17:21189754..21189769,-	chr17:21189754..21189769,-	CAGE_peak_at_chr17:21189754..21189769,-	NA	NA	NA	NA	38.23	35.9	36.46	3.59	4.25	3.77	4.27	5.86	6.11	2.85	1.79	1.1	0.25	0.47	0	0	0	0	12.015	0.12	11.895	0.990012
p1@KSR1	KSR1	chr17:25783441..25783499,+	CAGE_peak_1_at_KSR1_5end	-170bp_to_ENST00000319524,ENST00000509603_5end	entrezgene:8844	HGNC:6465	uniprot:F8WEA9,uniprot:F5H0K8	20.5	23.86	30.38	19.65	22.54	18.66	20.44	18.32	20.73	20.81	20.89	21.74	3.94	1.64	4.31	4	2.44	0.73	21.5433	2.84333	18.7	0.868018	CD and UC-specific association separate locations
p1@RPS7P1	RPS7P1	chr17:26794793..26794802,+	CAGE_peak_1_at_RPS7P1_5end	-11bp_to_ENST00000393464_5end		HGNC:17081		6.65	4.81	4.12	44.36	39.76	40.46	35.27	36.04	22.02	9.41	33.42	34.71	2.22	1.17	1.63	2	7.59	11.66	25.9192	4.37833	21.5408	0.831077
p1@UNC119	UNC119	chr17:26879600..26879654,-	CAGE_peak_1_at_UNC119_5end	0bp_to_ENST00000444148,NM_005148,NM_054035,uc002hbk.2,uc002hbm.2_5end	entrezgene:9094	HGNC:12565	uniprot:C9JSK0,uniprot:Q13432,uniprot:F1T095	90.86	74.2	86.37	188.86	180.71	131.04	83.8	75.24	66.06	288.72	292.21	299.02	35.95	20.83	34.04	29.96	25.76	29.16	154.757	29.2833	125.474	0.810779
p1@SPAG5-AS1	SPAG5-AS1	chr17:26926162..26926194,+	CAGE_peak_1_at_SPAG5-AS1_5end	0bp_to_ENST00000554154_5end		HGNC:41140		122.99	93.65	115.02	24.08	32.32	29.77	38.87	22.53	12.22	24.51	14.32	18.45	0	0	0	0	0.27	0.36	45.7275	0.105	45.6225	0.997704
p1@RAP1GAP2	RAP1GAP2	chr17:2699697..2699769,+	CAGE_peak_1_at_RAP1GAP2_5end	0bp_to_ENST00000254695,ENST00000366401,ENST00000540393,NM_001100398,NM_015085,uc010ckd.2,uc010cke.2_5end	entrezgene:23108	HGNC:29176	uniprot:Q684P5	63.16	65.78	60.76	46.05	50.17	41.3	37.63	33.34	28.29	88.07	82.75	66.12	5.42	4.91	3.12	2	5.15	5.47	55.285	4.345	50.94	0.921407
p2@SSH2	SSH2	chr17:28088434..28088458,-	CAGE_peak_2_at_SSH2_5end	-26bp_to_uc002heq.2_5end	entrezgene:85464	HGNC:30580	uniprot:Q76I76	59.83	76.81	67.71	75.42	79.3	82.82	87.17	69.23	110.9	123.13	122.33	106.13	13.05	5.62	10.11	7.99	10.03	9.11	88.3983	9.31833	79.08	0.894587
p@chr17:30677536..30677578,-	chr17:30677536..30677578,-	chr17:30677536..30677578,-	CAGE_peak_at_chr17:30677536..30677578,-	NA	NA	NA	NA	51.52	40.91	35.37	2.11	5.1	2.94	3.15	5.56	2.89	0.57	0.8	1.1	0	0	0	0	0	0	12.6683	0	12.6683	1
p1@CCL3	CCL3	chr17:34417479..34417496,-	CAGE_peak_1_at_CCL3_5end	0bp_to_ENST00000225245_5end	entrezgene:6348	HGNC:10627	uniprot:P10147	2812.08	3517.15	2742.58	75.42	278.3	216.58	44.82	56.32	21.86	11.97	8.75	13.33	61.55	328.54	125	65.92	159.71	118.81	816.597	143.255	673.342	0.824571
p2@MYO19	MYO19	chr17:34891269..34891308,-	CAGE_peak_2_at_MYO19_5end	0bp_to_ENST00000268852,ENST00000415126,ENST00000431794,NM_001033580,NM_001163735,NM_025109,uc002hmx.2,uc010wcy.1_5end	entrezgene:80179	HGNC:26234	uniprot:B7Z1T7,uniprot:Q96H55,uniprot:B4E218	14.4	14.64	13.02	7.39	9.57	9.22	8.99	6.46	5.3	11.97	17.31	10.96	2.46	1.87	2.23	2	1.08	1.46	10.7692	1.85	8.91917	0.828213
p@chr17:36857970..36858038,+	chr17:36857970..36858038,+	chr17:36857970..36858038,+	CAGE_peak_at_chr17:36857970..36858038,+	NA	NA	NA	NA	34.9	27.47	27.34	6.13	7.23	5.87	3.48	3	4.34	1.43	0.99	2.01	0.74	3.04	1.19	0	2.71	2.19	10.3492	1.645	8.70417	0.84105
p1@P2RX1	P2RX1	chr17:3819751..3819767,-	CAGE_peak_1_at_P2RX1_5end	192bp_to_ENST00000225538,NM_002558,uc002fww.2,uc010ckm.1_5end	entrezgene:5023	HGNC:8533	uniprot:P51575	30.47	25.27	38.84	22.18	85.25	17.82	26.4	34.39	11.89	37.62	134.07	30.69	1.48	3.74	5.8	4	4.88	2.92	41.2408	3.80333	37.4375	0.907777	CD-specific association
p@chr17:38255699..38255715,+	chr17:38255699..38255715,+	chr17:38255699..38255715,+	CAGE_peak_at_chr17:38255699..38255715,+	NA	NA	NA	NA	14.96	31.69	39.5	11.62	18.71	14.68	2.81	4.2	2.09	20.52	7.56	9.13	0	0	0	0	0	0	14.7892	0	14.7892	1
p1@NR1D1	NR1D1	chr17:38256822..38256851,-	CAGE_peak_1_at_NR1D1_5end	121bp_to_NM_021724,uc002htz.1,uc010cwq.1_5end	entrezgene:9572	HGNC:7962	uniprot:F1D8S3,uniprot:P20393	4.43	21.86	14.11	15.42	12.97	5.45	2.25	1.8	2.57	26.22	28.84	16.81	1.23	0	0.74	2	0.54	1.82	12.7275	1.055	11.6725	0.917109	CD and UC-specific association, also over CSF3 and MED24 which are also monocyte-expressed
p@chr17:38478633..38478653,-	chr17:38478633..38478653,-	chr17:38478633..38478653,-	CAGE_peak_at_chr17:38478633..38478653,-	NA	NA	NA	NA	55.95	52.94	44.27	4.65	6.17	6.92	16.18	10.36	14.14	0.57	0.4	0.37	0	0	0	0	0	0	17.7433	0	17.7433	1
p@chr17:38478665..38478677,-	chr17:38478665..38478677,-	chr17:38478665..38478677,-	CAGE_peak_at_chr17:38478665..38478677,-	NA	NA	NA	NA	37.12	32.49	25.61	1.69	4.25	4.19	8.99	6.16	6.27	1.14	0.4	0.73	0	0	0	0	0	0	10.7533	0	10.7533	1
p@chr17:38478719..38478735,-	chr17:38478719..38478735,-	chr17:38478719..38478735,-	CAGE_peak_at_chr17:38478719..38478735,-	NA	NA	NA	NA	30.47	29.88	25.82	4.44	6.38	4.61	8.65	7.81	8.2	3.42	0.99	1.46	0.25	0	0	0	0.27	0	11.0108	0.0866667	10.9242	0.992129
p@chr17:38478742..38478783,-	chr17:38478742..38478783,-	chr17:38478742..38478783,-	CAGE_peak_at_chr17:38478742..38478783,-	NA	NA	NA	NA	38.23	55.55	60.98	12.25	11.69	9.64	19.1	16.22	20.41	13.4	8.16	5.66	0.49	0	0.45	0	0	0	22.6075	0.156667	22.4508	0.99307
p4@RARA	RARA	chr17:38497662..38497713,+	CAGE_peak_4_at_RARA_5end	22bp_to_AK098172_5end	entrezgene:5914	HGNC:9864	uniprot:B3KUX3	32.69	26.67	30.82	9.3	14.24	11.53	14.38	15.62	12.05	7.98	10.14	9.32	0	0	0	0	0	0	16.2283	0	16.2283	1	CD and UC-specific associations
p3@RARA	RARA	chr17:38498402..38498445,+	CAGE_peak_3_at_RARA_5end	60bp_to_uc002hun.1_5end	entrezgene:5914	HGNC:9864	uniprot:P10276	24.93	45.92	35.81	27.46	25.09	23.27	25.61	23.88	22.34	23.37	25.46	25.39	0.25	0.47	1.04	0	1.08	0.36	27.3775	0.533333	26.8442	0.980519
p2@RARA	RARA	chr17:38498594..38498661,+	CAGE_peak_2_at_RARA_5end	0bp_to_ENST00000394081_5end	entrezgene:5914	HGNC:9864		33.24	61.37	40.58	27.89	24.45	22.01	34.37	23.73	22.5	24.8	19.69	21.19	1.23	0.94	2.23	0	0.27	0.36	29.6517	0.838333	28.8133	0.971727
p1@CCR7	CCR7	chr17:38721717..38721730,-	CAGE_peak_1_at_CCR7_5end	0bp_to_ENST00000246657,uc002huw.2_5end	entrezgene:1236	HGNC:1608	uniprot:P32248	218.83	174.67	116.53	0	0	0.21	0	0	0	0	0	0	0	1.64	0.74	0	0	0	42.52	0.396667	42.1233	0.990671
p@chr17:41393263..41393278,+	chr17:41393263..41393278,+	chr17:41393263..41393278,+	CAGE_peak_at_chr17:41393263..41393278,+	NA	NA	NA	NA	2371.1	543.88	919.91	107.74	197.72	265.22	141.87	69.08	106.24	53.01	41.18	86.22	6.16	3.04	4.31	7.99	12.2	2.55	408.598	6.04167	402.556	0.985214
p@chr17:41393591..41393606,+	chr17:41393591..41393606,+	chr17:41393591..41393606,+	CAGE_peak_at_chr17:41393591..41393606,+	NA	NA	NA	NA	70.91	35.1	59.46	1.9	5.53	6.71	4.16	1.95	1.45	0.57	0.6	1.64	0	0	0	0	0	0	15.8317	0	15.8317	1
p1@AK056941	AK056941	chr17:41438716..41438735,-	CAGE_peak_1_at_AK056941_5end	0bp_to_AK056941_5end				1907.96	566.74	1420.34	77.53	180.71	285.56	130.41	54.51	102.06	62.42	33.22	89.69	3.45	2.11	5.2	2	7.59	4.01	409.263	4.06	405.203	0.99008
p1@ENST00000478444	ENST00000478444	chr17:41445437..41445460,-	CAGE_peak_1_at_ENST00000478444_5end	0bp_to_ENST00000478444_5end				543.47	241.66	337.67	10.77	42.1	29.35	40.55	22.08	18.64	3.42	5.97	4.57	0.74	0.47	0.3	4	5.69	0	108.354	1.86667	106.487	0.982773
p1@ENST00000498986,p1@uc002iil.3	ENST00000498986,p1	chr17:43299130..43299151,-	CAGE_peak_1_at_ENST00000498986_5end,CAGE_peak_1_at_uc002iil.3_5end	0bp_to_ENST00000498986,uc002iil.3_5end				28.25	28.68	23.87	30.21	29.98	25.16	34.15	26.13	20.73	52.73	43.76	33.98	2.46	2.57	7.73	7.99	2.17	2.92	31.4692	4.30667	27.1625	0.863146
p@chr17:43306364..43306387,-	chr17:43306364..43306387,-	chr17:43306364..43306387,-	CAGE_peak_at_chr17:43306364..43306387,-	NA	NA	NA	NA	54.29	38.71	29.51	13.52	20.2	18.87	23.25	12.77	8.04	13.11	8.16	5.48	0	0.47	0.59	0	0.27	0.73	20.4925	0.343333	20.1492	0.983246
p3@ARHGAP27	ARHGAP27	chr17:43510225..43510258,-	CAGE_peak_3_at_ARHGAP27_5end	-6bp_to_ENST00000527678_5end	entrezgene:201176	HGNC:31813		8.31	11.43	11.28	10.56	8.72	9.85	13.7	8.11	8.84	17.96	8.95	12.97	2.22	1.4	2.82	0	1.36	3.64	10.89	1.90667	8.98333	0.824916
p5@ABI3	ABI3	chr17:47287904..47287936,+	CAGE_peak_5_at_ABI3_5end	131bp_to_ENST00000419580_5end	entrezgene:51225	HGNC:29859	uniprot:Q9P2A4	2.77	1.4	0.43	18.59	20.84	13.42	3.93	2.4	1.93	22.52	25.26	20.82	2.71	0.94	2.53	0	2.98	4.01	11.1925	2.195	8.9975	0.803887
p1@ABI3	ABI3	chr17:47288061..47288080,+	CAGE_peak_1_at_ABI3_5end	288bp_to_ENST00000419580_5end	entrezgene:51225	HGNC:29859	uniprot:Q9P2A4	17.17	16.44	20.62	191.19	148.82	144.66	26.51	14.57	19.61	204.92	196.93	204.04	11.08	1.4	10.4	5.99	15.46	8.75	100.457	8.84667	91.61	0.911935
p1@FAM117A	FAM117A	chr17:47841485..47841503,-	CAGE_peak_1_at_FAM117A_5end	0bp_to_ENST00000506156_5end	entrezgene:81558	HGNC:24179	uniprot:D6RFX7	22.71	40.51	43.62	5.07	4.89	10.9	14.72	17.87	25.39	0.86	1.59	3.47	1.72	0.23	3.57	5.99	2.71	2.55	15.9667	2.795	13.1717	0.824948
p5@RNF167	RNF167	chr17:4843679..4843703,+	CAGE_peak_5_at_RNF167_5end	3bp_to_uc002fzt.2_5end	entrezgene:26001	HGNC:24544		7.2	10.03	9.33	10.35	9.99	9.85	4.61	4.51	4.82	17.1	19.89	16.81	2.22	1.87	1.93	0	1.63	2.55	10.3742	1.7	8.67417	0.836131
p@chr17:49198554..49198578,+	chr17:49198554..49198578,+	chr17:49198554..49198578,+	CAGE_peak_at_chr17:49198554..49198578,+	NA	NA	NA	NA	50.41	35.9	44.27	8.87	9.14	6.92	17.86	7.66	7.71	1.43	0.6	0.55	0.25	0	0	0	0.54	0.36	15.9433	0.191667	15.7517	0.987978
p@chr17:49199165..49199226,-	chr17:49199165..49199226,-	chr17:49199165..49199226,-	CAGE_peak_at_chr17:49199165..49199226,-	NA	NA	NA	NA	116.34	55.15	68.79	10.35	16.37	16.77	13.03	4.81	6.43	2.85	1.19	3.29	1.23	0.94	0.15	2	1.63	0.36	26.2808	1.05167	25.2292	0.959984
p1@SCIMP	SCIMP	chr17:5138099..5138164,-	CAGE_peak_1_at_SCIMP_5end	0bp_to_ENST00000399592,ENST00000399600_5end	entrezgene:388325	HGNC:33504	uniprot:A8MWA7,uniprot:Q6UWF3	50.97	47.53	39.06	473	331.66	338.81	240.72	196.28	329.01	336.03	303.94	369.53	43.33	32.99	41.17	51.94	62.91	19.32	254.712	41.9433	212.768	0.83533
p1@NLRP1	NLRP1	chr17:5487779..5487837,-	CAGE_peak_1_at_NLRP1_5end	0bp_to_ENST00000262467,ENST00000269280,ENST00000345221,ENST00000354411,ENST00000544378,NM_001033053,NM_014922,NM_033004,NM_033006,NM_033007,uc002gcg.1,uc002gch.3,uc002gci.2,uc002gcj.2,uc002gck.2,uc002gcl.2,uc010clh.2_5end	entrezgene:22861	HGNC:14374	uniprot:E9PE50,uniprot:Q9C000,uniprot:Q9H5Z7	180.05	306.03	252.6	78.16	82.7	64.99	164	152.58	215.53	84.93	91.1	68.68	18.22	4.68	12.93	13.98	11.39	10.93	145.112	12.0217	133.091	0.917156
p@chr17:54991525..54991543,+	chr17:54991525..54991543,+	chr17:54991525..54991543,+	CAGE_peak_at_chr17:54991525..54991543,+	NA	NA	NA	NA	196.11	214.18	178.17	15.63	21.05	20.76	23.25	22.68	13.34	24.51	16.51	14.43	1.72	1.64	0.89	0	2.98	2.19	63.385	1.57	61.815	0.975231
p@chr17:56708975..56708986,-	chr17:56708975..56708986,-	chr17:56708975..56708986,-	CAGE_peak_at_chr17:56708975..56708986,-	NA	NA	NA	NA	93.63	45.32	99.17	3.8	12.12	6.29	6.29	1.95	1.93	1.71	1.99	1.46	0	0.23	0.45	0	1.08	0	22.9717	0.293333	22.6783	0.987231
p1@ENST00000390893	ENST00000390893	chr17:56709188..56709203,-	CAGE_peak_1_at_ENST00000390893_5end	0bp_to_ENST00000390893_5end				1866.41	555.11	1051.2	143.23	297.01	179.68	223.65	64.13	45.65	90.92	42.17	61.01	1.97	3.98	4.61	2	7.59	2.19	385.014	3.72333	381.291	0.990329
p1@ENST00000365207	ENST00000365207	chr17:56736656..56736674,-	CAGE_peak_1_at_ENST00000365207_5end	0bp_to_ENST00000365207_5end				454.28	279.96	316.4	10.35	65.48	26.63	11.57	14.42	8.04	5.42	13.13	8.95	0.49	1.17	0.45	0	0.81	0.36	101.219	0.546667	100.673	0.994599
p2@LIMD2	LIMD2	chr17:61776662..61776738,-	CAGE_peak_2_at_LIMD2_5end	0bp_to_AK307353,AK310718_5end	entrezgene:80774	HGNC:28142		149.02	147.4	114.36	276.32	358.88	276.12	239.37	261.16	131.15	379.64	413.55	299.39	30.78	44.93	47.71	19.98	18.98	25.51	253.863	31.315	222.548	0.876646
p1@CD79B	CD79B	chr17:62009667..62009701,-	CAGE_peak_1_at_CD79B_5end	0bp_to_ENST00000392795,ENST00000558969_5end	entrezgene:974	HGNC:1699		1.11	1.2	2.82	44.15	52.09	29.77	1.12	1.2	0.96	156.47	106.02	84.76	0	0	0.15	0	0	0.36	40.1392	0.085	40.0542	0.997882
p1@ICAM2	ICAM2	chr17:62097927..62098000,-	CAGE_peak_1_at_ICAM2_5end	0bp_to_ENST00000412356,ENST00000418105,NM_001099786,NM_001099787,NM_001099788,NM_001099789,uc002jdv.3,uc002jdw.3,uc002jdx.3,uc010ded.2,uc010wpx.1_5end	entrezgene:3384	HGNC:5345	uniprot:P13598,uniprot:Q6FHE2	26.04	18.05	26.26	207.03	153.71	189.32	77.06	54.21	44.52	273.33	178.43	195.45	3.69	2.81	2.53	0	1.08	1.82	120.284	1.98833	118.296	0.98347
p@chr17:62207681..62207750,+	chr17:62207681..62207750,+	chr17:62207681..62207750,+	CAGE_peak_at_chr17:62207681..62207750,+	NA	NA	NA	NA	25.48	21.66	22.79	8.24	12.54	12.16	6.18	3.75	4.82	4.85	4.77	5.85	0.25	0.47	0.45	0	0.54	0.36	11.0908	0.345	10.7458	0.968893
p2@ERN1	ERN1	chr17:62208051..62208101,-	CAGE_peak_2_at_ERN1_5end	77bp_to_AK055561_5end	entrezgene:2081	HGNC:3449		91.96	77.61	81.38	12.04	21.47	14.26	4.83	5.26	4.82	5.99	4.77	8.22	0.25	1.17	0.89	0	0.81	0	27.7175	0.52	27.1975	0.981239
p@chr17:62972242..62972279,+	chr17:62972242..62972279,+	chr17:62972242..62972279,+	CAGE_peak_at_chr17:62972242..62972279,+	NA	NA	NA	NA	35.46	23.06	30.16	5.28	7.44	6.92	6.29	2.55	2.25	2.85	1.59	1.64	0	0.23	0.3	0	0	0	10.4575	0.0883333	10.3692	0.991553
p@chr17:63014205..63014211,-	chr17:63014205..63014211,-	chr17:63014205..63014211,-	CAGE_peak_at_chr17:63014205..63014211,-	NA	NA	NA	NA	12.74	12.63	9.77	14.15	8.5	11.74	11.46	13.22	9.64	12.83	6.17	10.59	3.69	1.17	1.63	2	1.36	1.09	11.12	1.82333	9.29667	0.836031
p1@BC056237	BC056237	chr17:66243950..66243978,-	CAGE_peak_1_at_BC056237_5end	100bp_to_BC056237_5end				7.76	14.04	20.83	20.49	15.09	20.55	14.94	7.36	6.75	15.11	6.76	8.77	0.25	0	0	0	0.54	0.36	13.2042	0.191667	13.0125	0.985484
p@chr17:66288051..66288152,-	chr17:66288051..66288152,-	chr17:66288051..66288152,-	CAGE_peak_at_chr17:66288051..66288152,-	NA	NA	NA	NA	35.46	50.54	39.5	4.44	5.74	4.19	8.87	6.01	2.89	5.42	1.19	1.46	0.74	0.7	0.45	2	0.81	0.73	13.8092	0.905	12.9042	0.934464
p@chr17:66288263..66288286,+	chr17:66288263..66288286,+	chr17:66288263..66288286,+	CAGE_peak_at_chr17:66288263..66288286,+	NA	NA	NA	NA	24.38	25.47	20.83	11.41	9.78	10.9	13.14	12.01	6.91	6.27	4.77	4.38	0.74	0.23	0.45	0	0.54	0	12.5208	0.326667	12.1942	0.97391
p1@AF161372	AF161372	chr17:6917862..6917879,-	CAGE_peak_1_at_AF161372_5end	-61bp_to_AF161372_5end			uniprot:Q9P0C7	21.61	33.89	28.65	15.21	27.21	12.79	8.87	7.51	4.82	15.11	8.75	9.32	0	0.7	0.45	0	0	0.36	16.145	0.251667	15.8933	0.984412
p2@ASGR2	ASGR2	chr17:7018132..7018150,-	CAGE_peak_2_at_ASGR2_5end	0bp_to_ENST00000254850,uc010clw.2_5end	entrezgene:433	HGNC:743		5.54	17.85	13.45	2.96	2.76	9.43	38.19	37.84	32.31	0	0	0	0.25	0.23	0.45	0	0	0	13.3608	0.155	13.2058	0.988399	CD-specific association, also CLEC10A
p@chr17:7024749..7024764,-	chr17:7024749..7024764,-	chr17:7024749..7024764,-	CAGE_peak_at_chr17:7024749..7024764,-	NA	NA	NA	NA	9.42	7.62	15.19	41.83	24.24	57.66	31.79	20.42	28.13	5.99	1.39	6.58	0	0	0	0	0.27	0	20.855	0.045	20.81	0.997842
p@chr17:7077590..7077615,-	chr17:7077590..7077615,-	chr17:7077590..7077615,-	CAGE_peak_at_chr17:7077590..7077615,-	NA	NA	NA	NA	11.63	7.22	8.03	14.37	16.8	22.22	35.61	33.19	19.77	3.99	2.78	2.74	0.98	0	0.89	0	0	0	14.8625	0.311667	14.5508	0.97903
p@chr17:7077765..7077789,-	chr17:7077765..7077789,-	chr17:7077765..7077789,-	CAGE_peak_at_chr17:7077765..7077789,-	NA	NA	NA	NA	24.93	15.84	17.14	60.63	41.03	66.04	70.21	58.87	41.95	30.78	16.71	25.02	8.86	0.94	6.09	2	3.25	0.36	39.0958	3.58333	35.5125	0.908345
p1@CDC42EP4	CDC42EP4	chr17:71308119..71308159,-	CAGE_peak_1_at_CDC42EP4_5end	0bp_to_ENST00000335793,ENST00000439510,NM_012121,uc002jjo.2,uc002jjp.1_5end	entrezgene:23580	HGNC:17147	uniprot:Q9H3Q1,uniprot:B3KUS7,uniprot:B2R6D8	30.47	41.91	53.6	16.69	23.6	14.05	10.67	10.66	7.71	31.64	28.84	21.55	2.22	2.34	4.31	5.99	2.44	3.28	24.2825	3.43	20.8525	0.858746
p3@ENST00000425002	ENST00000425002	chr17:72563495..72563524,-	CAGE_peak_3_at_ENST00000425002_5end	-13bp_to_ENST00000425002_5end				4.99	2.41	0.22	20.28	1.06	22.85	1.01	0.15	0.96	49.88	4.77	58.82	0	0	0	0	0	0	13.95	0	13.95	1
p1@ENST00000425002	ENST00000425002	chr17:72563552..72563583,-	CAGE_peak_1_at_ENST00000425002_5end	-70bp_to_ENST00000425002_5end				6.09	3.01	0.22	28.1	35.5	23.9	1.91	2.1	1.13	78.38	59.08	52.42	0	0	0	0	0	0	24.32	0	24.32	1
p2@ENST00000425002	ENST00000425002	chr17:72563639..72563654,-	CAGE_peak_2_at_ENST00000425002_5end	-157bp_to_ENST00000425002_5end				0.55	3.01	1.09	19.01	24.24	7.55	3.82	4.66	1.93	27.65	22.68	12.42	0	0	0	0	0	0	10.7175	0	10.7175	1
p@chr17:72595971..72595990,+	chr17:72595971..72595990,+	chr17:72595971..72595990,+	CAGE_peak_at_chr17:72595971..72595990,+	NA	NA	NA	NA	6.09	4.41	2.82	28.1	57.83	26.42	5.62	10.36	9.48	43.04	60.07	46.21	0.49	0	0.15	0	0	0.36	25.0375	0.166667	24.8708	0.993343
p@chr17:72595995..72596020,+	chr17:72595995..72596020,+	chr17:72595995..72596020,+	CAGE_peak_at_chr17:72595995..72596020,+	NA	NA	NA	NA	3.32	5.01	3.04	36.34	65.91	31.87	5.05	11.71	14.3	44.46	87.32	58.27	0	0	0	0	0	0	30.55	0	30.55	1
p2@CD300E	CD300E	chr17:72619783..72619802,-	CAGE_peak_2_at_CD300E_5end	0bp_to_ENST00000328630,uc002jlb.1_5end	entrezgene:342510	HGNC:28874	uniprot:Q496F6	38.23	39.31	13.45	15.84	17.43	17.19	11.46	18.17	10.45	7.13	8.35	10.41	2.22	2.34	3.42	0	0	0.73	17.285	1.45167	15.8333	0.916016
p4@CD300E	CD300E	chr17:72619814..72619832,-	CAGE_peak_4_at_CD300E_5end	-13bp_to_ENST00000328630,uc002jlb.1_5end	entrezgene:342510	HGNC:28874	uniprot:Q496F6	19.94	23.06	9.98	18.59	17.22	14.68	12.81	18.17	9	11.12	13.13	11.14	0.98	0	2.23	0	0	0	14.9033	0.535	14.3683	0.964102
p5@CD300E	CD300E	chr17:72619840..72619855,-	CAGE_peak_5_at_CD300E_5end	21bp_to_ENST00000392619_5end	entrezgene:342510	HGNC:28874	uniprot:Q496F6	28.25	21.26	9.55	34.86	38.69	29.77	29.54	37.54	22.66	21.66	26.85	27.4	2.71	1.17	2.97	0	0.27	0.36	27.3358	1.24667	26.0892	0.954394	CD-specific association etends over RAB37
p1@CD300E	CD300E	chr17:72619869..72619883,-	CAGE_peak_1_at_CD300E_5end	0bp_to_ENST00000392619_5end	entrezgene:342510	HGNC:28874	uniprot:Q496F6	160.66	124.54	65.75	83.66	86.96	69.19	90.54	89.36	78.11	57.57	64.25	64.66	4.92	1.64	6.84	0	0.54	0	86.2708	2.32333	83.9475	0.973069
p3@CD300E	CD300E	chr17:72619963..72619996,-	CAGE_peak_3_at_CD300E_5end	-66bp_to_ENST00000426295,NM_181449_5end	entrezgene:342510	HGNC:28874	uniprot:Q496F6,uniprot:B4E0V9	28.25	32.09	11.94	13.1	8.72	11.53	15.5	18.17	10.29	3.14	4.18	5.11	0	0.23	0.3	0	0	0	13.5017	0.0883333	13.4133	0.993458
p@chr17:72636264..72636304,+	chr17:72636264..72636304,+	chr17:72636264..72636304,+	CAGE_peak_at_chr17:72636264..72636304,+	NA	NA	NA	NA	60.39	42.52	33.85	3.17	4.04	3.35	3.71	3.6	2.41	3.42	0.99	1.28	0	0	0	0	0	0	13.5608	0	13.5608	1
p1@RAB37	RAB37	chr17:72733377..72733403,+	CAGE_peak_1_at_RAB37_5end	6bp_to_,-6bp_to_ENST00000392610,ENST00000481224_5end	entrezgene:326624	HGNC:30268	uniprot:A8MTC6	18.84	21.26	12.15	20.91	30.19	15.31	10.22	20.42	9.96	52.73	65.24	42.01	0	0	0.15	0	0.27	0	26.6033	0.07	26.5333	0.997369
p@chr17:73292013..73292032,+	chr17:73292013..73292032,+	chr17:73292013..73292032,+	CAGE_peak_at_chr17:73292013..73292032,+	NA	NA	NA	NA	21.61	28.28	16.71	52.18	36.36	47.8	45.27	20.57	20.89	27.36	12.93	17.54	3.69	2.11	2.53	2	1.36	0.36	28.9583	2.00833	26.95	0.930647
p1@MYO15B	MYO15B	chr17:73584515..73584582,+	CAGE_peak_1_at_MYO15B_5end	376bp_to_ENST00000293201,NR_003587,uc002jom.1,uc002jon.1,uc002joo.1,uc010dgh.2,uc010wse.1_5end	entrezgene:80022	HGNC:14083	uniprot:Q96JP2	24.38	22.26	19.97	5.28	11.48	9.43	7.98	11.71	5.3	18.53	17.31	12.06	4.68	2.11	3.42	0	2.71	0.73	13.8075	2.275	11.5325	0.835234
p@chr17:73775611..73775626,+	chr17:73775611..73775626,+	chr17:73775611..73775626,+	CAGE_peak_at_chr17:73775611..73775626,+	NA	NA	NA	NA	28.25	33.49	26.48	3.8	8.93	5.03	5.05	3.75	6.75	2	2.78	2.74	0	0.47	0.3	0	0	0.36	10.7542	0.188333	10.5658	0.982487
p@chr17:74381176..74381208,-	chr17:74381176..74381208,-	chr17:74381176..74381208,-	CAGE_peak_at_chr17:74381176..74381208,-	NA	NA	NA	NA	78.67	58.16	44.49	0.21	0.64	0.63	0.45	0.6	0	0	0	0	0	0.23	0	0	0.27	0	15.3208	0.0833333	15.2375	0.994561
p@chr17:74488386..74488420,+	chr17:74488386..74488420,+	chr17:74488386..74488420,+	CAGE_peak_at_chr17:74488386..74488420,+	NA	NA	NA	NA	14.96	17.25	15.41	13.94	20.2	12.16	4.61	1.95	1.93	7.41	5.17	5.85	0.49	0	0.15	0	0	0.73	10.07	0.228333	9.84167	0.977325
p@chr17:74489215..74489250,-	chr17:74489215..74489250,-	chr17:74489215..74489250,-	CAGE_peak_at_chr17:74489215..74489250,-	NA	NA	NA	NA	18.84	18.85	16.49	8.24	12.54	10.27	11.79	10.81	12.22	12.83	10.94	8.22	3.94	0	0.89	4	2.17	1.09	12.67	2.015	10.655	0.840963
p2@JMJD6	JMJD6	chr17:74722673..74722718,-	CAGE_peak_2_at_JMJD6_5end	-1bp_to_ENST00000397625_5end	entrezgene:23210	HGNC:19355		35.46	53.34	35.37	10.77	8.29	9.64	17.86	15.17	14.3	10.26	9.15	9.13	2.46	2.34	3.86	2	2.17	1.46	19.0617	2.38167	16.68	0.875055
p@chr17:75430998..75431040,+	chr17:75430998..75431040,+	chr17:75430998..75431040,+	CAGE_peak_at_chr17:75430998..75431040,+	NA	NA	NA	NA	2.22	3.81	3.26	18.59	19.35	5.87	1.46	0.75	1.29	40.19	42.77	26.12	0	0	0	0	0	0	13.8067	0	13.8067	1
p3@SEPT9	SEPT9	chr17:75447533..75447595,+	CAGE_peak_3_at_SEPT9_5end	207bp_to_uc010wtm.1_5end	entrezgene:10801	HGNC:7323		93.07	124.54	108.07	139.64	135.22	113.22	72	76.89	109.61	78.95	122.53	155.08	30.53	4.68	10.55	29.96	28.47	15.31	110.735	19.9167	90.8183	0.820141
p14@SEPT9	SEPT9	chr17:75450146..75450170,+	CAGE_peak_14_at_SEPT9_5end	71bp_to_uc010wtn.1_5end	entrezgene:10801	HGNC:7323		4.99	8.82	11.72	10.56	14.67	7.76	4.38	6.46	4.66	13.11	18.1	15.53	0.98	0.47	0.74	0	1.63	1.46	10.0633	0.88	9.18333	0.912554	UC-specific association
p3@WRAP53	WRAP53	chr17:7589990..7590011,+	CAGE_peak_3_at_WRAP53_5end	371bp_to_ENST00000316024_5end	entrezgene:55135	HGNC:25522	uniprot:Q9BUR4	50.41	36.1	36.02	3.17	5.53	4.4	8.54	7.06	5.14	3.42	1.19	1.83	0.74	0.23	0.45	2	1.36	0.36	13.5675	0.856667	12.7108	0.936859
p1@SOCS3	SOCS3	chr17:76356148..76356165,-	CAGE_peak_1_at_SOCS3_5end	0bp_to_ENST00000330871,NM_003955,uc002jvl.2_5end	entrezgene:9021	HGNC:19391	uniprot:O14543,uniprot:Q6FI39	497.49	600.43	460.93	49.22	56.34	51.37	235.89	226.02	103.19	10.55	5.77	4.2	20.19	21.53	30.62	0	2.71	2.55	191.783	12.9333	178.85	0.932563
p@chr17:76537998..76538021,-	chr17:76537998..76538021,-	chr17:76537998..76538021,-	CAGE_peak_at_chr17:76537998..76538021,-	NA	NA	NA	NA	36.01	50.74	19.31	0.85	1.28	0.84	5.28	3.3	2.73	1.14	0.2	0.18	0	0	0	0	0	0	10.155	0	10.155	1
p@chr17:76642249..76642289,+	chr17:76642249..76642289,+	chr17:76642249..76642289,+	CAGE_peak_at_chr17:76642249..76642289,+	NA	NA	NA	NA	31.58	28.08	24.52	11.41	14.46	6.92	12.69	5.56	5.95	11.69	4.58	2.56	0.74	0	0.3	0	0.54	0.73	13.3333	0.385	12.9483	0.971125
p@chr17:76835866..76835913,+	chr17:76835866..76835913,+	chr17:76835866..76835913,+	CAGE_peak_at_chr17:76835866..76835913,+	NA	NA	NA	NA	7.2	8.42	9.33	17.53	15.95	14.05	19.88	10.96	11.73	22.23	13.53	11.14	0.25	0	0.3	0	0.27	0	13.4958	0.136667	13.3592	0.989873
p@chr17:76837499..76837540,-	chr17:76837499..76837540,-	chr17:76837499..76837540,-	CAGE_peak_at_chr17:76837499..76837540,-	NA	NA	NA	NA	13.85	11.43	11.5	7.61	11.06	11.32	7.53	4.05	4.98	17.1	10.34	10.23	0.25	0.23	0	0	0.54	0	10.0833	0.17	9.91333	0.98314
p@chr17:7745252..7745275,+	chr17:7745252..7745275,+	chr17:7745252..7745275,+	CAGE_peak_at_chr17:7745252..7745275,+	NA	NA	NA	NA	54.85	63.77	38.19	0.21	1.49	1.68	1.57	3.6	0.64	0	0	0.18	0	0	0.15	0	0.27	0	13.8483	0.07	13.7783	0.994945
p@chr17:7745897..7745908,-	chr17:7745897..7745908,-	chr17:7745897..7745908,-	CAGE_peak_at_chr17:7745897..7745908,-	NA	NA	NA	NA	54.29	62.17	63.58	1.69	6.38	3.35	1.35	1.2	0.48	1.43	0.6	0.37	0	0	0	0	0	0	16.4075	0	16.4075	1
p@chr17:7745915..7745932,-	chr17:7745915..7745932,-	chr17:7745915..7745932,-	CAGE_peak_at_chr17:7745915..7745932,-	NA	NA	NA	NA	314.67	391.06	330.94	37.18	54.64	49.69	21.45	19.97	24.27	19.95	10.14	14.8	0	0.47	0.15	0	0	0.36	107.397	0.163333	107.233	0.998479
p@chr17:7746039..7746062,-	chr17:7746039..7746062,-	chr17:7746039..7746062,-	CAGE_peak_at_chr17:7746039..7746062,-	NA	NA	NA	NA	22.16	28.08	30.82	9.51	10.63	10.9	23.59	17.42	12.22	3.99	2.59	0.73	0.25	0	0	0	0	0	14.3867	0.0416667	14.345	0.997104
p@chr17:7746481..7746512,+	chr17:7746481..7746512,+	chr17:7746481..7746512,+	CAGE_peak_at_chr17:7746481..7746512,+	NA	NA	NA	NA	252.62	223.21	233.5	33.38	58.25	43.19	50.32	27.93	27.32	31.64	16.91	16.26	0.25	0.7	0.45	0	0.27	0.36	84.5442	0.338333	84.2058	0.995998
p@chr17:7746520..7746534,+	chr17:7746520..7746534,+	chr17:7746520..7746534,+	CAGE_peak_at_chr17:7746520..7746534,+	NA	NA	NA	NA	56.51	32.49	37.76	2.96	7.23	3.98	7.53	4.36	2.73	5.13	1.99	2.56	0	0	0.15	0	0	0	13.7692	0.025	13.7442	0.998184
p@chr17:7747511..7747527,+	chr17:7747511..7747527,+	chr17:7747511..7747527,+	CAGE_peak_at_chr17:7747511..7747527,+	NA	NA	NA	NA	170.63	188.71	104.82	8.45	20.84	12.37	13.25	23.88	17.04	8.84	13.53	8.59	0	3.98	0.45	2	2.17	2.19	49.2458	1.79833	47.4475	0.963483
p@chr17:7748044..7748078,-	chr17:7748044..7748078,-	chr17:7748044..7748078,-	CAGE_peak_at_chr17:7748044..7748078,-	NA	NA	NA	NA	51.52	54.55	43.19	11.83	16.8	11.53	7.3	5.56	4.18	13.68	8.55	5.85	0	0	0	0	0	0	19.545	0	19.545	1
p@chr17:7809375..7809389,+	chr17:7809375..7809389,+	chr17:7809375..7809389,+	CAGE_peak_at_chr17:7809375..7809389,+	NA	NA	NA	NA	16.62	13.84	23.65	20.91	19.13	23.69	13.59	12.92	12.86	43.89	21.88	23.2	1.97	2.57	1.93	0	1.9	0.73	20.515	1.51667	18.9983	0.92607
p1@CD7	CD7	chr17:80275417..80275463,-	CAGE_peak_1_at_CD7_5end	16bp_to_ENST00000312648,NM_006137,uc002kel.1,uc002kem.2,uc010din.2,uc010wvk.1_5end	entrezgene:924	HGNC:1695	uniprot:P09564,uniprot:Q29VG3	38.23	28.68	53.17	0.21	0	0	0.11	0	0	0	0	0	0	0.23	0	0	0	0	10.0333	0.0383333	9.995	0.996179
p1@SECTM1	SECTM1	chr17:80291597..80291623,-	CAGE_peak_1_at_SECTM1_5end	297bp_to_ENST00000269389,NM_003004,uc002keo.2,uc002kep.2_5end	entrezgene:6398	HGNC:10707	uniprot:Q8WVN6	14.96	15.44	17.14	62.53	71.01	65.62	21.01	24.63	15.59	37.62	95.48	76.9	6.16	0.23	2.97	5.99	2.17	1.09	43.1608	3.10167	40.0592	0.928137
p2@SECTM1	SECTM1	chr17:80291627..80291651,-	CAGE_peak_2_at_SECTM1_5end	269bp_to_ENST00000269389,NM_003004,uc002keo.2,uc002kep.2_5end	entrezgene:6398	HGNC:10707	uniprot:Q8WVN6	44.87	68.19	48.83	114.92	138.19	91.83	58.19	62.77	40.66	106.31	149.39	100.28	23.88	0.94	10.11	2	9.22	2.55	85.3692	8.11667	77.2525	0.904923
p2@PER1	PER1	chr17:8055699..8055729,-	CAGE_peak_2_at_PER1_5end	23bp_to_ENST00000317276,NM_002616,uc002gkd.2_5end	entrezgene:5187	HGNC:8845	uniprot:O15534	53.74	80.62	102.86	49.22	57.4	53.46	111.65	102.27	68.63	49.88	35.41	27.58	3.94	4.91	4.9	4	3.8	5.83	66.06	4.56333	61.4967	0.930921
p1@PER1	PER1	chr17:8059638..8059683,-	CAGE_peak_1_at_PER1_5end	0bp_to_ENST00000354903,uc010vur.1_5end	entrezgene:5187	HGNC:8845	uniprot:B4DI49	89.19	134.77	147.78	37.39	53.15	36.06	74.59	70.88	44.2	48.45	40.98	28.5	1.48	0.47	1.49	0	1.9	2.19	67.1617	1.255	65.9067	0.981314
p1@ENST00000363593	ENST00000363593	chr17:8076897..8076912,-	CAGE_peak_1_at_ENST00000363593_5end	0bp_to_ENST00000363593_5end				448.74	117.92	170.57	40.98	101.62	103.78	95.37	42.65	24.11	267.34	54.7	69.96	3.2	1.4	8.47	0	5.69	5.83	128.145	4.09833	124.047	0.968018
p@chr17:81038499..81038502,+	chr17:81038499..81038502,+	chr17:81038499..81038502,+	CAGE_peak_at_chr17:81038499..81038502,+	NA	NA	NA	NA	28.81	20.66	33.42	5.28	5.95	5.87	5.73	3.45	2.25	10.26	7.36	7.49	1.23	0.94	1.04	2	0.81	0	11.3775	1.00333	10.3742	0.911814
p@chr17:81147451..81147468,-	chr17:81147451..81147468,-	chr17:81147451..81147468,-	CAGE_peak_at_chr17:81147451..81147468,-	NA	NA	NA	NA	42.1	56.55	41.23	32.53	41.67	14.68	33.14	15.77	5.95	13.4	7.96	5.48	0	0	0.15	0	0	0	25.8717	0.025	25.8467	0.999034
p@chr17:81150932..81150975,-	chr17:81150932..81150975,-	chr17:81150932..81150975,-	CAGE_peak_at_chr17:81150932..81150975,-	NA	NA	NA	NA	23.82	30.68	39.5	8.66	9.14	6.71	12.02	5.56	4.34	6.27	1.39	3.84	0.49	0	0.15	0	0	0	12.6608	0.106667	12.5542	0.991575
p@chr17:81151087..81151132,+	chr17:81151087..81151132,+	chr17:81151087..81151132,+	CAGE_peak_at_chr17:81151087..81151132,+	NA	NA	NA	NA	67.03	54.55	48.83	18.17	25.3	19.08	28.64	10.96	6.91	11.97	7.16	4.75	0.25	0	0	0	0.54	0.36	25.2792	0.191667	25.0875	0.992418
p@chr17:8819479..8819527,-	chr17:8819479..8819527,-	chr17:8819479..8819527,-	CAGE_peak_at_chr17:8819479..8819527,-	NA	NA	NA	NA	55.95	56.95	49.04	1.69	1.91	3.35	3.71	2.1	1.29	0.29	0.2	0.18	0	0	0	0	0	0	14.7217	0	14.7217	1
p@chr17:8826053..8826100,+	chr17:8826053..8826100,+	chr17:8826053..8826100,+	CAGE_peak_at_chr17:8826053..8826100,+	NA	NA	NA	NA	81.44	76.21	62.07	3.38	8.5	5.66	3.48	3	1.93	0	0	0	0.25	0	0	0	0	0	20.4725	0.0416667	20.4308	0.997965
p@chr17:8838535..8838596,-	chr17:8838535..8838596,-	chr17:8838535..8838596,-	CAGE_peak_at_chr17:8838535..8838596,-	NA	NA	NA	NA	158.44	93.85	78.12	5.28	12.33	9.85	3.37	3.9	5.14	0.86	0.6	0.91	0.25	0	0	0	0.27	0.36	31.0542	0.146667	30.9075	0.995277
p@chr17:8838804..8838867,+	chr17:8838804..8838867,+	chr17:8838804..8838867,+	CAGE_peak_at_chr17:8838804..8838867,+	NA	NA	NA	NA	33.24	37.5	39.28	1.48	3.19	2.1	1.91	4.2	0.96	0.29	0	0.18	0	0	0.15	0	0.27	0	10.3608	0.07	10.2908	0.993244
p@chr17:8857806..8857823,-	chr17:8857806..8857823,-	chr17:8857806..8857823,-	CAGE_peak_at_chr17:8857806..8857823,-	NA	NA	NA	NA	39.89	50.34	50.78	0.42	4.25	1.68	1.46	1.2	0.32	0	0.2	0	0.25	0	0	0	0	0	12.545	0.0416667	12.5033	0.996679
p@chr17:8868385..8868412,+	chr17:8868385..8868412,+	chr17:8868385..8868412,+	CAGE_peak_at_chr17:8868385..8868412,+	NA	NA	NA	NA	126.86	89.24	94.4	13.52	23.39	26.63	12.36	17.27	10.29	9.41	7.76	7.31	3.94	1.17	1.49	2	1.36	1.09	36.5367	1.84167	34.695	0.949594
p5@GAS7	GAS7	chr17:9939865..9939889,-	CAGE_peak_5_at_GAS7_5end	0bp_to_ENST00000537970_5end	entrezgene:8522	HGNC:4169	uniprot:A8KAC2	38.78	41.91	28.65	6.97	8.72	9.64	39.54	44	58.02	3.71	6.17	6.94	4.19	0.94	4.46	0	1.9	0.36	24.4208	1.975	22.4458	0.919126
p2@CHMP1B	CHMP1B	chr18:11851433..11851452,+	CAGE_peak_2_at_CHMP1B_5end	0bp_to_ENST00000526991_5end	entrezgene:57132	HGNC:24287		72.57	87.24	98.31	24.93	41.67	27.47	43.92	50.01	22.66	10.83	24.67	23.02	1.48	2.11	2.08	2	7.05	8.75	43.9417	3.91167	40.03	0.91098
p1@IMPA2	IMPA2	chr18:11981487..11981533,+	CAGE_peak_1_at_IMPA2_5end	0bp_to_ENST00000383376_5end	entrezgene:3613	HGNC:6051	uniprot:Q6PIP6	26.04	19.05	14.76	15.21	19.77	17.19	40.33	42.65	20.73	13.11	11.74	12.42	5.91	3.98	5.35	2	0.54	2.55	21.0833	3.38833	17.695	0.839289
p@chr18:13567573..13567603,-	chr18:13567573..13567603,-	chr18:13567573..13567603,-	CAGE_peak_at_chr18:13567573..13567603,-	NA	NA	NA	NA	50.97	23.66	29.51	20.7	34.23	16.77	6.63	2.85	3.05	39.62	18.3	15.16	0	0	0	0	0	0.36	21.7875	0.06	21.7275	0.997246
p1@SMCHD1	SMCHD1	chr18:2655692..2655733,+	CAGE_peak_1_at_SMCHD1_5end	-152bp_to_ENST00000261598,ENST00000320876,NM_015295,uc002klm.3_5end	entrezgene:23347	HGNC:29090	uniprot:A6NHR9	122.43	143.59	127.39	52.81	66.76	58.08	79.19	81.1	110.42	83.22	96.08	79.64	13.54	6.32	13.08	4	5.69	5.83	91.7258	8.07667	83.6492	0.911948
p@chr18:268798..268843,-	chr18:268798..268843,-	chr18:268798..268843,-	CAGE_peak_at_chr18:268798..268843,-	NA	NA	NA	NA	38.23	36.5	27.13	7.82	5.95	9.85	13.7	7.81	7.71	2	1.39	2.56	1.23	1.17	1.93	0	0.81	0	13.3875	0.856667	12.5308	0.93601
p2@RNF138	RNF138	chr18:29672617..29672669,+	CAGE_peak_2_at_RNF138_5end	0bp_to_ENST00000257190,uc002kxh.2_5end	entrezgene:51444	HGNC:17765		20.5	25.47	23.87	20.91	28.91	21.18	25.39	30.79	25.39	16.82	21.09	18.63	6.65	2.81	3.72	0	4.88	2.92	23.2458	3.49667	19.7492	0.849579
p4@RNF138	RNF138	chr18:29672676..29672696,+	CAGE_peak_4_at_RNF138_5end	23bp_to_ENST00000257190_5end	entrezgene:51444	HGNC:17765		22.16	20.05	15.62	8.87	17.01	10.69	16.96	16.97	18.16	6.56	9.75	7.31	2.22	1.4	1.04	0	0	0.36	14.1758	0.836667	13.3392	0.940979
p@chr18:33077635..33077682,+	chr18:33077635..33077682,+	chr18:33077635..33077682,+	CAGE_peak_at_chr18:33077635..33077682,+	NA	NA	NA	NA	21.61	27.27	31.25	3.8	7.65	5.03	5.05	4.51	3.38	3.99	2.78	4.02	0.98	0.47	0.15	0	0.81	0.73	10.0283	0.523333	9.505	0.947815
p5@TGIF1	TGIF1	chr18:3448455..3448480,+	CAGE_peak_5_at_TGIF1_5end	-16bp_to_ENST00000549780_5end	entrezgene:7050	HGNC:11776	uniprot:F8VUY0	23.82	31.08	39.93	6.76	6.17	11.53	9.21	11.71	8.04	1.71	0.99	3.29	0.25	0	0.89	2	0.81	0	12.8533	0.658333	12.195	0.948781
p@chr18:3449303..3449387,-	chr18:3449303..3449387,-	chr18:3449303..3449387,-	CAGE_peak_at_chr18:3449303..3449387,-	NA	NA	NA	NA	48.2	45.32	42.75	17.11	22.11	16.77	18.2	10.21	10.29	10.55	6.17	10.41	0.25	0.7	0.74	0	0.54	0.36	21.5075	0.431667	21.0758	0.979929
p@chr18:56202810..56202844,+	chr18:56202810..56202844,+	chr18:56202810..56202844,+	CAGE_peak_at_chr18:56202810..56202844,+	NA	NA	NA	NA	33.24	21.06	21.92	7.61	5.95	5.45	11.68	2.55	2.41	4.85	3.78	3.65	0	0	0	0	0	0	10.3458	0	10.3458	1
p1@MALT1	MALT1	chr18:56338688..56338708,+	CAGE_peak_1_at_MALT1_5end	70bp_to_ENST00000348428,NM_006785,NM_173844,uc002lhm.1,uc002lhn.1_5end	entrezgene:10892	HGNC:6819	uniprot:Q9UDY8	21.05	18.45	24.31	9.3	12.12	6.5	7.3	6.76	5.3	8.55	6.56	5.66	1.72	1.87	1.78	2	1.36	1.09	10.9883	1.63667	9.35167	0.851054
p1@PMAIP1	PMAIP1	chr18:57567220..57567235,+	CAGE_peak_1_at_PMAIP1_5end	-12bp_to_ENST00000269518_5end	entrezgene:5366	HGNC:9108	uniprot:Q8N589	736.26	497.35	382.37	142.39	118.21	96.86	99.86	58.57	56.09	184.12	89.91	93.89	1.97	6.55	5.5	9.99	13.29	11.66	212.99	8.16	204.83	0.961688
p1@SERPINB2	SERPINB2	chr18:61554932..61554949,+	CAGE_peak_1_at_SERPINB2_5end	0bp_to_ENST00000299502,ENST00000457692,NM_001143818,NM_002575,uc002ljo.2,uc010dqh.2,uc010xeu.1_5end	entrezgene:5055	HGNC:8584	uniprot:P05120	794.98	687.87	315.75	0.85	6.8	5.03	27.97	28.68	44.2	0	0	0	25.61	0.94	0.89	0	1.08	0	159.344	4.75333	154.591	0.970169
p@chr18:67712200..67712217,+	chr18:67712200..67712217,+	chr18:67712200..67712217,+	CAGE_peak_at_chr18:67712200..67712217,+	NA	NA	NA	NA	136.84	36.5	16.06	0	0	0	0	0	0	0	0	0	0	0.23	0	0	0	0	15.7833	0.0383333	15.745	0.997571
p1@ENST00000474180	ENST00000474180	chr18:72057577..72057600,-	CAGE_peak_1_at_ENST00000474180_5end	-45bp_to_ENST00000474180_5end				0	0.8	1.09	34.22	28.7	26.42	13.37	24.48	14.63	37.05	27.45	33.24	0.74	0.23	0	0	8.68	6.2	20.1208	2.64167	17.4792	0.86871
p@chr18:74775300..74775343,-	chr18:74775300..74775343,-	chr18:74775300..74775343,-	CAGE_peak_at_chr18:74775300..74775343,-	NA	NA	NA	NA	14.96	8.02	17.58	19.65	18.5	20.97	11.01	9.61	3.21	9.41	4.18	8.77	0	0.23	0	0	0.27	0	12.1558	0.0833333	12.0725	0.993145
p@chr18:74777638..74777673,+	chr18:74777638..74777673,+	chr18:74777638..74777673,+	CAGE_peak_at_chr18:74777638..74777673,+	NA	NA	NA	NA	18.84	16.24	29.73	16.9	18.5	19.5	17.3	15.47	9.8	10.26	6.76	12.24	0.25	0.23	0.15	0	0	0	15.9617	0.105	15.8567	0.993422
p@chr18:74810029..74810061,-	chr18:74810029..74810061,-	chr18:74810029..74810061,-	CAGE_peak_at_chr18:74810029..74810061,-	NA	NA	NA	NA	14.4	10.43	19.53	18.8	12.33	16.77	12.92	7.21	5.3	11.97	4.97	6.58	0.74	0	0.3	0	0.81	0.36	11.7675	0.368333	11.3992	0.968699
p1@ICAM4	ICAM4	chr19:10397621..10397642,+	CAGE_peak_1_at_ICAM4_5end	0bp_to_NM_001039132,NM_001544,NM_022377_5end	entrezgene:3386	HGNC:5347	uniprot:Q14773,uniprot:Q9BWR0	0	3.21	2.82	11.41	5.95	3.14	6.74	6.16	0.64	32.49	26.06	25.57	1.97	1.17	2.23	0	1.08	1.82	10.3492	1.37833	8.97083	0.866817
p1@ICAM3	ICAM3	chr19:10450287..10450324,-	CAGE_peak_1_at_ICAM3_5end	20bp_to_ENST00000160262,NM_002162,uc002mob.2,uc010dxd.1,uc010xlf.1_5end	entrezgene:3385	HGNC:5346	uniprot:P32942	105.26	106.49	133.24	122.32	126.5	104.83	185.12	177.96	119.9	195.8	179.42	169.51	0.49	1.64	1.93	0	2.44	4.74	143.863	1.87333	141.989	0.986978
p2@ICAM3	ICAM3	chr19:10450328..10450351,-	CAGE_peak_2_at_ICAM3_5end	0bp_to_ENST00000160262,NM_002162,uc002mob.2,uc010dxd.1,uc010xlf.1_5end	entrezgene:3385	HGNC:5346	uniprot:P32942	19.94	23.86	31.03	15.21	17.43	11.74	35.72	25.83	18.16	21.95	12.33	15.34	0.49	0.23	1.63	0	1.08	2.19	20.7117	0.936667	19.775	0.954776
p2@CDKN2D	CDKN2D	chr19:10679441..10679478,-	CAGE_peak_2_at_CDKN2D_5end	152bp_to_ENST00000393599,NM_001800,uc002mpa.2_5end	entrezgene:1032	HGNC:1790	uniprot:P55273	31.58	35.1	42.75	13.73	19.77	19.5	13.25	16.07	13.5	32.49	25.66	24.48	0.25	0	0.59	0	0	0	23.99	0.14	23.85	0.994164	CD-speciifc association
p1@LOC147727	LOC147727	chr19:10764509..10764559,-	CAGE_peak_1_at_LOC147727_5end	0bp_to_NR_024333,uc002mpj.2_5end	entrezgene:147727			23.27	19.45	23	27.25	24.66	25.16	28.76	25.08	18.48	32.49	30.43	18.81	6.16	3.51	3.12	7.99	2.98	1.82	24.7367	4.26333	20.4733	0.827651
p2@C19orf38	C19orf38	chr19:10959147..10959176,+	CAGE_peak_2_at_C19orf38_5end	41bp_to_ENST00000397820,NM_001136482,uc010dxm.1_5end	entrezgene:255809	HGNC:34073	uniprot:A8MVS5	1.66	3.21	3.26	54.29	54	27.05	3.59	4.81	3.86	85.5	121.94	90.97	0	0.47	1.34	0	1.63	4.01	37.845	1.24167	36.6033	0.967191
p@chr19:11679063..11679083,-	chr19:11679063..11679083,-	chr19:11679063..11679083,-	CAGE_peak_at_chr19:11679063..11679083,-	NA	NA	NA	NA	152.35	124.94	105.25	18.8	18.71	21.18	9.21	5.56	3.54	4.85	0.4	1.46	1.72	6.32	3.42	2	1.63	6.2	38.8542	3.54833	35.3058	0.908676
p1@MIDN	MIDN	chr19:1249869..1249894,+	CAGE_peak_1_at_MIDN_5end	0bp_to_BC060848,BC094778_5end	entrezgene:90007	HGNC:16298	uniprot:Q504T8	98.61	147.2	115.88	126.75	171.15	107.97	141.87	143.42	132.76	208.34	224.58	148.51	18.96	28.31	23.04	21.97	13.56	18.22	147.253	20.6767	126.577	0.859584
p@chr19:12900688..12900724,-	chr19:12900688..12900724,-	chr19:12900688..12900724,-	CAGE_peak_at_chr19:12900688..12900724,-	NA	NA	NA	NA	30.47	35.5	37.33	5.28	4.46	12.37	25.84	13.82	11.89	3.14	1.19	2.37	1.97	0.94	1.34	4	1.36	0.36	15.305	1.66167	13.6433	0.89143
p1@JUNB	JUNB	chr19:12902289..12902307,+	CAGE_peak_1_at_JUNB_5end	-2bp_to_ENST00000302754,NM_002229,uc002mvc.2_5end	entrezgene:3726	HGNC:6205	uniprot:P17275,uniprot:Q5U079	2958.89	2656.81	3274.04	3925.97	4383.9	2733.95	4260.06	3853.24	3029.36	2475.05	2910.55	2173.52	292.01	646.09	366.23	1308.39	389.92	557.97	3219.61	593.435	2626.18	0.815681
p@chr19:12902603..12902655,-	chr19:12902603..12902655,-	chr19:12902603..12902655,-	CAGE_peak_at_chr19:12902603..12902655,-	NA	NA	NA	NA	18.84	21.26	52.73	23.87	34.87	28.72	37.07	39.05	10.13	5.99	24.67	21.55	2.95	8.19	9.22	0	5.42	4.74	26.5625	5.08667	21.4758	0.808502
p@chr19:12904306..12904403,-	chr19:12904306..12904403,-	chr19:12904306..12904403,-	CAGE_peak_at_chr19:12904306..12904403,-	NA	NA	NA	NA	105.81	90.25	97	7.18	11.27	13.63	11.23	12.01	11.89	8.84	5.37	7.12	0	0	0	0	0.54	0	31.8	0.09	31.71	0.99717
p1@S69623	S69623	chr19:13263861..13263876,+	CAGE_peak_1_at_S69623_5end	-2bp_to_S69623_5end				662.58	730.38	962.88	524.76	781.53	561.68	718.57	611.52	473.18	307.81	330.8	296.28	24.13	31.59	31.96	59.93	28.47	42.64	580.164	36.4533	543.711	0.937167
p@chr19:13950145..13950160,+	chr19:13950145..13950160,+	chr19:13950145..13950160,+	CAGE_peak_at_chr19:13950145..13950160,+	NA	NA	NA	NA	47.09	39.11	41.45	6.97	11.91	13.21	8.87	6.01	4.34	7.7	4.58	7.31	0	0.23	0.15	0	0.27	0	16.5458	0.108333	16.4375	0.993453
p@chr19:13951731..13951736,-	chr19:13951731..13951736,-	chr19:13951731..13951736,-	CAGE_peak_at_chr19:13951731..13951736,-	NA	NA	NA	NA	76.45	92.25	180.55	5.28	14.03	12.79	10.22	24.03	7.23	6.56	7.96	9.32	2.71	3.98	2.68	0	1.36	0	37.2225	1.78833	35.4342	0.951956
p@chr19:13953708..13953767,-	chr19:13953708..13953767,-	chr19:13953708..13953767,-	CAGE_peak_at_chr19:13953708..13953767,-	NA	NA	NA	NA	379.49	471.08	1079.63	21.76	49.54	45.29	37.18	61.12	37.93	78.09	31.63	34.89	8.13	11.7	18.43	7.99	4.07	8.02	193.969	9.72333	184.246	0.949872
p@chr19:13957704..13957725,+	chr19:13957704..13957725,+	chr19:13957704..13957725,+	CAGE_peak_at_chr19:13957704..13957725,+	NA	NA	NA	NA	18.84	22.06	37.54	8.24	10.21	14.68	5.5	6.76	4.18	17.96	10.74	11.69	0	0	0	0	0	0	14.0333	0	14.0333	1
p@chr19:13958207..13958232,+	chr19:13958207..13958232,+	chr19:13958207..13958232,+	CAGE_peak_at_chr19:13958207..13958232,+	NA	NA	NA	NA	50.97	48.53	55.99	3.8	7.65	6.92	2.36	2.55	1.93	2.57	1.79	2.56	0	0.23	0	0	0	0	15.635	0.0383333	15.5967	0.997548
p@chr19:13961427..13961472,+	chr19:13961427..13961472,+	chr19:13961427..13961472,+	CAGE_peak_at_chr19:13961427..13961472,+	NA	NA	NA	NA	38.78	37.9	65.97	7.39	8.29	11.74	10	9.46	5.3	9.98	2.98	8.22	0	0	0.59	0	0.54	0	18.0008	0.188333	17.8125	0.989538
p@chr19:14492865..14492902,-	chr19:14492865..14492902,-	chr19:14492865..14492902,-	CAGE_peak_at_chr19:14492865..14492902,-	NA	NA	NA	NA	19.39	20.05	29.3	6.55	8.5	8.39	3.71	3.9	1.93	16.25	8.95	16.07	0	0	0	0	0	0	11.9158	0	11.9158	1
p@chr19:14493041..14493072,+	chr19:14493041..14493072,+	chr19:14493041..14493072,+	CAGE_peak_at_chr19:14493041..14493072,+	NA	NA	NA	NA	29.36	26.67	58.16	12.25	10.21	12.37	4.49	7.66	4.5	25.37	12.33	24.48	0	0	0.15	0	0	0	18.9875	0.025	18.9625	0.998683
p3@DDX39A	DDX39A	chr19:14530185..14530199,-	CAGE_peak_3_at_DDX39A_5end	0bp_to_NM_005804_5end	entrezgene:10212	HGNC:17821	uniprot:O00148	40.44	38.3	30.38	2.96	4.04	4.19	2.13	0.75	1.77	3.14	2.19	3.84	0.49	1.64	1.19	2	1.63	0.73	11.1775	1.28	9.8975	0.885484
p1@EMR3	EMR3	chr19:14785622..14785667,-	CAGE_peak_1_at_EMR3_5end	0bp_to_ENST00000443157_5end	entrezgene:84658	HGNC:23647	uniprot:E7EW83	9.97	2.21	5.21	44.15	30.62	38.16	25.16	14.57	23.47	36.2	39.58	51.69	0.49	4.45	0.45	2	1.36	3.64	26.7492	2.065	24.6842	0.922801
p1@RASAL3	RASAL3	chr19:15575340..15575367,-	CAGE_peak_1_at_RASAL3_5end	14bp_to_ENST00000343625,NM_022904,uc002nbe.2_5end	entrezgene:64926	HGNC:26129	uniprot:Q86YV0,uniprot:Q9H7J2	13.85	18.85	28.86	22.18	27.64	20.76	13.7	14.87	9.32	31.07	46.15	33.24	4.19	0.94	5.2	2	2.44	1.09	23.3742	2.64333	20.7308	0.886912	CD-speciific association
p1@HSH2D	HSH2D	chr19:16254488..16254551,+	CAGE_peak_1_at_HSH2D_5end	0bp_to_ENST00000535834_5end	entrezgene:84941	HGNC:24920	uniprot:B4DT26	33.24	25.27	45.79	45.84	35.29	47.17	31.45	25.98	27.32	73.82	45.15	64.66	0.74	0	0.15	0	0.27	0.36	41.7483	0.253333	41.495	0.993932
p1@KLF2	KLF2	chr19:16435625..16435682,+	CAGE_peak_1_at_KLF2_5end	0bp_to_ENST00000248071,NM_016270,uc002ndw.2_5end	entrezgene:10365	HGNC:6347	uniprot:Q9Y5W3,uniprot:Q8IUN4	272.57	419.54	554.25	509.34	585.3	449.3	189.61	237.73	192.39	1044.29	913.82	713.12	21.42	2.34	12.34	0	1.63	0.73	506.772	6.41	500.362	0.987351
p1@JAK3	JAK3	chr19:17958771..17958829,-	CAGE_peak_1_at_JAK3_5end	0bp_to_ENST00000428406,ENST00000527031,ENST00000534444_5end	entrezgene:3718	HGNC:6193	uniprot:Q8N1E8	36.01	37.7	48.83	23.87	19.98	20.97	19.32	19.97	16.88	25.37	20.49	24.11	8.62	5.85	10.26	0	1.08	0.36	26.125	4.36167	21.7633	0.833046
p3@ARRDC2	ARRDC2	chr19:18112033..18112073,+	CAGE_peak_3_at_ARRDC2_5end	89bp_to_ENST00000379656,NM_001025604,uc002nhu.2_5end	entrezgene:27106	HGNC:25225	uniprot:Q8TBH0	14.96	13.84	16.28	22.18	21.47	20.76	15.61	14.72	7.88	25.65	22.68	14.61	2.71	0.47	0.89	2	2.71	0.73	17.5533	1.585	15.9683	0.909704
p4@ARRDC2	ARRDC2	chr19:18112074..18112107,+	CAGE_peak_4_at_ARRDC2_5end	130bp_to_ENST00000379656,NM_001025604,uc002nhu.2_5end	entrezgene:27106	HGNC:25225	uniprot:Q8TBH0	7.2	12.63	10.2	11.83	18.92	10.48	6.96	9.91	3.54	13.11	16.31	7.12	1.23	0.23	0.74	0	0.81	0.36	10.6842	0.561667	10.1225	0.94743
p3@IFI30	IFI30	chr19:18284671..18284677,+	CAGE_peak_3_at_IFI30_5end	19bp_to_AB590284,CU676848,CU689078,DQ884410,DQ892016,DQ895206_5end	entrezgene:10437	HGNC:5398	uniprot:A6XNE3	7.2	7.42	6.08	17.75	20.84	16.98	11.91	13.67	7.55	16.25	17.31	16.44	1.97	0.7	3.57	4	2.98	1.46	13.2833	2.44667	10.8367	0.815809
p1@JUND	JUND	chr19:18392422..18392440,-	CAGE_peak_1_at_JUND_5end	0bp_to_ENST00000252818,NM_005354,uc002nip.2_5end	entrezgene:3727	HGNC:6206	uniprot:P17535	818.25	832.26	1246.51	299.98	354.62	345.52	323.73	391.06	247.84	373.94	303.35	341.76	63.28	72.07	78.03	211.74	69.14	73.98	489.902	94.7067	395.195	0.806682	CD-specific association, also over LRRC25 which is also monocyte-expressed
p3@MOB3A	MOB3A	chr19:2085302..2085320,-	CAGE_peak_3_at_MOB3A_5end	-41bp_to_BC015049_5end	entrezgene:126308	HGNC:29802	uniprot:Q96BX8	18.84	18.25	18.66	8.45	11.69	7.76	11.57	12.31	10.93	7.41	5.57	6.58	0.25	0.47	0.59	2	0.27	0	11.5017	0.596667	10.905	0.948123
p2@MOB3A	MOB3A	chr19:2085323..2085357,-	CAGE_peak_2_at_MOB3A_5end	-62bp_to_BC015049_5end	entrezgene:126308	HGNC:29802	uniprot:Q96BX8	64.82	115.11	82.46	62.53	69.95	47.8	90.99	82.75	73.93	47.31	49.33	38.72	1.48	1.4	3.86	0	0.81	2.19	68.8083	1.62333	67.185	0.976408
p1@GADD45B	GADD45B	chr19:2476116..2476132,+	CAGE_peak_1_at_GADD45B_5end	0bp_to_ENST00000215631,NM_015675_5end	entrezgene:4616	HGNC:4096	uniprot:O75293	931.82	702.31	478.73	276.11	262.35	286.6	222.64	180.81	129.06	150.49	127.31	143.39	32.75	9.59	9.07	13.98	23.32	9.48	324.302	16.365	307.937	0.949538
p@chr19:35927393..35927449,-	chr19:35927393..35927449,-	chr19:35927393..35927449,-	CAGE_peak_at_chr19:35927393..35927449,-	NA	NA	NA	NA	210.52	146.8	111.98	4.65	9.35	5.66	2.81	1.35	3.54	1.71	0.2	0	0	0	0	0	0	0	41.5475	0	41.5475	1
p@chr19:35937325..35937368,+	chr19:35937325..35937368,+	chr19:35937325..35937368,+	CAGE_peak_at_chr19:35937325..35937368,+	NA	NA	NA	NA	42.1	49.74	36.89	4.44	8.08	2.94	3.93	1.95	1.61	0.57	1.39	0.73	0	0	0	0	0	0	12.8642	0	12.8642	1
p1@FFAR2	FFAR2	chr19:35939154..35939175,+	CAGE_peak_1_at_FFAR2_5end	-27bp_to_uc002nzg.2_5end	entrezgene:2867	HGNC:4501	uniprot:O15552	33.79	42.11	29.51	9.51	14.03	5.24	6.96	7.21	4.98	6.84	7.56	4.57	1.72	0.47	1.19	0	1.9	1.09	14.3592	1.06167	13.2975	0.926063
p@chr19:36400209..36400286,-	chr19:36400209..36400286,-	chr19:36400209..36400286,-	CAGE_peak_at_chr19:36400209..36400286,-	NA	NA	NA	NA	16.62	16.04	13.89	23.66	19.13	18.87	32.24	23.73	19.61	16.25	12.53	11.14	3.45	4.21	2.68	4	3.8	2.92	18.6425	3.51	15.1325	0.811721
p1@RASGRP4	RASGRP4	chr19:38916839..38916871,-	CAGE_peak_1_at_RASGRP4_5end	73bp_to_ENST00000293062,ENST00000405332,ENST00000426920,ENST00000433821,ENST00000454404,NM_001146202,NM_001146203,NM_001146204,NM_001146205,NM_001146206,NM_001146207,NM_170604,uc002oir.2,uc010egb.2,uc010xua.1,uc010xub.1,uc010xuc.1,uc010xud.1,uc010xue.1_5end	entrezgene:115727	HGNC:18958	uniprot:C0LTP7,uniprot:C0LTP6,uniprot:C0LTP5,uniprot:C0LTP2,uniprot:Q8TDF6,uniprot:C0LTP3,uniprot:C0LTP4	66.48	92.05	69.44	50.49	57.4	27.88	86.04	84.55	73.45	41.9	60.67	35.8	25.85	4.21	13.82	5.99	16	6.92	62.1792	12.1317	50.0475	0.804892
p1@MAP4K1	MAP4K1	chr19:39108568..39108640,-	CAGE_peak_1_at_MAP4K1_5end	2bp_to_ENST00000221409,ENST00000396857,NM_001042600,NM_007181,uc002oix.1,uc002oiy.1_5end	entrezgene:11184	HGNC:6863	uniprot:Q92918	15.51	17.85	22.57	14.79	8.29	10.69	10	7.06	13.34	12.54	3.18	6.21	0.74	0.47	1.34	0	1.9	0	11.8358	0.741667	11.0942	0.937337
p@chr19:39888580..39888655,+	chr19:39888580..39888655,+	chr19:39888580..39888655,+	CAGE_peak_at_chr19:39888580..39888655,+	NA	NA	NA	NA	51.52	30.48	45.57	58.31	72.07	55.77	21.68	20.12	19.45	53.01	46.15	45.48	0.25	0.23	0.3	0	0.81	0.36	43.3008	0.325	42.9758	0.992494
p@chr19:39888999..39889049,-	chr19:39888999..39889049,-	chr19:39888999..39889049,-	CAGE_peak_at_chr19:39888999..39889049,-	NA	NA	NA	NA	220.49	158.23	158.85	78.38	91.21	75.48	63.47	41.3	49.99	45.03	32.03	34.52	1.23	0.23	0.15	0	0	0.73	87.415	0.39	87.025	0.995539
p@chr19:39889053..39889066,-	chr19:39889053..39889066,-	chr19:39889053..39889066,-	CAGE_peak_at_chr19:39889053..39889066,-	NA	NA	NA	NA	32.13	35.1	25.61	5.49	12.33	8.6	5.5	3.9	4.18	4.28	4.97	4.38	0.25	0.23	0.15	2	0.27	0.36	12.2058	0.543333	11.6625	0.955486
p@chr19:39893661..39893704,+	chr19:39893661..39893704,+	chr19:39893661..39893704,+	CAGE_peak_at_chr19:39893661..39893704,+	NA	NA	NA	NA	55.95	42.52	41.02	0.21	2.55	0.63	0.9	1.35	0.96	0.29	0.2	0.37	0	0	0	0	0	0	12.2458	0	12.2458	1
p@chr19:39894360..39894377,-	chr19:39894360..39894377,-	chr19:39894360..39894377,-	CAGE_peak_at_chr19:39894360..39894377,-	NA	NA	NA	NA	32.69	29.08	37.54	8.66	8.93	10.48	8.42	6.01	7.71	10.55	4.18	5.66	0	0	0	0	0	0	14.1592	0	14.1592	1
p@chr19:39894385..39894411,-	chr19:39894385..39894411,-	chr19:39894385..39894411,-	CAGE_peak_at_chr19:39894385..39894411,-	NA	NA	NA	NA	30.47	31.49	35.37	7.82	10.84	9.85	6.74	5.56	6.43	8.84	4.38	4.93	0.25	0	0.15	0	0	0	13.56	0.0666667	13.4933	0.995084
p@chr19:39897336..39897360,-	chr19:39897336..39897360,-	chr19:39897336..39897360,-	CAGE_peak_at_chr19:39897336..39897360,-	NA	NA	NA	NA	138.5	105.09	86.8	2.75	6.38	2.94	4.38	7.21	3.54	4.56	4.58	1.83	0.74	0	0.15	2	0	0.36	30.7133	0.541667	30.1717	0.982364
p1@ZFP36	ZFP36	chr19:39897478..39897493,+	CAGE_peak_1_at_ZFP36_5end	0bp_to_ENST00000248673,NM_003407,uc002olh.1_5end	entrezgene:7538	HGNC:12862	uniprot:P26651	7543.76	11092.5	10403.5	3801.75	4483.82	2724.72	3542.85	4091.87	3668.88	2186.9	2524.85	1704.62	224.06	56.4	121.73	625.23	177.88	111.52	4814.17	219.47	4594.7	0.954412
p@chr19:39897943..39897995,+	chr19:39897943..39897995,+	chr19:39897943..39897995,+	CAGE_peak_at_chr19:39897943..39897995,+	NA	NA	NA	NA	28.81	32.69	29.3	12.25	16.58	9.85	15.16	17.87	10.13	11.12	16.91	10.23	0.25	0.23	0.3	2	0.27	0.73	17.575	0.63	16.945	0.964154
p@chr19:39898362..39898396,+	chr19:39898362..39898396,+	chr19:39898362..39898396,+	CAGE_peak_at_chr19:39898362..39898396,+	NA	NA	NA	NA	25.48	29.88	34.29	6.34	9.78	5.45	6.85	7.81	5.14	6.56	7.16	5.66	0	0	0.15	2	0.27	0	12.5333	0.403333	12.13	0.967819
p@chr19:39898498..39898514,+	chr19:39898498..39898514,+	chr19:39898498..39898514,+	CAGE_peak_at_chr19:39898498..39898514,+	NA	NA	NA	NA	10.53	79.22	45.79	12.68	11.27	3.98	8.99	11.41	11.73	1.71	7.16	3.29	0.74	0	0.59	0	0.54	0.36	17.3133	0.371667	16.9417	0.978533
p@chr19:39898544..39898598,+	chr19:39898544..39898598,+	chr19:39898544..39898598,+	CAGE_peak_at_chr19:39898544..39898598,+	NA	NA	NA	NA	24.93	93.25	56.64	15	18.07	8.81	14.38	16.37	9	3.99	9.95	3.29	0.74	0	0.74	0	0.27	0.36	22.8067	0.351667	22.455	0.984581
p@chr19:39898599..39898666,+	chr19:39898599..39898666,+	chr19:39898599..39898666,+	CAGE_peak_at_chr19:39898599..39898666,+	NA	NA	NA	NA	36.56	160.24	81.16	35.49	41.03	13.63	25.72	26.58	21.86	6.84	23.07	8.04	0.98	0.47	0.3	0	1.08	0.36	40.0183	0.531667	39.4867	0.986714
p@chr19:39898715..39898729,+	chr19:39898715..39898729,+	chr19:39898715..39898729,+	CAGE_peak_at_chr19:39898715..39898729,+	NA	NA	NA	NA	9.97	80.82	26.48	8.03	11.27	2.73	5.05	7.81	10.77	1.71	3.58	1.1	0.25	0	0.45	0	0.27	0	14.11	0.161667	13.9483	0.988542
p1@CU679444	CU679444	chr19:39898772..39898888,-	CAGE_peak_1_at_CU679444_5end	449bp_to_CU679444_5end				30.47	75.2	107.64	9.93	12.33	7.97	8.31	10.06	3.38	2.28	5.97	4.2	0.49	0.23	1.04	4	0.81	0	23.145	1.095	22.05	0.95269
p@chr19:39898814..39898855,+	chr19:39898814..39898855,+	chr19:39898814..39898855,+	CAGE_peak_at_chr19:39898814..39898855,+	NA	NA	NA	NA	14.4	39.91	34.72	10.56	13.39	4.19	6.18	10.21	6.11	2.57	5.17	4.93	0.74	0	0.3	0	0.27	0.36	12.695	0.278333	12.4167	0.978075
p1@AJ227917	AJ227917	chr19:39899597..39899634,+	CAGE_peak_1_at_AJ227917_5end	-203bp_to_AJ227917_5end				12.19	22.46	23.44	13.52	21.47	6.92	11.68	14.12	10.61	6.84	11.14	7.49	0.49	0	0.3	0	0	0	13.49	0.131667	13.3583	0.99024
p@chr19:4058551..4058577,+	chr19:4058551..4058577,+	chr19:4058551..4058577,+	CAGE_peak_at_chr19:4058551..4058577,+	NA	NA	NA	NA	41.55	58.56	65.75	7.39	14.88	9.43	5.62	7.81	3.21	13.11	11.74	10.23	0.25	0.23	0.3	0	0	0	20.7733	0.13	20.6433	0.993742
p8@TGFB1	TGFB1	chr19:41848116..41848193,-	CAGE_peak_8_at_TGFB1_5end	-303bp_to_M38449_5end	entrezgene:7040	HGNC:11766	uniprot:P01137	3.32	7.42	9.98	16.48	19.35	16.35	13.03	9.01	7.88	44.46	34.01	25.94	0.98	0.47	1.63	2	0.54	1.09	17.2692	1.11833	16.1508	0.935241
p@chr19:41857636..41857667,+	chr19:41857636..41857667,+	chr19:41857636..41857667,+	CAGE_peak_at_chr19:41857636..41857667,+	NA	NA	NA	NA	38.78	57.36	21.05	2.75	6.17	2.94	3.37	4.2	3.54	1.14	1.79	1.1	0.25	1.17	0.59	2	0.81	0	12.0158	0.803333	11.2125	0.933144
p@chr19:42037922..42037929,-	chr19:42037922..42037929,-	chr19:42037922..42037929,-	CAGE_peak_at_chr19:42037922..42037929,-	NA	NA	NA	NA	13.85	8.02	13.02	16.48	8.93	12.37	31	12.16	13.02	11.4	4.38	3.65	1.72	1.87	0.45	0	0.81	1.09	12.3567	0.99	11.3667	0.919881
p1@CEACAM4	CEACAM4	chr19:42133420..42133450,-	CAGE_peak_1_at_CEACAM4_5end	0bp_to_ENST00000221954,ENST00000472081,NM_001817,uc002orh.1,uc010xwd.1_5end	entrezgene:1089	HGNC:1816	uniprot:O75871	13.3	11.23	14.32	26.2	15.52	23.06	49.09	29.28	51.27	20.81	5.17	18.63	5.66	0.7	3.57	4	2.71	1.46	23.1567	3.01667	20.14	0.869728
p1@POU2F2	POU2F2	chr19:42636586..42636607,-	CAGE_peak_1_at_POU2F2_5end	0bp_to_ENST00000534559_5end	entrezgene:5452	HGNC:9213	uniprot:E9PR37	25.48	38.91	24.96	32.53	50.39	37.11	44.03	32.59	59.63	65.55	67.63	44.2	15.02	3.74	14.57	9.99	2.71	4.01	43.5842	8.34	35.2442	0.808646
p1@LOC100505622	LOC100505622	chr19:42636761..42636782,+	CAGE_peak_1_at_LOC100505622_5end	0bp_to_NR_038332,uc002oss.2_5end	entrezgene:100505622			4.99	4.21	4.77	19.65	16.16	13.84	9.32	12.46	10.77	20.81	23.47	23.38	3.69	1.87	0.74	0	0.27	1.82	13.6525	1.39833	12.2542	0.897577
p1@DEDD2	DEDD2	chr19:42721819..42721883,-	CAGE_peak_1_at_DEDD2_5end	-6bp_to_ENST00000336034,NM_133328,uc002osu.1,uc002osv.1,uc002osw.1,uc002osx.1_5end	entrezgene:162989	HGNC:24450	uniprot:Q8WXF8	70.91	94.26	74	127.6	150.74	95.39	85.93	81.4	44.04	161.03	171.47	132.43	32.25	16.85	23.04	7.99	14.91	20.77	107.433	19.3017	88.1317	0.820338
p@chr19:45242420..45242462,+	chr19:45242420..45242462,+	chr19:45242420..45242462,+	CAGE_peak_at_chr19:45242420..45242462,+	NA	NA	NA	NA	46.54	48.53	36.89	2.32	5.32	2.52	2.47	0.75	0.96	0	0.4	0	0	0	0	0	0	0	12.225	0	12.225	1
p3@BCL3	BCL3	chr19:45250948..45250998,+	CAGE_peak_3_at_BCL3_5end	0bp_to_ENST00000403534,ENST00000466240_5end	entrezgene:602	HGNC:998	uniprot:P20749	66.48	75.4	55.77	10.56	14.88	12.79	17.41	16.07	14.47	3.14	3.18	2.37	3.2	1.87	3.57	2	1.9	0.36	24.3767	2.15	22.2267	0.911801
p2@BCL3	BCL3	chr19:45252008..45252024,+	CAGE_peak_2_at_BCL3_5end	30bp_to_NM_005178,uc010xxe.1_5end	entrezgene:602	HGNC:998	uniprot:P20749	145.7	165.85	126.52	13.52	27	17.19	24.04	31.39	21.7	9.12	6.96	6.03	7.39	4.91	12.34	5.99	9.76	2.19	49.585	7.09667	42.4883	0.856879
p@chr19:45946325..45946344,+	chr19:45946325..45946344,+	chr19:45946325..45946344,+	CAGE_peak_at_chr19:45946325..45946344,+	NA	NA	NA	NA	9.42	9.83	13.67	11.62	9.14	14.68	12.13	6.01	4.5	15.39	5.37	12.79	0	0	0	0	0	0	10.3792	0	10.3792	1
p@chr19:45954249..45954276,+	chr19:45954249..45954276,+	chr19:45954249..45954276,+	CAGE_peak_at_chr19:45954249..45954276,+	NA	NA	NA	NA	18.28	23.26	46.01	5.92	5.53	13.42	7.98	5.56	5.46	10.83	6.37	11.51	0	0	0	0	0	0	13.3442	0	13.3442	1
p@chr19:45959099..45959131,-	chr19:45959099..45959131,-	chr19:45959099..45959131,-	CAGE_peak_at_chr19:45959099..45959131,-	NA	NA	NA	NA	42.66	53.95	50.56	4.23	4.89	2.94	3.37	1.5	2.41	1.14	0.2	0.55	0	0	0	0	0	0	14.0333	0	14.0333	1
p1@FOSB	FOSB	chr19:45971246..45971265,+	CAGE_peak_1_at_FOSB_5end	0bp_to_ENST00000353609,ENST00000417353,ENST00000443841,ENST00000455928,NM_001114171,NM_006732,uc002pbw.2,uc002pbx.3,uc002pby.3,uc010eka.1,uc010ekb.1,uc010ekc.1,uc010ekd.1,uc010eke.2,uc010ekf.2,uc010ekg.2_5end	entrezgene:2354	HGNC:3797	uniprot:P53539,uniprot:E9PHJ3,uniprot:E7EPR6,uniprot:E7EXA9,uniprot:A8VJE1	1036.53	1638.65	1693.99	335.68	437.33	349.92	380.91	580.28	403.1	231.15	181.01	238.56	0	0.47	0.74	0	0	0	625.593	0.201667	625.391	0.999678
p@chr19:47616356..47616379,-	chr19:47616356..47616379,-	chr19:47616356..47616379,-	CAGE_peak_at_chr19:47616356..47616379,-	NA	NA	NA	NA	34.9	34.49	35.37	17.96	24.24	26.21	16.18	16.52	16.39	21.95	21.48	24.84	2.46	3.74	2.23	9.99	4.07	2.92	24.2108	4.235	19.9758	0.825078
p@chr19:47729523..47729537,+	chr19:47729523..47729537,+	chr19:47729523..47729537,+	CAGE_peak_at_chr19:47729523..47729537,+	NA	NA	NA	NA	68.7	84.23	120.88	27.46	52.51	51.37	29.65	20.72	22.98	59.57	31.43	44.2	5.91	4.21	7.13	2	3.52	1.82	51.1417	4.09833	47.0433	0.919863
p2@TICAM1	TICAM1	chr19:4831671..4831697,-	CAGE_peak_2_at_TICAM1_5end	39bp_to_ENST00000248244,NM_182919,uc002mbi.2_5end	entrezgene:148022	HGNC:18348	uniprot:Q8IUC6	112.46	121.93	64.67	15.63	22.11	9.22	11.68	5.86	12.22	17.39	11.34	5.85	1.23	1.17	1.49	4	2.44	3.64	34.1967	2.32833	31.8683	0.931913
p3@EMP3	EMP3	chr19:48828647..48828658,+	CAGE_peak_3_at_EMP3_5end	18bp_to_ENST00000270221,NM_001425,uc002piv.2_5end	entrezgene:2014	HGNC:3335	uniprot:P54852	13.3	12.23	13.67	21.13	24.66	22.43	6.07	7.51	7.88	29.93	17.11	21.19	5.17	1.64	5.35	2	1.9	1.82	16.4258	2.98	13.4458	0.818578
p1@PPP1R15A	PPP1R15A	chr19:49375669..49375684,+	CAGE_peak_1_at_PPP1R15A_5end	0bp_to_ENST00000540695,ENST00000544084_5end	entrezgene:23645	HGNC:14375	uniprot:F5GYI4,uniprot:B4DMT2	3284.64	4574.82	3475	394.84	817.46	405.48	599.05	771.46	464.5	362.82	385.5	296.1	48.01	68.8	68.37	73.91	91.38	91.84	1319.31	73.7183	1245.59	0.944123
p@chr19:49378758..49378867,+	chr19:49378758..49378867,+	chr19:49378758..49378867,+	CAGE_peak_at_chr19:49378758..49378867,+	NA	NA	NA	NA	37.67	46.73	52.52	2.75	5.53	3.77	4.72	3.3	2.57	3.71	0.99	0.91	0	0	0.3	0	0.27	0	13.7642	0.095	13.6692	0.993098
p@chr19:49383883..49383887,+	chr19:49383883..49383887,+	chr19:49383883..49383887,+	CAGE_peak_at_chr19:49383883..49383887,+	NA	NA	NA	NA	45.98	41.71	35.59	0.63	1.28	1.05	1.01	1.35	1.45	0.29	0.6	1.46	0	0	0	0	0.27	0	11.0333	0.045	10.9883	0.995921
p1@FLT3LG	FLT3LG	chr19:49977834..49977857,+	CAGE_peak_1_at_FLT3LG_5end	16bp_to_NM_001204503,uc002pnx.2,uc010yav.1_5end	entrezgene:2323	HGNC:3766	uniprot:P49771	34.35	55.75	50.56	0.21	0.64	0.42	0	0	0.16	0.29	1.59	0.37	0	0.23	0	0	0.27	0	12.0283	0.0833333	11.945	0.993072
p@chr19:50284821..50284856,+	chr19:50284821..50284856,+	chr19:50284821..50284856,+	CAGE_peak_at_chr19:50284821..50284856,+	NA	NA	NA	NA	4.99	2.61	2.82	33.38	34.87	12.37	1.91	2.55	1.77	29.64	36.4	25.76	0	0	0	0	0	0	15.7558	0	15.7558	1
p1@NAPSB	NAPSB	chr19:50848009..50848031,-	CAGE_peak_1_at_NAPSB_5end	0bp_to_ENST00000525179,ENST00000527780,ENST00000534096,ENST00000534789_5end		HGNC:13396		2.77	30.48	20.18	183.37	129.48	149.28	121.2	89.36	54.97	181.55	122.33	155.08	7.14	0.7	1.19	9.99	5.69	2.19	103.337	4.48333	98.8542	0.956615
p1@NKG7	NKG7	chr19:51875894..51875975,-	CAGE_peak_1_at_NKG7_5end	0bp_to_ENST00000221978,NM_005601,uc002pwj.2,uc002pwk.2_5end	entrezgene:4818	HGNC:7830	uniprot:Q16617	329.63	317.86	379.99	62.32	48.9	52.21	9.1	8.26	5.14	72.39	40.58	39.82	4.68	1.17	33	0	0.27	0	113.85	6.52	107.33	0.942732
p3@SIGLEC10	SIGLEC10	chr19:51920837..51920848,-	CAGE_peak_3_at_SIGLEC10_5end	0bp_to_ENST00000530476_5end	entrezgene:89790	HGNC:15620	uniprot:E9PJA1	5.54	2.01	0.43	18.17	17.01	12.79	4.49	2.1	4.98	15.11	23.27	26.3	1.72	0.94	2.08	0	0.27	0.36	11.0167	0.895	10.1217	0.918759
p1@SIGLEC10	SIGLEC10	chr19:51920873..51920906,-	CAGE_peak_1_at_SIGLEC10_5end	0bp_to_ENST00000436984,ENST00000441969,ENST00000524527,ENST00000525998_5end	entrezgene:89790	HGNC:15620	uniprot:C9JM10,uniprot:E9PL79	38.23	38.5	19.97	205.55	170.51	146.13	52.46	50.46	67.18	190.96	262.57	247.51	27.82	23.17	68.96	4	5.42	5.1	124.169	22.4117	101.758	0.819507
p1@FPR1	FPR1	chr19:52255107..52255151,-	CAGE_peak_1_at_FPR1_5end	0bp_to_ENST00000304748,NM_001193306,NM_002029,uc002pxq.2_5end	entrezgene:2357	HGNC:3826	uniprot:P21462	324.09	315.66	248.26	482.51	308.28	428.33	1040.28	826.72	531.36	308.95	130.49	179.19	41.36	74.18	104.19	0	22.23	9.84	427.01	41.9667	385.043	0.90172
p1@FPR2	FPR2	chr19:52264423..52264439,+	CAGE_peak_1_at_FPR2_5end	-13bp_to_NM_001005738,uc002pxr.2,uc002pxs.3_5end	entrezgene:2358	HGNC:3827	uniprot:P25090	8.31	12.83	6.51	22.39	19.35	17.19	56.73	68.33	36.97	13.4	10.94	7.85	3.94	8.89	8.62	0	0.27	0	23.4	3.62	19.78	0.845299
p@chr19:52288576..52288603,+	chr19:52288576..52288603,+	chr19:52288576..52288603,+	CAGE_peak_at_chr19:52288576..52288603,+	NA	NA	NA	NA	52.08	39.51	14.54	5.92	9.99	6.29	4.83	4.2	2.09	0.29	0.2	0.37	0.49	1.17	0.45	0	0.27	0	11.6925	0.396667	11.2958	0.966075
p@chr19:52314801..52314858,+	chr19:52314801..52314858,+	chr19:52314801..52314858,+	CAGE_peak_at_chr19:52314801..52314858,+	NA	NA	NA	NA	77.01	82.42	52.08	4.65	7.87	2.31	4.83	4.51	1.13	0.57	0.2	0.37	0	0.94	0	0	0.54	0.36	19.8292	0.306667	19.5225	0.984535
p1@CU691365	CU691365	chr19:52328041..52328073,-	CAGE_peak_1_at_CU691365_5end	0bp_to_CU691365_5end				42.66	52.14	20.62	7.18	7.23	4.82	3.82	4.66	3.38	0.86	0.2	0.18	0	0	0.45	0	0.27	0.36	12.3125	0.18	12.1325	0.985381
p1@NLRP12	NLRP12	chr19:54327542..54327591,-	CAGE_peak_1_at_NLRP12_5end	0bp_to_ENST00000391775_5end	entrezgene:91662	HGNC:22938	uniprot:A8MTQ2	17.73	22.66	19.1	18.17	12.12	12.37	90.09	58.12	62.2	14.82	7.56	8.04	3.45	4.21	6.24	0	1.63	0.36	28.5817	2.64833	25.9333	0.907342
p1@VSTM1	VSTM1	chr19:54567159..54567226,-	CAGE_peak_1_at_VSTM1_5end	0bp_to_ENST00000338372,ENST00000376626,ENST00000447872,NM_198481,uc002qcw.3,uc002qcx.3,uc010erb.2_5end	entrezgene:284415	HGNC:29455	uniprot:Q6UX27	48.2	12.03	12.15	22.39	22.32	7.97	48.53	40.25	23.14	21.95	17.9	7.12	1.48	0	0	2	0.27	2.19	23.6625	0.99	22.6725	0.958162
p1@LILRB2	LILRB2	chr19:54784937..54784971,-	CAGE_peak_1_at_LILRB2_5end	0bp_to_ENST00000493242_5end	entrezgene:10288	HGNC:6606		113.57	102.88	83.98	166.89	103.96	56.19	160.63	83.8	54	183.55	128.9	75.81	35.46	1.64	27.5	17.98	22.23	13.85	109.513	19.7767	89.7367	0.819413	Known CD locus
p1@LILRA5	LILRA5	chr19:54824395..54824447,-	CAGE_peak_1_at_LILRA5_5end	0bp_to_ENST00000301219,NM_021250,NM_181879,NM_181985,NM_181986,uc002qfe.2,uc002qff.2,uc002qfg.1,uc002qfh.1,uc010yev.1,uc010yew.1_5end	entrezgene:353514	HGNC:16309	uniprot:A6NI73	166.2	179.49	196.18	362.3	311.47	279.27	232.97	227.22	144.17	325.2	304.14	343.04	15.76	9.36	19.02	27.97	17.62	7.65	255.971	16.23	239.741	0.936594
p1@LILRA1	LILRA1	chr19:55105085..55105136,+	CAGE_peak_1_at_LILRA1_5end	0bp_to_ENST00000251372,ENST00000453777,ENST00000477255,NM_006863,uc002qgh.1_5end	entrezgene:11024	HGNC:6602	uniprot:O75019	21.05	17.05	14.32	66.97	71.86	54.3	49.65	47.31	41.79	55.01	76.19	65.39	0.98	0.23	1.04	2	2.44	3.28	48.4075	1.66167	46.7458	0.965673
p1@FCAR	FCAR	chr19:55385682..55385717,+	CAGE_peak_1_at_FCAR_5end	0bp_to_ENST00000391726_5end	entrezgene:2204	HGNC:3608	uniprot:Q92587	352.34	281.16	358.94	73.09	113.32	74.64	199.16	234.73	201.55	50.45	26.06	5.48	11.33	29.48	20.21	7.99	11.12	4.37	164.243	14.0833	150.16	0.914253
p@chr19:6065937..6065958,-	chr19:6065937..6065958,-	chr19:6065937..6065958,-	CAGE_peak_at_chr19:6065937..6065958,-	NA	NA	NA	NA	31.02	30.48	163.19	18.59	19.56	39.42	18.2	48.06	25.88	14.25	6.96	11.87	0.49	1.4	0.59	0	0.54	0	35.6233	0.503333	35.12	0.985871
p1@RFX2	RFX2	chr19:6110474..6110551,-	CAGE_peak_1_at_RFX2_5end	112bp_to_ENST00000303657,ENST00000359161,NM_000635,NM_134433,uc002meb.2,uc002mec.2,uc010xiy.1_5end	entrezgene:5990	HGNC:9983	uniprot:P48378	11.63	49.74	37.98	5.7	4.46	8.18	9.88	17.72	24.91	8.84	3.58	6.39	2.22	2.57	4.01	4	1.08	0.73	15.7508	2.435	13.3158	0.845405
p1@EMR1	EMR1	chr19:6887571..6887610,+	CAGE_peak_1_at_EMR1_5end	0bp_to_ENST00000250572,ENST00000312053,ENST00000381404,ENST00000381407,ENST00000450315,ENST00000543519,NM_001974,uc002mfw.2,uc010dvb.2,uc010dvc.2,uc010xji.1,uc010xjj.1_5end	entrezgene:2015	HGNC:3336	uniprot:Q14246,uniprot:E9PD45,uniprot:E7EPX9	21.61	18.85	18.45	98.44	93.97	59.75	26.62	21.93	31.82	143.08	228.36	143.94	6.89	0.94	4.76	4	3.25	1.46	75.5683	3.55	72.0183	0.953023
p@chr19:7414040..7414081,+	chr19:7414040..7414081,+	chr19:7414040..7414081,+	CAGE_peak_at_chr19:7414040..7414081,+	NA	NA	NA	NA	23.27	20.66	16.49	51.12	34.44	39.42	26.4	25.83	26.68	56.72	48.54	59.73	0.49	0	1.19	0	0	1.82	35.775	0.583333	35.1917	0.983694
p@chr19:7710774..7710888,+	chr19:7710774..7710888,+	chr19:7710774..7710888,+	CAGE_peak_at_chr19:7710774..7710888,+	NA	NA	NA	NA	505.8	277.95	173.61	249.49	416.28	330	241.96	360.12	490.86	756.14	880.8	758.97	1.97	1.4	5.05	0	0.27	0	453.498	1.44833	452.05	0.996806
p@chr2:102844152..102844175,-	chr2:102844152..102844175,-	chr2:102844152..102844175,-	CAGE_peak_at_chr2:102844152..102844175,-	NA	NA	NA	NA	86.42	23.46	51.21	2.75	2.98	5.66	6.74	2.55	3.86	4.28	1.39	0.91	0	0	0	0	0	0.73	16.0175	0.121667	15.8958	0.992404
p@chr2:109210699..109210729,-	chr2:109210699..109210729,-	chr2:109210699..109210729,-	CAGE_peak_at_chr2:109210699..109210729,-	NA	NA	NA	NA	74.24	62.57	51	5.07	7.44	2.94	6.4	2.25	1.45	0.86	0.6	0.37	0	0.7	0.15	2	0.27	0	17.9325	0.52	17.4125	0.971002
p@chr2:109210859..109210883,+	chr2:109210859..109210883,+	chr2:109210859..109210883,+	CAGE_peak_at_chr2:109210859..109210883,+	NA	NA	NA	NA	62.6	35.3	35.81	11.83	20.62	8.18	5.5	1.95	1.93	5.99	4.58	2.56	0	0.94	0.15	0	0.27	0	16.4042	0.226667	16.1775	0.986182
p@chr2:109253956..109253991,+	chr2:109253956..109253991,+	chr2:109253956..109253991,+	CAGE_peak_at_chr2:109253956..109253991,+	NA	NA	NA	NA	125.2	82.22	69.88	6.34	11.48	5.24	2.47	0.3	1.45	0.86	0.99	0.55	0	0.23	0	2	0	0	25.5817	0.371667	25.21	0.985471
p1@BCL2L11	BCL2L11	chr2:111878483..111878501,+	CAGE_peak_1_at_BCL2L11_5end	0bp_to_ENST00000308659,ENST00000337565,ENST00000357757,ENST00000393253,NM_001204106,NM_001204107,NM_001204108,NM_001204109,NM_001204110,NM_001204111,NM_001204112,NM_001204113,NM_006538,NM_138621,NM_138622,NM_138623,NM_138624,NM_138625,NM_138626,NM_138627,NM_207002,NM_207003,uc002tgt.1,uc002tgu.1,uc002tgv.1_5end	entrezgene:10018	HGNC:994	uniprot:O43521	63.16	114.51	78.34	46.48	49.32	50.11	78.41	79.44	108.17	35.91	41.97	46.4	5.66	1.87	6.69	5.99	4.07	5.1	66.0183	4.89667	61.1217	0.925829	CD-specific association
p@chr2:113033704..113033722,-	chr2:113033704..113033722,-	chr2:113033704..113033722,-	CAGE_peak_at_chr2:113033704..113033722,-	NA	NA	NA	NA	50.41	33.29	37.33	9.08	8.29	9.02	7.64	6.46	3.86	2.85	4.77	5.11	0	0	0.59	2	0.27	0	14.8425	0.476667	14.3658	0.967885
p1@IL1A	IL1A	chr2:113542063..113542077,-	CAGE_peak_1_at_IL1A_5end	89bp_to_ENST00000263339_5end	entrezgene:3552	HGNC:5991	uniprot:P01583	130.74	96.06	65.75	0.42	2.55	1.05	0.11	0.75	1.45	0	0	0.18	0.49	5.85	2.53	0	0	1.09	24.9217	1.66	23.2617	0.933391
p@chr2:113542167..113542212,+	chr2:113542167..113542212,+	chr2:113542167..113542212,+	CAGE_peak_at_chr2:113542167..113542212,+	NA	NA	NA	NA	64.82	42.72	31.25	0.85	2.55	0.84	1.01	0.3	0.8	0	0.4	0.18	0	0	0	0	0	0	12.1433	0	12.1433	1
p2@IL1B	IL1B	chr2:113590332..113590401,-	CAGE_peak_2_at_IL1B_5end	0bp_to_AB451494,AF043335_5end	entrezgene:3553	HGNC:5992	uniprot:B5BUQ8,uniprot:O43645	29.92	62.37	44.92	0.21	0.64	0.84	0.56	0.75	0.16	0.29	0	0	0	0	0.15	0	0	0.36	11.7217	0.085	11.6367	0.992748
p1@IL1B	IL1B	chr2:113594347..113594363,-	CAGE_peak_1_at_IL1B_5end	0bp_to_ENST00000477398,ENST00000491056,ENST00000496280,NM_000576,uc002tii.1_5end	entrezgene:3553	HGNC:5992	uniprot:P01584	17452	15561.9	11846.2	102.04	413.73	231.46	193.32	286.09	219.23	26.51	11.54	27.95	7.63	41.65	24.38	7.99	5.15	4.74	3864.32	15.2567	3849.07	0.996052
p@chr2:113596926..113596991,-	chr2:113596926..113596991,-	chr2:113596926..113596991,-	CAGE_peak_at_chr2:113596926..113596991,-	NA	NA	NA	NA	64.26	72.8	63.15	0	1.28	0.63	1.01	0.75	0.96	0	0	0	0	0	0.15	0	0	0	17.07	0.025	17.045	0.998535
p1@AK127841	AK127841	chr2:113597544..113597572,+	CAGE_peak_1_at_AK127841_5end	-332bp_to_AK127841_5end				44.87	43.72	38.19	0.63	2.55	0.84	0.34	0.3	0.16	0	0	0	0	0	0	0	0	0	10.9667	0	10.9667	1
p@chr2:113645638..113645653,-	chr2:113645638..113645653,-	chr2:113645638..113645653,-	CAGE_peak_at_chr2:113645638..113645653,-	NA	NA	NA	NA	271.46	132.76	126.95	0.21	0	0	0	0	0.32	0	0	0	0	0	0.3	0	0	0	44.3083	0.05	44.2583	0.998872
p@chr2:113841162..113841225,+	chr2:113841162..113841225,+	chr2:113841162..113841225,+	CAGE_peak_at_chr2:113841162..113841225,+	NA	NA	NA	NA	61.49	43.12	43.4	0.85	1.7	0.84	0.45	0.45	0.32	0	0	0.37	0	0.23	0.3	0	0.27	1.46	12.7492	0.376667	12.3725	0.970456
p@chr2:113869833..113869871,+	chr2:113869833..113869871,+	chr2:113869833..113869871,+	CAGE_peak_at_chr2:113869833..113869871,+	NA	NA	NA	NA	33.24	38.3	57.07	0	0	0.21	0.22	0.15	0	0	0	0	0	0.47	0	0	0	0	10.7658	0.0783333	10.6875	0.992724
p@chr2:118738783..118738806,+	chr2:118738783..118738806,+	chr2:118738783..118738806,+	CAGE_peak_at_chr2:118738783..118738806,+	NA	NA	NA	NA	147.92	109.7	73.78	0.63	4.68	1.89	1.46	0.15	0.48	0	0	0	0	0	0	0	0	0	28.3908	0	28.3908	1
p1@RNU4ATAC	RNU4ATAC	chr2:122288448..122288467,+	CAGE_peak_1_at_RNU4ATAC_5end	0bp_to_ENST00000385771,NR_023343,uc010yzd.1_5end	entrezgene:100151683	HGNC:34016		468.13	208.17	309.89	17.53	24.45	52.21	16.18	8.71	6.75	176.14	22.48	50.05	3.69	1.17	13.67	4	17.08	3.64	113.391	7.20833	106.182	0.936429
p@chr2:128145779..128145837,+	chr2:128145779..128145837,+	chr2:128145779..128145837,+	CAGE_peak_at_chr2:128145779..128145837,+	NA	NA	NA	NA	24.93	33.09	23.65	13.52	15.52	22.43	17.86	10.66	9.16	6.56	3.78	6.94	3.45	2.11	2.82	4	2.98	3.28	15.675	3.10667	12.5683	0.801808
p@chr2:128165844..128165933,+	chr2:128165844..128165933,+	chr2:128165844..128165933,+	CAGE_peak_at_chr2:128165844..128165933,+	NA	NA	NA	NA	42.1	32.69	21.27	3.38	2.34	5.03	7.3	3.45	2.89	1.43	0.8	0.37	0.74	0.7	2.08	0	0.54	1.09	10.2542	0.858333	9.39583	0.916294
p@chr2:128458161..128458191,-	chr2:128458161..128458191,-	chr2:128458161..128458191,-	CAGE_peak_at_chr2:128458161..128458191,-	NA	NA	NA	NA	115.79	86.23	67.06	3.38	4.25	2.94	2.36	1.35	0.64	0.86	0.2	0.37	0	0	0	0	0	0	23.7858	0	23.7858	1
p@chr2:128458939..128458961,-	chr2:128458939..128458961,-	chr2:128458939..128458961,-	CAGE_peak_at_chr2:128458939..128458961,-	NA	NA	NA	NA	68.14	38.1	46.44	11.41	14.67	9.43	11.23	6.91	3.05	8.55	3.98	3.47	0.25	0	0.15	0	0.27	0	18.7817	0.111667	18.67	0.994054
p1@CXCR4	CXCR4	chr2:136875712..136875725,-	CAGE_peak_1_at_CXCR4_5end	0bp_to_ENST00000537957,NM_003467,uc002tuz.2_5end	entrezgene:7852	HGNC:2561	uniprot:P61073	581.14	700.9	540.57	1082.26	816.61	467.96	887.62	816.06	426.57	449.47	392.46	154.9	168.9	45.16	53.95	7.99	41.76	46.65	609.71	60.735	548.975	0.900387
p@chr2:136971933..136971966,-	chr2:136971933..136971966,-	chr2:136971933..136971966,-	CAGE_peak_at_chr2:136971933..136971966,-	NA	NA	NA	NA	88.09	61.57	41.23	9.72	11.06	6.08	2.58	0.9	1.93	4.28	1.59	1.28	0.25	0	0.3	0	0	0	19.1925	0.0916667	19.1008	0.995224
p@chr2:136996796..136996833,+	chr2:136996796..136996833,+	chr2:136996796..136996833,+	CAGE_peak_at_chr2:136996796..136996833,+	NA	NA	NA	NA	49.86	65.18	27.34	24.29	6.17	13.21	9.66	3.15	3.21	9.98	4.18	1.64	0.25	0.23	0	2	0	0	18.1558	0.413333	17.7425	0.977234
p@chr2:143623626..143623656,-	chr2:143623626..143623656,-	chr2:143623626..143623656,-	CAGE_peak_at_chr2:143623626..143623656,-	NA	NA	NA	NA	28.25	26.67	16.06	9.08	10.84	6.92	14.72	9.46	15.75	2.85	2.59	2.19	0.98	2.57	1.34	0	0.81	1.46	12.115	1.19333	10.9217	0.9015
p@chr2:143625842..143625859,-	chr2:143625842..143625859,-	chr2:143625842..143625859,-	CAGE_peak_at_chr2:143625842..143625859,-	NA	NA	NA	NA	63.16	30.28	29.3	8.45	13.82	10.06	9.88	6.61	5.95	3.14	0.8	1.28	0	0	0	0	0	0	15.2275	0	15.2275	1
p@chr2:143626199..143626216,+	chr2:143626199..143626216,+	chr2:143626199..143626216,+	CAGE_peak_at_chr2:143626199..143626216,+	NA	NA	NA	NA	159.55	209.77	166.66	11.2	28.06	16.56	9.1	9.91	10.77	6.56	3.38	2.56	0	0	0.15	0	0	0	52.84	0.025	52.815	0.999527
p@chr2:143630982..143631022,-	chr2:143630982..143631022,-	chr2:143630982..143631022,-	CAGE_peak_at_chr2:143630982..143631022,-	NA	NA	NA	NA	125.76	71.39	57.07	6.55	12.54	7.55	5.73	3.6	5.63	2	1.79	2.37	0	0.23	0	0	0	0	25.165	0.0383333	25.1267	0.998477
p@chr2:143631175..143631190,+	chr2:143631175..143631190,+	chr2:143631175..143631190,+	CAGE_peak_at_chr2:143631175..143631190,+	NA	NA	NA	NA	90.3	59.16	52.52	4.65	8.08	10.06	7.41	4.96	6.27	3.99	0.99	1.46	0	0	0	0	0	0	20.8208	0	20.8208	1
p@chr2:143631805..143631823,-	chr2:143631805..143631823,-	chr2:143631805..143631823,-	CAGE_peak_at_chr2:143631805..143631823,-	NA	NA	NA	NA	515.22	258.9	212.67	5.7	16.16	12.58	8.09	6.46	7.55	5.13	3.18	2.19	0.25	0.94	0	0	0	0	87.8192	0.198333	87.6208	0.997742
p@chr2:143631826..143631840,-	chr2:143631826..143631840,-	chr2:143631826..143631840,-	CAGE_peak_at_chr2:143631826..143631840,-	NA	NA	NA	NA	148.47	73.2	68.14	7.18	18.07	7.55	6.29	4.36	6.11	4.28	2.98	4.02	0	0	0	0	0	0	29.2208	0	29.2208	1
p@chr2:143632259..143632315,+	chr2:143632259..143632315,+	chr2:143632259..143632315,+	CAGE_peak_at_chr2:143632259..143632315,+	NA	NA	NA	NA	243.2	116.32	84.2	28.1	48.9	34.38	22.47	15.32	23.79	9.69	4.97	4.38	0	0	0	0	0	0	52.9767	0	52.9767	1
p@chr2:143635061..143635089,-	chr2:143635061..143635089,-	chr2:143635061..143635089,-	CAGE_peak_at_chr2:143635061..143635089,-	NA	NA	NA	NA	49.31	20.25	18.88	5.92	16.58	9.64	7.64	5.86	4.5	5.99	2.98	2.37	0	0.23	0	0	0	0	12.4933	0.0383333	12.455	0.996932
p@chr2:145261642..145261646,-	chr2:145261642..145261646,-	chr2:145261642..145261646,-	CAGE_peak_at_chr2:145261642..145261646,-	NA	NA	NA	NA	133.51	85.43	5.21	8.03	9.14	12.37	8.09	9.46	11.41	17.1	11.94	16.81	3.2	3.74	0.59	0	1.08	2.92	27.375	1.92167	25.4533	0.929802
p@chr2:145262706..145262720,-	chr2:145262706..145262720,-	chr2:145262706..145262720,-	CAGE_peak_at_chr2:145262706..145262720,-	NA	NA	NA	NA	22.16	36.5	29.3	2.32	3.4	4.61	1.91	3.3	2.57	5.13	5.37	3.84	3.45	1.4	1.34	0	3.52	1.46	10.0342	1.86167	8.1725	0.814467
p5@ZEB2	ZEB2	chr2:145271342..145271377,-	CAGE_peak_5_at_ZEB2_5end	0bp_to_AF161345_5end	entrezgene:9839	HGNC:14881	uniprot:Q9P0F4	156.23	136.77	132.16	31.69	52.73	38.58	7.08	9.76	7.39	17.39	14.12	14.61	0.25	0	0.59	0	0	0.36	51.5425	0.2	51.3425	0.99612
p@chr2:145271515..145271532,+	chr2:145271515..145271532,+	chr2:145271515..145271532,+	CAGE_peak_at_chr2:145271515..145271532,+	NA	NA	NA	NA	104.71	97.87	68.58	18.17	41.03	24.32	9.77	14.42	12.05	10.55	8.35	8.4	0.74	0.47	1.34	0	0.27	0	34.8517	0.47	34.3817	0.986514
p@chr2:145275275..145275292,+	chr2:145275275..145275292,+	chr2:145275275..145275292,+	CAGE_peak_at_chr2:145275275..145275292,+	NA	NA	NA	NA	42.66	42.31	30.6	6.55	9.14	8.18	4.49	4.05	8.52	2	3.58	4.93	0	0	0.45	0	0	0.36	13.9175	0.135	13.7825	0.9903
p@chr2:145275294..145275339,+	chr2:145275294..145275339,+	chr2:145275294..145275339,+	CAGE_peak_at_chr2:145275294..145275339,+	NA	NA	NA	NA	134.62	90.85	77.04	4.65	20.41	8.81	7.86	7.66	9.96	3.42	3.38	3.29	0.74	0	0.15	0	0	0	30.9958	0.148333	30.8475	0.995214
p@chr2:145276830..145276848,-	chr2:145276830..145276848,-	chr2:145276830..145276848,-	CAGE_peak_at_chr2:145276830..145276848,-	NA	NA	NA	NA	19.94	29.68	19.31	6.76	18.71	13	3.59	3.15	6.59	3.99	5.17	5.48	1.97	0.94	1.93	2	1.36	0	11.2808	1.36667	9.91417	0.878851
p1@ZEB2-AS1	ZEB2-AS1	chr2:145276968..145276984,+	CAGE_peak_1_at_ZEB2-AS1_5end	-196bp_to_ENST00000428623_5end		HGNC:37149		36.01	23.06	22.14	16.69	25.09	22.85	12.13	9.76	12.38	6.84	6.17	8.77	0.74	0.23	0.59	0	2.44	0	16.8242	0.666667	16.1575	0.960374
p@chr2:145418361..145418387,-	chr2:145418361..145418387,-	chr2:145418361..145418387,-	CAGE_peak_at_chr2:145418361..145418387,-	NA	NA	NA	NA	68.7	36.3	51.65	2.96	7.23	2.1	0.9	1.05	1.29	0.86	0.4	0.73	0	0	0	0	0	0	14.5142	0	14.5142	1
p@chr2:145418812..145418848,+	chr2:145418812..145418848,+	chr2:145418812..145418848,+	CAGE_peak_at_chr2:145418812..145418848,+	NA	NA	NA	NA	44.32	31.28	37.11	4.01	9.99	6.71	2.81	3.45	2.89	2	1.79	2.74	0	0	0	0	0	0.36	12.425	0.06	12.365	0.995171
p@chr2:145418858..145418888,+	chr2:145418858..145418888,+	chr2:145418858..145418888,+	CAGE_peak_at_chr2:145418858..145418888,+	NA	NA	NA	NA	73.13	51.54	63.8	22.6	35.72	24.53	7.53	7.06	5.14	10.83	10.34	9.32	0.25	0.7	0.15	0	0.81	0.73	26.795	0.44	26.355	0.983579
p@chr2:145440056..145440091,+	chr2:145440056..145440091,+	chr2:145440056..145440091,+	CAGE_peak_at_chr2:145440056..145440091,+	NA	NA	NA	NA	37.12	18.65	21.92	31.69	66.33	44.45	9.1	6.91	7.07	29.36	15.52	21.55	1.97	1.87	0.15	0	0.81	0.73	25.8058	0.921667	24.8842	0.964285
p@chr2:145459109..145459140,+	chr2:145459109..145459140,+	chr2:145459109..145459140,+	CAGE_peak_at_chr2:145459109..145459140,+	NA	NA	NA	NA	172.29	101.48	117.84	17.75	27.43	23.48	11.79	10.66	12.22	2.85	1.79	2.19	0.25	0	0.15	0	0.27	0	41.8142	0.111667	41.7025	0.997329
p@chr2:145459144..145459166,+	chr2:145459144..145459166,+	chr2:145459144..145459166,+	CAGE_peak_at_chr2:145459144..145459166,+	NA	NA	NA	NA	54.85	27.07	25.61	8.03	9.99	8.6	3.59	1.8	3.86	2	1.19	2.19	0	0	0	0	0	0	12.3983	0	12.3983	1
p@chr2:145461410..145461414,-	chr2:145461410..145461414,-	chr2:145461410..145461414,-	CAGE_peak_at_chr2:145461410..145461414,-	NA	NA	NA	NA	45.43	49.13	42.97	2.32	4.25	2.1	0.45	1.2	0.32	0.29	0.2	0.18	0	0	0	0	0	0	12.4033	0	12.4033	1
p@chr2:145462189..145462211,+	chr2:145462189..145462211,+	chr2:145462189..145462211,+	CAGE_peak_at_chr2:145462189..145462211,+	NA	NA	NA	NA	54.85	46.33	27.56	0.42	0.21	0	0	0	0	0	0	0	0	0	0	0	0	0	10.7808	0	10.7808	1
p@chr2:148386793..148386830,+	chr2:148386793..148386830,+	chr2:148386793..148386830,+	CAGE_peak_at_chr2:148386793..148386830,+	NA	NA	NA	NA	183.93	161.24	131.29	1.48	6.17	3.56	2.58	2.55	4.18	0	0.4	0.18	0	1.17	0	0	0.54	0.36	41.4633	0.345	41.1183	0.991679
p@chr2:148388243..148388287,-	chr2:148388243..148388287,-	chr2:148388243..148388287,-	CAGE_peak_at_chr2:148388243..148388287,-	NA	NA	NA	NA	68.7	46.53	38.41	0.42	2.98	1.89	0.22	0.3	0.16	0	0.2	0	0	0.23	0	0	0	0	13.3175	0.0383333	13.2792	0.997122
p1@TNFAIP6	TNFAIP6	chr2:152214098..152214115,+	CAGE_peak_1_at_TNFAIP6_5end	0bp_to_ENST00000243347,NM_007115,uc002txk.2_5end	entrezgene:7130	HGNC:11898	uniprot:P98066	473.67	389.66	223.09	6.97	16.8	19.71	21.01	15.62	37.45	0.57	1.19	1.83	5.17	26.91	16.94	0	1.08	4.01	100.631	9.01833	91.6125	0.910382
p1@NR4A2	NR4A2	chr2:157189180..157189290,-	CAGE_peak_1_at_NR4A2_5end	0bp_to_ENST00000339562,ENST00000421709,ENST00000424077,ENST00000426264,ENST00000539077,NM_006186,uc002tyx.3,uc002tyz.3,uc010zcf.1_5end	entrezgene:4929	HGNC:7981	uniprot:P43354,uniprot:C9JWQ1,uniprot:C9IYM5,uniprot:Q6NXU0,uniprot:F5H4G9,uniprot:F1D8N6,uniprot:Q53EL4	218.27	308.04	372.17	68.66	79.3	62.9	142.77	129.6	120.54	56.72	36.2	37.45	0	0	0.59	0	0.27	0	136.052	0.143333	135.908	0.998946
p2@NR4A2	NR4A2	chr2:157198916..157198978,-	CAGE_peak_2_at_NR4A2_5end	-56bp_to_ENST00000409572_5end	entrezgene:4929	HGNC:7981	uniprot:P43354	25.48	28.88	38.63	25.35	25.3	25.58	47.74	23.13	18.32	32.49	20.09	23.56	1.48	0.47	2.23	5.99	1.63	0.73	27.8792	2.08833	25.7908	0.925093
p3@CYTIP	CYTIP	chr2:158300487..158300500,-	CAGE_peak_3_at_CYTIP_5end	97bp_to_ENST00000483929_5end	entrezgene:9595	HGNC:9506		2.77	4.21	7.81	31.27	36.99	16.14	15.5	18.02	15.91	47.88	59.28	42.2	0	0.47	0.15	0	0.81	0.36	24.8317	0.298333	24.5333	0.987986
p2@CYTIP	CYTIP	chr2:158300517..158300544,-	CAGE_peak_2_at_CYTIP_5end	53bp_to_ENST00000483929_5end	entrezgene:9595	HGNC:9506		43.21	53.75	39.06	170.48	190.28	105.04	100.98	106.93	94.02	240.27	244.27	155.45	7.88	8.42	4.31	2	4.34	6.56	128.645	5.585	123.06	0.956586
p1@CYTIP	CYTIP	chr2:158300556..158300612,-	CAGE_peak_1_at_CYTIP_5end	0bp_to_ENST00000457793,ENST00000462109,ENST00000483929,NM_004288,uc002tzj.1_5end	entrezgene:9595	HGNC:9506	uniprot:F8WF61,uniprot:O60759	330.74	391.46	313.36	694.4	663.11	491.02	631.74	655.22	618.63	859.31	930.33	707.46	30.28	49.14	26.9	5.99	19.25	21.5	607.232	25.51	581.722	0.95799
p1@TANK	TANK	chr2:162016916..162016954,+	CAGE_peak_1_at_TANK_5end	0bp_to_ENST00000405852,ENST00000432692,ENST00000441987,ENST00000457887,ENST00000477952,ENST00000494976,NM_001199135,uc002ubs.2_5end	entrezgene:10010	HGNC:11562	uniprot:E7EQA9,uniprot:E7EM55,uniprot:E9PEK1,uniprot:E7ERM9,uniprot:B2R7S3,uniprot:Q6NW12,uniprot:Q92844	101.94	142.59	116.32	83.23	83.34	86.8	86.27	97.61	122.96	72.96	95.88	97.91	21.42	26.91	18.13	4	26.03	22.23	98.9842	19.7867	79.1975	0.800103
p2@GALNT3	GALNT3	chr2:166651191..166651213,-	CAGE_peak_2_at_GALNT3_5end	0bp_to_ENST00000392701_5end	entrezgene:2591	HGNC:4125	uniprot:Q14435	29.92	27.47	24.74	11.62	7.87	10.27	12.02	8.41	12.7	9.12	12.53	12.97	0.98	0	0.3	0	0.27	0	14.97	0.258333	14.7117	0.982743
p@chr2:16815383..16815411,+	chr2:16815383..16815411,+	chr2:16815383..16815411,+	CAGE_peak_at_chr2:16815383..16815411,+	NA	NA	NA	NA	64.82	62.57	44.92	0.85	0.85	0.42	0.22	0.15	0	0	0	0.18	0	0	0	0	0	0	14.5817	0	14.5817	1
p@chr2:16839632..16839646,+	chr2:16839632..16839646,+	chr2:16839632..16839646,+	CAGE_peak_at_chr2:16839632..16839646,+	NA	NA	NA	NA	55.95	27.68	32.99	1.27	5.74	4.61	1.57	2.55	1.45	2.85	2.59	0.55	0	0	0	0	0	0	11.65	0	11.65	1
p3@FAM49A	FAM49A	chr2:16847063..16847074,-	CAGE_peak_3_at_FAM49A_5end	21bp_to_ENST00000406434,uc002rck.1_5end	entrezgene:81553	HGNC:25373	uniprot:Q9H0Q0	48.2	41.71	36.89	2.75	4.04	3.14	3.93	3.3	5.3	7.13	4.77	5.48	0.25	0.23	0.59	0	0	1.09	13.8867	0.36	13.5267	0.974076
p1@FAM49A	FAM49A	chr2:16847084..16847110,-	CAGE_peak_1_at_FAM49A_5end	0bp_to_ENST00000381323,ENST00000406434,uc002rck.1_5end	entrezgene:81553	HGNC:25373	uniprot:Q9H0Q0	431.56	525.83	462.45	175.98	154.14	133.76	151.98	131.4	170.85	166.45	144.81	152.16	46.54	16.38	29.13	19.98	14.37	12.39	233.447	23.1317	210.316	0.900913
p2@FAM49A	FAM49A	chr2:16847115..16847139,-	CAGE_peak_2_at_FAM49A_5end	0bp_to_NM_030797_5end	entrezgene:81553	HGNC:25373	uniprot:Q53QW2,uniprot:Q9H0Q0	47.64	55.75	46.87	15.42	15.31	13.63	14.49	14.12	19.93	11.97	9.15	11.87	8.13	4.91	7.13	0	2.17	2.19	23.0125	4.08833	18.9242	0.822343
p@chr2:16847263..16847314,+	chr2:16847263..16847314,+	chr2:16847263..16847314,+	CAGE_peak_at_chr2:16847263..16847314,+	NA	NA	NA	NA	54.85	51.74	54.69	2.96	4.46	4.19	2.13	3	1.61	0.86	1.59	1.64	0	0	0	0	0	0	15.31	0	15.31	1
p@chr2:173147934..173147949,+	chr2:173147934..173147949,+	chr2:173147934..173147949,+	CAGE_peak_at_chr2:173147934..173147949,+	NA	NA	NA	NA	135.17	42.72	25.39	0.21	0.21	0	0.22	0	0	0	0	0	0	0.7	0.15	0	0	0	16.9933	0.141667	16.8517	0.991663
p1@SP3	SP3	chr2:174828545..174828644,-	CAGE_peak_1_at_SP3_5end	302bp_to_ENST00000418194,NM_001017371,uc002uie.2_5end	entrezgene:6670	HGNC:11208	uniprot:Q02447,uniprot:Q59FX5	84.76	112.91	104.6	58.1	60.38	55.98	73.24	79.29	88.08	46.46	49.53	52.06	18.71	8.42	14.57	0	12.47	9.48	72.1158	10.6083	61.5075	0.852899	CD-specific association
p1@ENST00000416186	ENST00000416186	chr2:176048909..176048915,+	CAGE_peak_1_at_ENST00000416186_5end	-27bp_to_ENST00000416186_5end				18.84	11.83	10.85	40.56	72.92	50.53	50.77	50.01	21.22	27.93	73.6	42.93	5.42	4.68	2.68	2	10.85	16.04	39.3325	6.945	32.3875	0.823428
p@chr2:178077129..178077179,-	chr2:178077129..178077179,-	chr2:178077129..178077179,-	CAGE_peak_at_chr2:178077129..178077179,-	NA	NA	NA	NA	86.42	89.24	90.06	19.22	34.65	24.53	24.04	10.36	11.73	16.25	11.94	12.06	2.22	1.17	1.63	2	2.17	0.36	35.875	1.59167	34.2833	0.955633
p@chr2:178128421..178128449,+	chr2:178128421..178128449,+	chr2:178128421..178128449,+	CAGE_peak_at_chr2:178128421..178128449,+	NA	NA	NA	NA	21.05	18.05	21.05	8.45	12.76	9.43	8.76	4.96	4.98	6.84	5.17	3.84	0	0	0	0	0	0	10.445	0	10.445	1
p3@SESTD1	SESTD1	chr2:180129860..180129927,-	CAGE_peak_3_at_SESTD1_5end	-343bp_to_ENST00000428443_5end	entrezgene:91404	HGNC:18379	uniprot:Q86VW0	60.39	85.03	40.15	0	2.76	1.47	0.11	0.6	0	0.29	0.6	0.73	0	0	0.15	0	0.27	0	16.0108	0.07	15.9408	0.995628
p1@ITGA4	ITGA4	chr2:182322070..182322155,+	CAGE_peak_1_at_ITGA4_5end	0bp_to_ENST00000233573,ENST00000465522_5end	entrezgene:3676	HGNC:6140	uniprot:E7EP60	67.03	66.78	75.95	189.71	169.87	157.03	92.11	107.68	95.31	171.01	190.96	194.72	42.35	2.81	16.65	25.97	33.35	10.57	131.513	21.95	109.563	0.833097	CD-specific association
p6@ITGA4	ITGA4	chr2:182322344..182322359,+	CAGE_peak_6_at_ITGA4_5end	-80bp_to_ENST00000484404_5end	entrezgene:3676	HGNC:6140		4.99	4.01	4.99	14.15	17.01	12.37	9.32	12.61	11.09	14.25	18.3	16.81	2.95	0	1.63	5.99	1.9	1.46	11.6583	2.32167	9.33667	0.800858
p3@ITGA4	ITGA4	chr2:182322864..182322885,+	CAGE_peak_3_at_ITGA4_5end	-82bp_to_ENST00000478440_5end	entrezgene:3676	HGNC:6140		2.77	3.81	3.26	32.53	27.85	21.39	6.96	8.56	7.39	19.67	30.83	31.6	0.25	0	0.15	0	0	0.36	16.385	0.126667	16.2583	0.992269
p@chr2:185463650..185463735,-	chr2:185463650..185463735,-	chr2:185463650..185463735,-	CAGE_peak_at_chr2:185463650..185463735,-	NA	NA	NA	NA	35.46	45.92	60.11	18.17	27.21	26	38.19	39.65	24.27	32.78	25.86	23.75	5.66	1.4	6.09	2	3.52	4.01	33.1142	3.78	29.3342	0.885849
p1@STAT4	STAT4	chr2:192015701..192015743,-	CAGE_peak_1_at_STAT4_5end	0bp_to_ENST00000495326,ENST00000495849,uc002uso.2,uc002usp.3_5end	entrezgene:6775	HGNC:11365		72.57	72.8	67.49	0.63	1.7	0.63	0.79	0.75	0.32	0.57	0.2	0.55	1.23	3.04	0.89	0	1.08	0.73	18.25	1.16167	17.0883	0.936347
p@chr2:192542577..192542595,-	chr2:192542577..192542595,-	chr2:192542577..192542595,-	CAGE_peak_at_chr2:192542577..192542595,-	NA	NA	NA	NA	85.87	57.76	80.08	56.62	115.02	81.14	96.04	46.86	51.43	88.64	50.92	57.54	11.57	7.49	6.69	9.99	9.49	6.56	72.3267	8.63167	63.695	0.880657
p3@STK17B	STK17B	chr2:197036244..197036255,-	CAGE_peak_3_at_STK17B_5end	43bp_to_ENST00000263955_5end	entrezgene:9262	HGNC:11396	uniprot:O94768	58.17	60.97	56.42	30.63	29.98	24.95	31.56	40.55	35.84	36.77	38.79	27.03	0.74	0.47	0.3	0	0.54	0.36	39.305	0.401667	38.9033	0.989781
p2@STK17B	STK17B	chr2:197036269..197036287,-	CAGE_peak_2_at_STK17B_5end	11bp_to_ENST00000263955_5end	entrezgene:9262	HGNC:11396	uniprot:O94768	441.53	385.05	319.66	305.05	281.28	218.67	293.18	369.13	417.89	301.54	315.88	270.16	10.83	4.45	8.17	7.99	6.24	3.64	326.585	6.88667	319.698	0.978913
p1@STK17B	STK17B	chr2:197036289..197036314,-	CAGE_peak_1_at_STK17B_5end	0bp_to_ENST00000263955_5end	entrezgene:9262	HGNC:11396	uniprot:O94768	467.02	618.88	444.44	566.59	483.04	416.8	538.73	626.84	730.82	490.79	570.29	488.99	43.33	12.17	37.01	13.98	19.25	15.67	536.936	23.5683	513.367	0.956106
p4@STK17B	STK17B	chr2:197036316..197036325,-	CAGE_peak_4_at_STK17B_5end	10bp_to_NM_004226,uc002utk.2_5end	entrezgene:9262	HGNC:11396	uniprot:O94768,uniprot:Q53QE7	13.85	10.83	11.07	12.68	9.35	11.53	10.11	12.92	13.5	7.98	6.96	7.31	2.71	1.17	1.78	2	0.81	2.19	10.6742	1.77667	8.8975	0.833555
p1@ANKRD44	ANKRD44	chr2:198175495..198175525,-	CAGE_peak_1_at_ANKRD44_5end	0bp_to_ENST00000409153,ENST00000409919,ENST00000447713,ENST00000463879,ENST00000539527,NM_001195144,NM_153697,uc002uub.2,uc002uuc.2,uc002uud.1,uc010zgw.1_5end	entrezgene:91526	HGNC:25259	uniprot:F8WBW3,uniprot:F5H682,uniprot:Q8N8A2,uniprot:B7Z6Z7	39.89	38.91	46.44	28.73	30.62	27.67	25.39	29.58	37.61	37.62	38.19	37.45	8.37	1.87	5.05	4	3.52	1.46	34.8417	4.045	30.7967	0.883903	CD-specific association
p1@CLK1	CLK1	chr2:201729366..201729392,-	CAGE_peak_1_at_CLK1_5end	0bp_to_ENST00000409403,ENST00000432425,ENST00000482590,ENST00000492793_5end	entrezgene:1195	HGNC:2068	uniprot:F8WBF5	183.37	273.74	245.87	131.19	109.49	99.38	91.1	96.41	127.29	106.31	109.01	92.25	27.58	22.23	22.59	31.96	36.33	18.95	138.784	26.6067	112.177	0.808287
p@chr2:201981388..201981422,-	chr2:201981388..201981422,-	chr2:201981388..201981422,-	CAGE_peak_at_chr2:201981388..201981422,-	NA	NA	NA	NA	23.82	40.91	66.84	5.7	6.59	9.85	2.81	2.55	2.25	9.69	7.56	9.32	1.48	1.64	1.04	4	0.54	1.46	15.6575	1.69333	13.9642	0.891852
p@chr2:202023047..202023064,+	chr2:202023047..202023064,+	chr2:202023047..202023064,+	CAGE_peak_at_chr2:202023047..202023064,+	NA	NA	NA	NA	21.61	75.4	76.39	3.38	5.1	3.14	2.13	1.05	1.29	0.86	0.6	0.55	1.97	0.47	0.3	0	0.81	0.73	15.9583	0.713333	15.245	0.9553
p4@CASP8	CASP8	chr2:202125233..202125266,+	CAGE_peak_4_at_CASP8_5end	10bp_to_ENST00000323492,NM_033356,uc002uxw.1_5end	entrezgene:841	HGNC:1509	uniprot:Q14790	22.71	31.89	29.73	47.32	37.42	42.14	43.81	37.24	65.9	34.49	50.52	47.13	7.39	1.64	4.16	4	4.61	0.73	40.8583	3.755	37.1033	0.908097
p1@CASP8	CASP8	chr2:202125267..202125292,+	CAGE_peak_1_at_CASP8_5end	44bp_to_ENST00000323492,NM_033356,uc002uxw.1_5end	entrezgene:841	HGNC:1509	uniprot:Q14790	63.71	67.78	74	76.9	71.22	65.83	65.71	63.68	94.99	84.65	85.34	99.19	2.46	0.94	2.53	4	2.71	1.82	76.0833	2.41	73.6733	0.968324
p1@FAM117B	FAM117B	chr2:203499683..203499748,+	CAGE_peak_1_at_FAM117B_5end	-152bp_to_ENST00000303116,NM_173511,uc010zhw.1,uc010zhx.1_5end	entrezgene:150864	HGNC:14440	uniprot:Q6P1L5,uniprot:Q7Z3M2	21.05	35.5	35.81	35.07	43.8	22.01	23.36	18.47	22.34	57	65.24	52.79	2.95	1.4	2.38	0	1.63	1.82	36.0367	1.69667	34.34	0.952918	CD-specific association
p1@RHOB	RHOB	chr2:20646824..20646844,+	CAGE_peak_1_at_RHOB_5end	0bp_to_ENST00000272233,NM_004040,uc002rdv.2_5end	entrezgene:388	HGNC:668	uniprot:P62745,uniprot:B2R692	45.98	95.66	106.55	292.8	295.52	146.13	204.78	238.03	94.83	264.78	342.34	202.94	14.77	4.68	17.84	4	10.03	8.38	194.195	9.95	184.245	0.948763
p@chr2:206547076..206547081,-	chr2:206547076..206547081,-	chr2:206547076..206547081,-	CAGE_peak_at_chr2:206547076..206547081,-	NA	NA	NA	NA	51.52	35.3	30.38	0.85	0.64	1.68	0.22	0.3	0	0	0	0	1.72	0.23	0.74	0	0.81	1.82	10.0742	0.886667	9.1875	0.911986
p@chr2:206577456..206577475,+	chr2:206577456..206577475,+	chr2:206577456..206577475,+	CAGE_peak_at_chr2:206577456..206577475,+	NA	NA	NA	NA	67.59	36.1	32.99	0	0	0	0	0.3	0	0	0	0	0	0	0.15	0	0	0	11.415	0.025	11.39	0.99781
p1@KLF7	KLF7	chr2:208030647..208030689,-	CAGE_peak_1_at_KLF7_5end	0bp_to_ENST00000309446_5end	entrezgene:8609	HGNC:6350	uniprot:O75840	19.94	17.85	20.83	27.67	33.8	34.17	18.65	15.77	22.34	28.79	22.88	18.81	7.14	0.94	6.69	5.99	2.71	2.19	23.4583	4.27667	19.1817	0.817691
p@chr2:208031099..208031115,+	chr2:208031099..208031115,+	chr2:208031099..208031115,+	CAGE_peak_at_chr2:208031099..208031115,+	NA	NA	NA	NA	116.34	101.88	102.43	22.6	32.74	42.98	25.5	20.57	18	32.78	23.47	23.56	1.72	1.87	2.82	13.98	2.44	0.36	46.9042	3.865	43.0392	0.917598
p2@KLF7	KLF7	chr2:208031542..208031595,-	CAGE_peak_2_at_KLF7_5end	0bp_to_ENST00000423015,uc002vca.1_5end	entrezgene:8609	HGNC:6350	uniprot:Q96E51	80.33	92.25	92.01	41.41	41.67	59.75	53.47	38.14	40.18	56.15	26.06	43.47	4.92	4.68	4.16	2	4.34	3.64	55.4075	3.95667	51.4508	0.92859
p@chr2:208394310..208394342,-	chr2:208394310..208394342,-	chr2:208394310..208394342,-	CAGE_peak_at_chr2:208394310..208394342,-	NA	NA	NA	NA	28.81	32.29	37.11	10.99	14.24	20.13	9.32	9.61	10.13	12.54	13.33	12.6	1.72	1.64	1.19	2	0.54	1.82	17.5917	1.485	16.1067	0.915585
p3@CREB1	CREB1	chr2:208394817..208394834,+	CAGE_peak_3_at_CREB1_5end	0bp_to_ENST00000374397,ENST00000452474_5end	entrezgene:1385	HGNC:2345	uniprot:E7EWD7,uniprot:C9J276	60.94	76.41	78.99	29.36	54.21	63.74	22.24	33.64	26.04	50.45	53.51	46.4	5.17	0.94	2.97	0	5.15	5.47	49.6608	3.28333	46.3775	0.933885
p@chr2:208489409..208489423,+	chr2:208489409..208489423,+	chr2:208489409..208489423,+	CAGE_peak_at_chr2:208489409..208489423,+	NA	NA	NA	NA	23.82	28.88	35.16	16.69	27	32.29	7.86	6.91	7.55	20.24	18.1	18.08	1.72	0.7	0.45	0	0.54	0.73	20.215	0.69	19.525	0.965867
p1@CXCR2P1	CXCR2P1	chr2:218930415..218930444,-	CAGE_peak_1_at_CXCR2P1_5end	7bp_to_ENST00000439871_5end		HGNC:6028		2.22	1	1.52	23.87	15.09	16.77	7.86	4.96	11.09	14.25	10.14	21.19	0.25	0	0.15	0	0.54	0	10.83	0.156667	10.6733	0.985534
p1@GPBAR1	GPBAR1	chr2:219125714..219125758,+	CAGE_peak_1_at_GPBAR1_5end	0bp_to_ENST00000519574,ENST00000521462,ENST00000522678,NM_001077191,NM_001077194,NM_170699,uc010zjw.1,uc010zjx.1,uc010zjy.1_5end	entrezgene:151306	HGNC:19680	uniprot:B3KV35,uniprot:Q8TDU6	23.82	17.45	28.43	179.57	132.88	149.91	84.92	71.48	49.66	159.61	147.8	146.13	10.34	1.4	11	5.99	4.34	4.74	99.305	6.30167	93.0033	0.936542	CD and UC-specific associations
p@chr2:219232810..219232826,+	chr2:219232810..219232826,+	chr2:219232810..219232826,+	CAGE_peak_at_chr2:219232810..219232826,+	NA	NA	NA	NA	13.85	28.88	10.2	28.73	18.28	17.19	80.2	37.84	26.52	35.34	22.08	17.54	6.4	5.15	6.84	2	0.81	1.46	28.0542	3.77667	24.2775	0.865379
p@chr2:219243049..219243072,+	chr2:219243049..219243072,+	chr2:219243049..219243072,+	CAGE_peak_at_chr2:219243049..219243072,+	NA	NA	NA	NA	27.7	27.07	22.14	1.69	3.19	2.31	20.67	10.36	5.63	0.29	0.4	0.73	0	0.23	0	0	0	0	10.1817	0.0383333	10.1433	0.996235
p@chr2:219610047..219610074,-	chr2:219610047..219610074,-	chr2:219610047..219610074,-	CAGE_peak_at_chr2:219610047..219610074,-	NA	NA	NA	NA	37.67	36.1	36.46	3.59	8.08	4.4	4.27	1.95	3.21	1.43	0.6	0	0	0.23	0.15	0	0	0.36	11.48	0.123333	11.3567	0.989257
p@chr2:220041798..220041847,+	chr2:220041798..220041847,+	chr2:220041798..220041847,+	CAGE_peak_at_chr2:220041798..220041847,+	NA	NA	NA	NA	2.77	2.01	2.82	16.69	15.09	12.79	6.96	4.2	4.82	25.08	16.11	24.84	0	0.23	0.59	0	0	0.36	11.1817	0.196667	10.985	0.982412
p3@AP1S3	AP1S3	chr2:224702585..224702628,-	CAGE_peak_3_at_AP1S3_5end	115bp_to_ENST00000444408_5end	entrezgene:130340	HGNC:18971	uniprot:C9JZK4	47.09	55.35	43.84	0	0.21	0.63	0.11	0.3	0.32	0	0	0	0.25	0	0.15	0	0.27	0	12.3208	0.111667	12.2092	0.990937
p1@CCL20	CCL20	chr2:228678550..228678570,+	CAGE_peak_1_at_CCL20_5end	0bp_to_ENST00000358813,ENST00000409189,ENST00000489160,NM_001130046,NM_004591,uc002vpl.2,uc002vpm.2_5end	entrezgene:6364	HGNC:10619	uniprot:P78556	284.2	234.44	118.05	0	0.64	1.05	0.67	1.2	0.48	0	0	0.18	0	0	0.15	0	0	0	53.4092	0.025	53.3842	0.999532	UC-specific association
p@chr2:230135355..230135360,-	chr2:230135355..230135360,-	chr2:230135355..230135360,-	CAGE_peak_at_chr2:230135355..230135360,-	NA	NA	NA	NA	26.04	44.12	36.24	7.18	16.8	6.5	27.86	27.03	5.14	1.43	1.79	0.55	0.49	0	0	0	0	0	16.7233	0.0816667	16.6417	0.995117
p1@PID1	PID1	chr2:230135937..230136016,-	CAGE_peak_1_at_PID1_5end	0bp_to_ENST00000392054,ENST00000392055,ENST00000409462,ENST00000534952_5end	entrezgene:55022	HGNC:26084	uniprot:F5H314	253.18	398.28	330.72	157.81	147.97	133.34	225.33	203.19	121.67	32.49	41.37	26.49	6.65	0.94	5.95	23.97	13.56	2.92	172.653	8.99833	163.655	0.947882
p@chr2:230147934..230147950,-	chr2:230147934..230147950,-	chr2:230147934..230147950,-	CAGE_peak_at_chr2:230147934..230147950,-	NA	NA	NA	NA	1408.81	690.07	595.48	26.2	70.8	46.96	160.52	112.03	74.74	0.86	0.2	0.73	0	0	0.15	0	0	0	265.617	0.025	265.592	0.999906
p@chr2:230152643..230152678,-	chr2:230152643..230152678,-	chr2:230152643..230152678,-	CAGE_peak_at_chr2:230152643..230152678,-	NA	NA	NA	NA	41.55	27.88	34.5	1.9	4.46	0.84	5.17	2.55	2.25	0.29	0	0.18	0	0	0	0	0	0	10.1308	0	10.1308	1
p@chr2:230165807..230165845,+	chr2:230165807..230165845,+	chr2:230165807..230165845,+	CAGE_peak_at_chr2:230165807..230165845,+	NA	NA	NA	NA	53.18	41.51	49.7	2.75	8.29	5.66	14.38	9.16	9.16	0.57	0	0.55	0	0	0	0	0	0	16.2425	0	16.2425	1
p@chr2:230195946..230196001,+	chr2:230195946..230196001,+	chr2:230195946..230196001,+	CAGE_peak_at_chr2:230195946..230196001,+	NA	NA	NA	NA	30.47	44.92	41.02	6.97	11.91	10.48	21.12	10.96	11.09	1.43	0.99	1.1	0	0	0.15	0	0	0	16.0383	0.025	16.0133	0.998441
p@chr2:232469600..232469641,+	chr2:232469600..232469641,+	chr2:232469600..232469641,+	CAGE_peak_at_chr2:232469600..232469641,+	NA	NA	NA	NA	10.53	11.83	38.19	8.24	4.46	11.11	4.27	7.06	3.05	9.98	5.77	9.86	0	0	0	0	0	0	10.3625	0	10.3625	1
p1@DGKD	DGKD	chr2:234263120..234263174,+	CAGE_peak_1_at_DGKD_5end	0bp_to_ENST00000264057,ENST00000427930,NM_152879,uc002vui.1_5end	entrezgene:8527	HGNC:2851	uniprot:Q16760,uniprot:C9JY42	57.62	55.95	60.98	10.99	13.18	13.21	26.4	27.63	22.82	18.24	13.73	10.05	4.43	2.11	7.13	4	1.9	0.73	27.5667	3.38333	24.1833	0.877267	CD-specific association, extends over ATG16L1 known locus
p2@ARL4C	ARL4C	chr2:235405168..235405277,-	CAGE_peak_2_at_ARL4C_5end	0bp_to_ENST00000339728,uc002vvm.3_5end	entrezgene:10123	HGNC:698	uniprot:P56559	31.02	40.71	34.5	10.35	8.29	11.74	5.84	6.61	6.11	4.28	2.98	3.47	1.72	0	0.3	4	2.17	0.36	13.825	1.425	12.4	0.896926
p1@ARL4C	ARL4C	chr2:235405679..235405739,-	CAGE_peak_1_at_ARL4C_5end	0bp_to_ENST00000390645,NM_005737,uc002vvn.2_5end	entrezgene:10123	HGNC:698	uniprot:P56559	124.09	122.93	108.29	39.93	23.17	36.27	30.78	12.01	24.75	33.06	10.14	17.72	7.39	1.17	3.12	11.99	6.51	1.09	48.595	5.21167	43.3833	0.892753
p@chr2:237780568..237780585,+	chr2:237780568..237780585,+	chr2:237780568..237780585,+	CAGE_peak_at_chr2:237780568..237780585,+	NA	NA	NA	NA	238.22	109.9	87.67	3.17	2.55	3.14	25.5	10.81	12.7	0.29	0	0.73	0	0	0.15	0	0	0	41.2233	0.025	41.1983	0.999394
p@chr2:238583717..238583769,+	chr2:238583717..238583769,+	chr2:238583717..238583769,+	CAGE_peak_at_chr2:238583717..238583769,+	NA	NA	NA	NA	11.08	10.43	25.82	22.39	24.87	38.79	12.24	12.46	6.59	29.07	14.92	22.83	0.25	0	0	0	0	0	19.2908	0.0416667	19.2492	0.99784
p1@PER2	PER2	chr2:239197399..239197467,-	CAGE_peak_1_at_PER2_5end	-149bp_to_ENST00000254657_5end	entrezgene:8864	HGNC:8846	uniprot:O15055	32.69	29.88	36.89	8.66	9.99	10.9	12.36	11.56	11.89	10.55	8.95	10.23	2.95	1.17	4.31	0	2.98	1.46	16.2125	2.145	14.0675	0.867695
p@chr2:240189199..240189221,-	chr2:240189199..240189221,-	chr2:240189199..240189221,-	CAGE_peak_at_chr2:240189199..240189221,-	NA	NA	NA	NA	26.04	35.7	16.93	12.46	10.84	10.27	41.11	33.94	29.41	17.1	11.34	15.34	0.74	0.23	1.63	0	0.27	0.36	21.7067	0.538333	21.1683	0.9752
p1@GPR35	GPR35	chr2:241564889..241564932,+	CAGE_peak_1_at_GPR35_5end	227bp_to_ENST00000407714,NM_005301_5end	entrezgene:2859	HGNC:4492	uniprot:Q9HC97,uniprot:A8K2J1,uniprot:B2RA17	39.89	56.35	44.49	48.17	54	44.66	33.92	32.74	16.55	18.53	19.49	18.27	0.25	9.13	1.19	2	10.57	4.01	35.5883	4.525	31.0633	0.872852	UC-specific association
p2@LOC200772	LOC200772	chr2:241906812..241906837,-	CAGE_peak_2_at_LOC200772_5end	30bp_to_ENST00000418218,NR_033841,uc002waf.2_5end	entrezgene:200772			0	0.2	0.87	4.01	8.72	1.47	0	0	0	41.04	52.71	33.24	0	0	0	0	0	0	11.855	0	11.855	1
p1@LOC200772	LOC200772	chr2:241906841..241906868,-	CAGE_peak_1_at_LOC200772_5end	0bp_to_ENST00000418218,NR_033841,uc002waf.2_5end	entrezgene:200772			1.66	0.4	1.52	10.35	23.81	7.55	0.11	0	0.16	75.81	91.7	62.29	0	0	0	2	0.54	0.36	22.9467	0.483333	22.4633	0.978937
p@chr2:242559035..242559071,-	chr2:242559035..242559071,-	chr2:242559035..242559071,-	CAGE_peak_at_chr2:242559035..242559071,-	NA	NA	NA	NA	136.84	77.81	44.7	0	0	0.21	0	0.3	0	0	0	0	0	0	0	0	0	0	21.655	0	21.655	1
p@chr2:242785262..242785305,+	chr2:242785262..242785305,+	chr2:242785262..242785305,+	CAGE_peak_at_chr2:242785262..242785305,+	NA	NA	NA	NA	28.25	5.41	1.95	31.69	4.68	7.13	22.58	4.36	1.93	34.77	4.18	6.21	0	0	0	0	0.27	0.36	12.7617	0.105	12.6567	0.991772
p1@LOC100302650	LOC100302650	chr2:28113973..28113990,-	CAGE_peak_1_at_LOC100302650_5end	0bp_to_NR_028308,uc010ymh.1_5end	entrezgene:100302650			25.48	20.66	21.7	8.03	8.93	4.61	23.14	23.28	10.93	11.69	6.56	3.65	0	0	0	0	0	0	14.055	0	14.055	1
p1@FOSL2	FOSL2	chr2:28615716..28615733,+	CAGE_peak_1_at_FOSL2_5end	0bp_to_ENST00000264716_5end	entrezgene:2355	HGNC:3798	uniprot:P15408	428.24	425.35	360.89	210.41	233.86	181.15	347.99	369.59	334.47	150.49	140.83	121.84	25.11	17.32	37.6	51.94	22.51	31.71	275.426	31.0317	244.394	0.887332	CD-specific assocaition
p2@FOSL2	FOSL2	chr2:28616337..28616355,+	CAGE_peak_2_at_FOSL2_5end	0bp_to_BC022791_5end	entrezgene:2355	HGNC:3798	uniprot:P15408	64.26	58.56	51.65	30.21	30.4	29.56	37.41	29.74	38.09	34.2	28.05	20.28	6.4	4.68	5.5	11.99	3.52	8.75	37.7008	6.80667	30.8942	0.819456
p3@FOSL2	FOSL2	chr2:28616358..28616380,+	CAGE_peak_3_at_FOSL2_5end	3bp_to_BC022791_5end	entrezgene:2355	HGNC:3798	uniprot:P15408	31.58	28.08	24.52	19.22	19.13	17.82	19.1	16.22	19.45	20.24	16.71	14.07	0.49	1.87	2.08	5.99	2.17	1.82	20.5117	2.40333	18.1083	0.882831
p4@FOSL2	FOSL2	chr2:28618532..28618610,+	CAGE_peak_4_at_FOSL2_5end	0bp_to_ENST00000545753,uc010ymi.1_5end	entrezgene:2355	HGNC:3798	uniprot:P15408	34.35	39.51	23.44	24.72	26.36	24.11	31.56	18.47	22.98	21.38	24.67	23.2	1.48	2.81	4.76	4	0.54	2.92	26.2292	2.75167	23.4775	0.895091
p3@CLIP4	CLIP4	chr2:29337060..29337092,+	CAGE_peak_3_at_CLIP4_5end	198bp_to_ENST00000402240,ENST00000404424,uc010ezm.1_5end	entrezgene:79745	HGNC:26108	uniprot:A8K6D0,uniprot:Q8N3C7	9.42	3.01	8.68	44.36	27.21	56.4	7.64	10.06	12.54	83.22	60.07	75.81	5.91	0.23	1.63	0	3.25	2.55	33.2017	2.26167	30.94	0.931881
p1@YPEL5	YPEL5	chr2:30369859..30369880,+	CAGE_peak_1_at_YPEL5_5end	0bp_to_ENST00000402003_5end	entrezgene:51646	HGNC:18329	uniprot:P62699	464.8	531.84	509.98	277.38	277.45	201.69	192.53	261.16	228.23	254.8	354.07	289.16	31.52	19.42	25.86	9.99	27.93	25.15	320.257	23.3117	296.946	0.92721
p@chr2:37862623..37862646,-	chr2:37862623..37862646,-	chr2:37862623..37862646,-	CAGE_peak_at_chr2:37862623..37862646,-	NA	NA	NA	NA	48.2	37.9	30.38	9.51	12.33	9.85	1.8	0.3	1.29	5.42	1.79	1.83	0.25	0	0	0	0.27	0	13.3833	0.0866667	13.2967	0.993524
p@chr2:37864445..37864450,-	chr2:37864445..37864450,-	chr2:37864445..37864450,-	CAGE_peak_at_chr2:37864445..37864450,-	NA	NA	NA	NA	32.13	31.08	33.85	7.39	10.21	9.43	3.37	1.2	1.29	4.85	2.59	3.29	0	0	0	0	0	0	11.7233	0	11.7233	1
p@chr2:37876585..37876589,-	chr2:37876585..37876589,-	chr2:37876585..37876589,-	CAGE_peak_at_chr2:37876585..37876589,-	NA	NA	NA	NA	23.82	42.92	27.34	3.59	7.23	6.29	3.59	4.81	5.79	2.85	4.58	4.57	1.72	0.47	0	2	0.54	0	11.4483	0.788333	10.66	0.93114
p1@CDC42EP3	CDC42EP3	chr2:37898778..37898793,-	CAGE_peak_1_at_CDC42EP3_5end	0bp_to_AK313483_5end	entrezgene:10602	HGNC:16943	uniprot:Q9UKI2	231.57	286.18	252.17	173.86	147.76	137.33	187.93	164.14	364.69	182.12	184.2	163.85	24.13	25.74	10.55	77.9	53.69	40.45	206.317	38.7433	167.573	0.812214
p2@CDC42EP3	CDC42EP3	chr2:37898807..37898819,-	CAGE_peak_2_at_CDC42EP3_5end	-22bp_to_AK313483_5end	entrezgene:10602	HGNC:16943	uniprot:Q9UKI2	43.77	49.53	41.23	22.6	30.19	22.64	32.8	24.48	45.32	31.07	26.65	23.2	5.17	3.28	2.08	4	8.41	4.74	32.79	4.61333	28.1767	0.859307
p2@SRBD1	SRBD1	chr2:45795104..45795144,-	CAGE_peak_2_at_SRBD1_5end	9bp_to_ENST00000535761,uc010yoc.1_5end	entrezgene:55133	HGNC:25521	uniprot:B7Z6X7	3.32	2.81	2.17	17.53	22.75	12.79	6.4	5.56	5.46	31.64	31.23	22.65	1.23	4.45	1.93	0	1.36	5.1	13.6925	2.345	11.3475	0.828738
p2@PRKCE	PRKCE	chr2:45878234..45878309,+	CAGE_peak_2_at_PRKCE_5end	-174bp_to_ENST00000421201_5end	entrezgene:5581	HGNC:9401	uniprot:C9JR22	16.62	13.64	14.76	10.35	10.21	11.32	7.64	6.61	10.61	10.83	13.13	13.33	1.97	0.94	0.59	2	0.81	0.73	11.5875	1.17333	10.4142	0.898741
p@chr2:47300248..47300284,+	chr2:47300248..47300284,+	chr2:47300248..47300284,+	CAGE_peak_at_chr2:47300248..47300284,+	NA	NA	NA	NA	10.53	5.82	24.52	19.01	12.12	18.66	7.41	11.56	6.91	13.11	8.75	11.87	0.74	0.23	0.45	0	0.27	0.36	12.5225	0.341667	12.1808	0.972716
p1@ENST00000516080	ENST00000516080	chr2:48567962..48567967,-	CAGE_peak_1_at_ENST00000516080_5end	0bp_to_ENST00000516080_5end				4.43	155.62	28.43	6.13	5.32	15.51	2.36	2.55	0.48	5.99	8.35	18.45	1.72	0.23	6.09	0	2.44	2.19	21.135	2.11167	19.0233	0.900087
p@chr2:55845029..55845079,+	chr2:55845029..55845079,+	chr2:55845029..55845079,+	CAGE_peak_at_chr2:55845029..55845079,+	NA	NA	NA	NA	13.85	9.02	9.98	14.58	19.13	9.22	12.02	17.87	10.45	20.81	19.1	17.17	7.14	3.04	1.78	0	2.17	2.55	14.4333	2.78	11.6533	0.80739
p2@BCL11A	BCL11A	chr2:60780607..60780624,-	CAGE_peak_2_at_BCL11A_5end	0bp_to_ENST00000537768_5end	entrezgene:53335	HGNC:13221	uniprot:B4DT16	38.78	35.7	29.73	17.32	15.31	9.02	17.41	15.92	13.5	20.52	15.32	12.97	3.94	7.49	3.86	4	1.9	2.92	20.125	4.01833	16.1067	0.800331
p@chr2:64367919..64367920,-	chr2:64367919..64367920,-	chr2:64367919..64367920,-	CAGE_peak_at_chr2:64367919..64367920,-	NA	NA	NA	NA	139.61	107.89	212.45	9.51	5.74	16.35	13.59	9.61	18.48	15.39	4.58	17.72	5.91	0.94	1.93	4	0.54	0.73	47.5767	2.34167	45.235	0.950781
p2@PELI1	PELI1	chr2:64371523..64371535,-	CAGE_peak_2_at_PELI1_5end	0bp_to_ENST00000468869_5end	entrezgene:57162	HGNC:8827		55.4	63.97	78.34	5.28	4.04	8.18	5.62	6.76	10.13	7.7	6.76	7.67	3.2	0.23	0.74	0	1.08	0.73	21.6542	0.996667	20.6575	0.953973
p1@PELI1	PELI1	chr2:64371546..64371560,-	CAGE_peak_1_at_PELI1_5end	0bp_to_ENST00000494203_5end	entrezgene:57162	HGNC:8827		186.7	198.74	197.48	31.48	34.02	36.69	56.39	56.92	65.42	49.88	31.83	41.28	25.61	5.62	10.55	11.99	11.12	8.38	82.2358	12.2117	70.0242	0.851504
p@chr2:64431419..64431435,-	chr2:64431419..64431435,-	chr2:64431419..64431435,-	CAGE_peak_at_chr2:64431419..64431435,-	NA	NA	NA	NA	38.78	55.35	58.81	0.63	0.85	2.1	0.11	0.45	0.96	0.29	0.2	0.37	0	0	0.15	0	0	0.36	13.2417	0.085	13.1567	0.993581
p1@ENST00000436950,p1@ENST00000451350,p1@uc002scv.1	ENST00000436950,p1	chr2:64455580..64455625,+	CAGE_peak_1_at_ENST00000436950_5end,CAGE_peak_1_at_ENST00000451350_5end,CAGE_peak_1_at_uc002scv.1_5end	0bp_to_ENST00000436950,ENST00000451350,uc002scv.1_5end				36.56	58.96	37.54	18.59	17.86	21.59	30.1	34.09	28.77	16.25	18.9	25.94	4.68	0.23	1.19	2	3.25	0.73	28.7625	2.01333	26.7492	0.930001
p@chr2:70141665..70141737,-	chr2:70141665..70141737,-	chr2:70141665..70141737,-	CAGE_peak_at_chr2:70141665..70141737,-	NA	NA	NA	NA	31.58	20.86	24.31	9.08	17.22	11.11	15.73	10.66	8.36	11.69	6.76	7.12	0.74	0.94	0.74	2	0.81	0.36	14.54	0.931667	13.6083	0.935924
p@chr2:70270875..70270955,+	chr2:70270875..70270955,+	chr2:70270875..70270955,+	CAGE_peak_at_chr2:70270875..70270955,+	NA	NA	NA	NA	13.85	9.43	9.11	14.37	16.8	12.16	18.53	8.86	13.98	10.83	7.96	9.86	0.25	0.23	0.15	0	0	0	12.145	0.105	12.04	0.991354
p3@PCBP1-AS1	PCBP1-AS1	chr2:70315315..70315369,-	CAGE_peak_3_at_PCBP1-AS1_5end	-276bp_to_ENST00000423402_5end		HGNC:42948		23.27	14.44	17.36	9.08	10.63	11.32	16.18	14.57	10.93	10.55	6.17	6.76	0.74	0.23	0.59	0	0.81	0.36	12.605	0.455	12.15	0.963903
p@chr2:70352301..70352342,+	chr2:70352301..70352342,+	chr2:70352301..70352342,+	CAGE_peak_at_chr2:70352301..70352342,+	NA	NA	NA	NA	34.9	47.93	38.63	24.72	32.1	22.22	11.35	2.1	5.63	24.23	14.92	14.43	0.25	0	0.3	2	0	0.36	22.7633	0.485	22.2783	0.978694
p@chr2:70370094..70370116,+	chr2:70370094..70370116,+	chr2:70370094..70370116,+	CAGE_peak_at_chr2:70370094..70370116,+	NA	NA	NA	NA	51.52	46.33	37.54	39.5	42.1	52.62	19.99	9.46	18.48	23.09	19.69	28.68	1.23	0.94	0.45	0	1.63	1.09	32.4167	0.89	31.5267	0.972545
p2@DYSF	DYSF	chr2:71680668..71680759,+	CAGE_peak_2_at_DYSF_5end	0bp_to_NM_001130976,NM_001130977,NM_001130978,NM_001130979,NM_001130980,NM_001130981,NM_003494,uc002sie.2,uc002sig.3,uc010fee.2,uc010fef.2,uc010feg.2,uc010feh.2,uc010fei.2,uc010yqx.1_5end	entrezgene:8291	HGNC:3097	uniprot:O75923	33.24	26.67	42.75	1.48	1.06	1.89	27.41	18.47	55.29	0.29	0	0.18	2.95	1.17	1.93	2	2.44	2.19	17.3942	2.11333	15.2808	0.878503
p2@TGOLN2	TGOLN2	chr2:85555061..85555081,-	CAGE_peak_2_at_TGOLN2_5end	292bp_to_uc002spa.2_5end	entrezgene:10618	HGNC:15450		39.33	49.13	40.58	11.41	16.16	13.21	19.32	18.32	20.09	7.7	15.12	14.25	2.95	2.57	5.05	2	2.44	2.55	22.0517	2.92667	19.125	0.867281
p1@VAMP5	VAMP5	chr2:85811525..85811583,+	CAGE_peak_1_at_VAMP5_5end	0bp_to_ENST00000306384,NM_006634,uc002spu.1_5end	entrezgene:10791	HGNC:12646	uniprot:O95183,uniprot:Q6FG93	17.17	8.02	23	56.62	40.18	67.51	11.91	12.16	12.86	67.26	50.13	67.04	8.62	1.4	5.95	2	3.8	2.55	36.155	4.05333	32.1017	0.88789
p2@GNLY	GNLY	chr2:85921473..85921488,+	CAGE_peak_2_at_GNLY_5end	0bp_to_ENST00000524600_5end	entrezgene:10578	HGNC:4414	uniprot:B4E3H9	179.49	102.68	262.15	0.21	1.49	0.84	0.11	0.75	0.48	1.14	3.38	0	0.25	0.23	0.59	0	0	0	46.06	0.178333	45.8817	0.996128
p1@GNLY	GNLY	chr2:85921495..85921521,+	CAGE_peak_1_at_GNLY_5end	0bp_to_ENST00000533041_5end	entrezgene:10578	HGNC:4414		224.37	153.42	331.16	0.63	1.91	2.1	1.24	0.9	0.96	2	2.78	0.73	0.49	0	0.45	0	0	0	60.1833	0.156667	60.0267	0.997397
p3@GNLY	GNLY	chr2:85921522..85921536,+	CAGE_peak_3_at_GNLY_5end	-12bp_to_ENST00000409696,ENST00000534351_5end	entrezgene:10578	HGNC:4414		85.87	80.82	211.8	0.21	0.64	0.21	0.22	0	0	0.29	0.8	0	0.25	0	0.3	0	0	0	31.7383	0.0916667	31.6467	0.997112
p@chr2:8684028..8684053,+	chr2:8684028..8684053,+	chr2:8684028..8684053,+	CAGE_peak_at_chr2:8684028..8684053,+	NA	NA	NA	NA	67.03	54.75	49.7	1.48	1.49	2.73	3.37	4.2	1.77	1.43	1.19	1.46	0	0	0.45	0	0.54	0	15.8833	0.165	15.7183	0.989612
p1@ENST00000410792	ENST00000410792	chr2:88316053..88316067,-	CAGE_peak_1_at_ENST00000410792_5end	0bp_to_ENST00000410792_5end				335.17	92.25	185.76	10.14	26.79	8.18	16.29	12.46	4.34	3.71	1.59	0.55	1.48	0.23	1.04	2	2.98	0.73	58.1025	1.41	56.6925	0.975733
p@chr2:88927653..88927687,-	chr2:88927653..88927687,-	chr2:88927653..88927687,-	CAGE_peak_at_chr2:88927653..88927687,-	NA	NA	NA	NA	33.24	24.47	28.43	5.92	7.23	10.06	7.3	3.9	3.38	7.41	3.98	4.2	0.25	0	0.15	0	0.27	0	11.6267	0.111667	11.515	0.990396
p@chr2:96812095..96812117,+	chr2:96812095..96812117,+	chr2:96812095..96812117,+	CAGE_peak_at_chr2:96812095..96812117,+	NA	NA	NA	NA	54.29	29.48	42.32	5.28	12.12	6.71	9.44	4.96	3.86	3.99	1.59	1.28	0	0	0	0	0	0	14.61	0	14.61	1
p@chr2:97151965..97152017,+	chr2:97151965..97152017,+	chr2:97151965..97152017,+	CAGE_peak_at_chr2:97151965..97152017,+	NA	NA	NA	NA	48.75	67.18	50.13	8.03	12.97	9.02	6.18	4.2	3.05	4.28	3.98	3.65	1.72	0.47	0.89	0	1.9	0.36	18.4517	0.89	17.5617	0.951766
p@chr20:1925788..1925811,-	chr20:1925788..1925811,-	chr20:1925788..1925811,-	CAGE_peak_at_chr20:1925788..1925811,-	NA	NA	NA	NA	42.66	28.68	27.13	4.23	12.33	2.52	10.9	3.75	6.11	0.57	0.6	0	0	0	0	0	0	0	11.6233	0	11.6233	1
p@chr20:1926055..1926080,+	chr20:1926055..1926080,+	chr20:1926055..1926080,+	CAGE_peak_at_chr20:1926055..1926080,+	NA	NA	NA	NA	49.86	50.54	40.58	6.13	16.37	5.87	7.86	3.6	3.86	3.42	1.59	1.1	0	0	0	0	0.27	0	15.8983	0.045	15.8533	0.99717
p@chr20:1926090..1926104,+	chr20:1926090..1926104,+	chr20:1926090..1926104,+	CAGE_peak_at_chr20:1926090..1926104,+	NA	NA	NA	NA	45.98	58.36	47.74	9.3	23.81	10.27	13.25	6.91	4.66	4.28	2.39	0.73	0	0	0	0	0	0	18.9733	0	18.9733	1
p1@ENST00000446562,p1@uc002wfu.1	ENST00000446562,p1	chr20:1927601..1927649,+	CAGE_peak_1_at_ENST00000446562_5end,CAGE_peak_1_at_uc002wfu.1_5end	-242bp_to_ENST00000446562,uc002wfu.1_5end				8.31	57.76	27.78	8.45	19.35	4.19	14.83	4.36	6.43	1.71	0.99	0.73	0	0	0	0	0	0	12.9075	0	12.9075	1
p@chr20:19896173..19896228,-	chr20:19896173..19896228,-	chr20:19896173..19896228,-	CAGE_peak_at_chr20:19896173..19896228,-	NA	NA	NA	NA	187.25	145.6	106.55	0.42	4.46	2.31	0.9	0.45	0.64	0	0	0	0	0.7	0.15	0	0.54	0.36	37.3817	0.291667	37.09	0.992198
p@chr20:2191870..2191909,-	chr20:2191870..2191909,-	chr20:2191870..2191909,-	CAGE_peak_at_chr20:2191870..2191909,-	NA	NA	NA	NA	15.51	32.69	30.38	20.7	13.39	6.92	11.01	2.25	2.25	10.26	5.57	3.47	3.45	1.87	6.54	0	1.08	1.09	12.8667	2.33833	10.5283	0.818264
p1@CD93	CD93	chr20:23066953..23066974,-	CAGE_peak_1_at_CD93_5end	0bp_to_ENST00000413585_5end	entrezgene:22918	HGNC:15855	uniprot:E7ENZ5	104.15	110.3	96.14	31.27	31.68	32.92	85.37	91.91	52.72	13.4	12.93	10.05	8.13	0	2.82	5.99	3.52	0.36	56.07	3.47	52.6	0.938113
p@chr20:23067123..23067146,+	chr20:23067123..23067146,+	chr20:23067123..23067146,+	CAGE_peak_at_chr20:23067123..23067146,+	NA	NA	NA	NA	182.82	132.56	150.17	1.27	5.53	2.94	5.39	9.16	2.73	0	0	0	0	0	0	0	0.27	0	41.0475	0.045	41.0025	0.998904
p@chr20:23097099..23097126,+	chr20:23097099..23097126,+	chr20:23097099..23097126,+	CAGE_peak_at_chr20:23097099..23097126,+	NA	NA	NA	NA	54.29	31.69	31.25	1.27	2.34	0.84	3.37	2.85	0.8	0	0	0.18	0	0	0	0	0	0	10.74	0	10.74	1
p1@AK056943	AK056943	chr20:23128716..23128748,+	CAGE_peak_1_at_AK056943_5end	0bp_to_AK056943_5end				56.51	45.92	37.11	3.17	5.53	6.5	9.77	7.81	4.02	0.29	0.2	0	2.22	0.23	1.34	0	0	0	14.7358	0.631667	14.1042	0.957134
p2@NXT1	NXT1	chr20:23331500..23331522,+	CAGE_peak_2_at_NXT1_5end	127bp_to_ENST00000254998,NM_013248,uc002wsx.1_5end	entrezgene:29107	HGNC:15913	uniprot:Q9UKK6	23.27	16.65	24.74	10.99	10.63	12.16	11.12	11.41	7.39	10.83	4.97	6.03	0	1.87	1.34	0	2.44	0.36	12.5158	1.00167	11.5142	0.919968
p2@CST3	CST3	chr20:23618570..23618581,-	CAGE_peak_2_at_CST3_5end	0bp_to_ENST00000398411,NM_000099,uc002wtm.2,uc002wtn.1_5end	entrezgene:1471	HGNC:2475	uniprot:P01034	117.45	35.7	104.6	376.03	180.29	260.4	256.9	163.69	118.78	263.92	116.76	206.78	32.5	7.25	12.78	37.95	42.3	15.67	183.442	24.7417	158.7	0.865125
p1@CST7	CST7	chr20:24929892..24929918,+	CAGE_peak_1_at_CST7_5end	26bp_to_ENST00000376835,ENST00000480798,NM_003650,uc002wtx.1_5end	entrezgene:8530	HGNC:2479	uniprot:O76096	68.14	128.35	112.63	0.21	0.43	0.21	1.01	1.65	0.8	0.57	1.99	0	1.23	0.94	1.04	4	1.36	0.36	26.3325	1.48833	24.8442	0.943479
p2@CST7	CST7	chr20:24929935..24929964,+	CAGE_peak_2_at_CST7_5end	69bp_to_ENST00000376835,ENST00000480798,NM_003650,uc002wtx.1_5end	entrezgene:8530	HGNC:2479	uniprot:O76096	41	53.95	65.54	0	0	0.42	0.22	0.3	0.32	0.86	0.6	0	0.25	0.47	0.3	0	0	0	13.6008	0.17	13.4308	0.987501
p1@ID1	ID1	chr20:30193083..30193098,+	CAGE_peak_1_at_ID1_5end	0bp_to_ENST00000376105,ENST00000376112,NM_002165,NM_181353,uc002wwg.1,uc002wwh.1_5end	entrezgene:3397	HGNC:5360	uniprot:P41134	48.2	34.69	74.22	12.68	14.67	13.42	55.04	82.9	18.97	2	0.6	1.46	0.74	0.7	0.59	0	0	4.01	29.9042	1.00667	28.8975	0.966337
p@chr20:30622321..30622336,-	chr20:30622321..30622336,-	chr20:30622321..30622336,-	CAGE_peak_at_chr20:30622321..30622336,-	NA	NA	NA	NA	95.84	78.21	55.34	1.27	4.04	2.52	1.8	1.65	2.09	0.29	0.4	0.37	0	0	0.15	0	0	0	20.3183	0.025	20.2933	0.99877
p@chr20:30640838..30640855,+	chr20:30640838..30640855,+	chr20:30640838..30640855,+	CAGE_peak_at_chr20:30640838..30640855,+	NA	NA	NA	NA	23.82	39.71	23	5.28	12.12	6.5	3.93	5.71	4.18	5.13	7.76	4.93	0	0	0.59	0	0	0	11.8392	0.0983333	11.7408	0.991694
p1@PLAGL2	PLAGL2	chr20:30795511..30795562,-	CAGE_peak_1_at_PLAGL2_5end	0bp_to_NM_002657,uc002wxn.2_5end	entrezgene:5326	HGNC:9047	uniprot:Q9UPG8	68.7	102.08	80.73	64.64	74.41	57.45	44.93	42.65	67.83	61.56	69.02	68.5	9.11	7.25	11.3	9.99	11.39	9.84	66.875	9.81333	57.0617	0.853259	CD-specific association, extends over HCK also monocyte-expressed
p@chr20:34300354..34300358,-	chr20:34300354..34300358,-	chr20:34300354..34300358,-	CAGE_peak_at_chr20:34300354..34300358,-	NA	NA	NA	NA	38.78	31.69	32.12	4.86	5.1	5.66	5.17	8.11	4.98	4.85	4.38	5.3	1.72	1.4	1.19	4	1.08	0	12.5833	1.565	11.0183	0.875629
p@chr20:34330534..34330580,+	chr20:34330534..34330580,+	chr20:34330534..34330580,+	CAGE_peak_at_chr20:34330534..34330580,+	NA	NA	NA	NA	31.02	19.45	24.74	32.96	40.18	34.38	26.62	19.22	27	25.65	17.5	21.37	1.23	0.7	1.04	0	0.81	0.36	26.6742	0.69	25.9842	0.974132
p1@ENST00000364351	ENST00000364351	chr20:34475579..34475584,+	CAGE_peak_1_at_ENST00000364351_5end	0bp_to_ENST00000364351_5end				5.54	243.66	25.17	8.03	8.08	23.9	5.05	7.36	0.32	3.71	16.31	22.1	1.72	0.47	3.57	0	5.15	2.19	30.7692	2.18333	28.5858	0.929042
p@chr20:35899317..35899334,+	chr20:35899317..35899334,+	chr20:35899317..35899334,+	CAGE_peak_at_chr20:35899317..35899334,+	NA	NA	NA	NA	72.02	66.18	58.16	1.27	1.91	1.47	0.45	0.3	0.64	0.29	0	0	0.25	0.23	0.15	0	0	0	16.8908	0.105	16.7858	0.993784
p@chr20:35903771..35903795,+	chr20:35903771..35903795,+	chr20:35903771..35903795,+	CAGE_peak_at_chr20:35903771..35903795,+	NA	NA	NA	NA	74.24	86.64	54.04	4.86	9.78	4.82	3.82	1.5	0.8	0.86	0.2	0.55	0.49	0.47	0.3	0	0.27	0	20.1758	0.255	19.9208	0.987361
p2@MANBAL	MANBAL	chr20:35918077..35918129,+	CAGE_peak_2_at_MANBAL_5end	11bp_to_ENST00000397152_5end	entrezgene:63905	HGNC:15799	uniprot:Q9NQG1	58.17	43.72	37.33	13.1	12.54	18.03	10.45	7.06	7.55	12.54	6.37	5.3	0.49	0.94	0.89	2	0.54	1.09	19.3467	0.991667	18.355	0.948742
p@chr20:35962166..35962240,-	chr20:35962166..35962240,-	chr20:35962166..35962240,-	CAGE_peak_at_chr20:35962166..35962240,-	NA	NA	NA	NA	99.72	119.73	66.41	9.51	17.86	7.13	8.42	3.3	6.27	3.42	1.39	1.64	0	0	0	0	0	0	28.7333	0	28.7333	1
p1@PPP1R16B	PPP1R16B	chr20:37434329..37434371,+	CAGE_peak_1_at_PPP1R16B_5end	0bp_to_ENST00000299824,ENST00000373331,NM_001172735,NM_015568,uc002xje.2,uc010ggb.1_5end	entrezgene:26051	HGNC:15850	uniprot:Q96T49,uniprot:E9PFS8,uniprot:Q5W9G4	54.29	74	52.52	4.65	5.74	9.02	3.37	4.81	10.29	7.98	10.54	22.1	0	0	0	0	0	0	21.6092	0	21.6092	1
p@chr20:39127323..39127340,+	chr20:39127323..39127340,+	chr20:39127323..39127340,+	CAGE_peak_at_chr20:39127323..39127340,+	NA	NA	NA	NA	48.2	30.08	38.19	5.7	10.42	5.45	6.96	2.55	3.54	2	1.59	0.73	0	0.47	0	0	0	0	12.9508	0.0783333	12.8725	0.993951
p1@RNF24	RNF24	chr20:3996165..3996245,-	CAGE_peak_1_at_RNF24_5end	0bp_to_ENST00000358395,ENST00000545616,NM_001134337,NM_001134338,uc002wki.2,uc002wkj.2_5end	entrezgene:11237	HGNC:13779	uniprot:Q9Y225	64.82	63.77	56.21	20.49	25.3	21.59	50.77	50.01	54.16	19.1	15.91	18.45	6.89	11.93	5.95	5.99	7.05	6.56	38.3817	7.395	30.9867	0.80733
p@chr20:4071553..4071580,-	chr20:4071553..4071580,-	chr20:4071553..4071580,-	CAGE_peak_at_chr20:4071553..4071580,-	NA	NA	NA	NA	144.04	106.69	55.77	0	0	0	0	0	0.16	0	0	0	0	0	0	0	0	0	25.555	0	25.555	1
p1@FLJ40606	FLJ40606	chr20:44563685..44563736,-	CAGE_peak_1_at_FLJ40606_5end	0bp_to_AK097925_5end	entrezgene:643549		uniprot:P0C880	23.27	15.84	28.43	14.79	13.18	16.14	17.3	15.47	7.71	22.8	17.7	14.07	4.92	2.11	4.46	0	1.63	5.47	17.225	3.09833	14.1267	0.820126
p1@SULF2	SULF2	chr20:46414183..46414264,-	CAGE_peak_1_at_SULF2_5end	0bp_to_ENST00000437955_5end	entrezgene:55959	HGNC:20392	uniprot:B1AMP9	101.94	100.07	77.26	31.9	19.98	23.06	62.9	27.48	58.5	16.53	12.53	11.51	4.68	0.47	0.15	29.96	2.17	2.92	45.305	6.725	38.58	0.851562
p2@SULF2	SULF2	chr20:46414701..46414819,-	CAGE_peak_2_at_SULF2_5end	0bp_to_ENST00000463221,NM_018837,uc002xto.2,uc010ghv.1_5end	entrezgene:55959	HGNC:20392	uniprot:Q8IWU5,uniprot:B1AMP9	35.46	27.07	31.47	15.63	13.18	10.27	31.12	22.68	33.59	9.98	13.92	10.59	1.72	1.17	0.15	9.99	0.81	0.36	21.2467	2.36667	18.88	0.88861
p@chr20:4795070..4795106,+	chr20:4795070..4795106,+	chr20:4795070..4795106,+	CAGE_peak_at_chr20:4795070..4795106,+	NA	NA	NA	NA	23.82	7.22	34.72	11.83	12.33	8.39	6.74	6.76	4.82	7.7	5.97	4.38	0.25	0	0.3	0	0.27	0.36	11.2233	0.196667	11.0267	0.982477
p@chr20:48391901..48391918,-	chr20:48391901..48391918,-	chr20:48391901..48391918,-	CAGE_peak_at_chr20:48391901..48391918,-	NA	NA	NA	NA	67.03	43.12	37.33	0	0	0	0.11	0	0	0	0	0	0	0.47	0.74	0	2.17	2.92	12.2992	1.05	11.2492	0.914628
p@chr20:48429039..48429112,-	chr20:48429039..48429112,-	chr20:48429039..48429112,-	CAGE_peak_at_chr20:48429039..48429112,-	NA	NA	NA	NA	67.03	37.7	49.04	1.9	5.53	2.31	0.56	0.9	0.96	1.14	0	0.55	0	0	0.15	0	0	0	13.9683	0.025	13.9433	0.99821
p2@SLC9A8	SLC9A8	chr20:48429265..48429306,+	CAGE_peak_2_at_SLC9A8_5end	15bp_to_ENST00000417961,NM_015266,uc002xuv.1,uc010gib.1,uc010zyj.1,uc010zyk.1,uc010zyl.1,uc010zym.1_5end	entrezgene:23315	HGNC:20728	uniprot:Q9Y2E8	108.58	119.52	92.23	9.08	21.9	10.27	5.62	6.61	6.11	13.11	11.94	11.14	0.74	0.7	0.59	0	0.54	0.36	34.6758	0.488333	34.1875	0.985917
p@chr20:48429650..48429711,+	chr20:48429650..48429711,+	chr20:48429650..48429711,+	CAGE_peak_at_chr20:48429650..48429711,+	NA	NA	NA	NA	68.14	50.54	49.26	9.3	15.73	9.02	2.81	1.5	1.45	3.71	3.98	4.02	0	0.23	0.3	0	0.27	0	18.2883	0.133333	18.155	0.992709
p1@SNAI1	SNAI1	chr20:48599506..48599526,+	CAGE_peak_1_at_SNAI1_5end	0bp_to_NM_005985,uc002xuz.2_5end	entrezgene:6615	HGNC:11128	uniprot:O95863	33.79	62.57	38.84	1.48	1.7	1.05	13.03	12.61	2.57	0	0.2	0.18	0	0	0	0	0.54	0	14.0017	0.09	13.9117	0.993572
p8@CEBPB	CEBPB	chr20:48807430..48807439,+	CAGE_peak_8_at_CEBPB_5end	54bp_to_ENST00000303004,uc002xvh.2,uc002xvi.1_5end	entrezgene:1051	HGNC:1834	uniprot:P17676	10.53	14.24	15.41	15.63	14.24	12.37	19.43	15.92	11.89	9.98	10.74	12.24	0.49	1.4	2.53	0	0.81	4.74	13.5517	1.66167	11.89	0.877383
p1@ENST00000422459	ENST00000422459	chr20:48892848..48892884,+	CAGE_peak_1_at_ENST00000422459_5end	0bp_to_ENST00000422459_5end				50.97	71.19	69.23	297.24	339.95	253.9	103.45	69.08	95.79	651.25	582.03	531.74	2.22	4.91	13.38	11.99	4.88	6.92	259.652	7.38333	252.268	0.971564
p@chr20:49119555..49119569,-	chr20:49119555..49119569,-	chr20:49119555..49119569,-	CAGE_peak_at_chr20:49119555..49119569,-	NA	NA	NA	NA	79.78	107.09	43.4	0.63	3.19	1.05	0	0.9	0.64	0	0	0.37	0.49	0.47	1.04	0	1.08	0.73	19.7542	0.635	19.1192	0.967855
p@chr20:52543177..52543207,-	chr20:52543177..52543207,-	chr20:52543177..52543207,-	CAGE_peak_at_chr20:52543177..52543207,-	NA	NA	NA	NA	53.74	43.72	43.84	0.63	1.91	0.42	0.79	0.3	0.8	0.29	0	0.37	0	0	0	0	0	0	12.2342	0	12.2342	1
p@chr20:5590491..5590495,-	chr20:5590491..5590495,-	chr20:5590491..5590495,-	CAGE_peak_at_chr20:5590491..5590495,-	NA	NA	NA	NA	28.25	66.98	40.15	4.01	6.17	4.4	4.83	9.91	3.05	5.7	2.78	4.02	0.49	0.7	0.59	0	0.81	0.36	15.0208	0.491667	14.5292	0.967268
p@chr20:5590658..5590681,+	chr20:5590658..5590681,+	chr20:5590658..5590681,+	CAGE_peak_at_chr20:5590658..5590681,+	NA	NA	NA	NA	30.47	32.69	38.41	46.48	40.61	46.33	45.72	25.53	22.02	52.73	28.05	32.88	0	0.94	0.15	0	0.54	0.73	36.8267	0.393333	36.4333	0.989319
p1@PLCB1	PLCB1	chr20:8112900..8112925,+	CAGE_peak_1_at_PLCB1_5end	76bp_to_ENST00000378641_5end	entrezgene:23236	HGNC:15917		93.63	74.4	45.57	15.84	8.5	27.05	84.58	58.72	97.56	5.13	1.59	7.31	0.25	0.94	0.3	0	0.27	0.36	43.3233	0.353333	42.97	0.991844
p1@FAM110A	FAM110A	chr20:814377..814452,+	CAGE_peak_1_at_FAM110A_5end	0bp_to_ENST00000304189,ENST00000381939_5end	entrezgene:83541	HGNC:16188	uniprot:Q9BQ89	28.25	28.08	35.81	55.14	50.6	58.49	36.17	33.64	27.81	85.5	90.71	72.88	10.83	7.72	11.15	5.99	8.68	10.93	50.2567	9.21667	41.04	0.816608
p3@FAM110A	FAM110A	chr20:825275..825293,+	CAGE_peak_3_at_FAM110A_5end	0bp_to_ENST00000541082,NM_031424,uc002weh.1_5end	entrezgene:83541	HGNC:16188	uniprot:Q9BQ89	1.66	1.8	1.95	73.94	70.37	38.58	2.36	0.6	0.64	133.67	193.35	149.6	0	0	0.15	0	0.54	0.36	55.71	0.175	55.535	0.996859
p4@FAM110A	FAM110A	chr20:825327..825342,+	CAGE_peak_4_at_FAM110A_5end	42bp_to_ENST00000541082,NM_031424,uc002weh.1_5end	entrezgene:83541	HGNC:16188	uniprot:Q9BQ89	1.11	1.2	1.95	24.51	30.83	15.31	1.35	0.45	0.48	80.37	94.09	53.7	0	0	0.45	0	0.27	0	25.4458	0.12	25.3258	0.995284
p@chr21:16438217..16438275,-	chr21:16438217..16438275,-	chr21:16438217..16438275,-	CAGE_peak_at_chr21:16438217..16438275,-	NA	NA	NA	NA	27.15	25.07	20.4	7.18	7.02	4.82	3.71	2.7	2.73	10.83	5.37	5.3	3.2	0.23	1.04	0	1.9	1.09	10.19	1.24333	8.94667	0.877985
p1@C21orf91	C21orf91	chr21:19191661..19191681,-	CAGE_peak_1_at_C21orf91_5end	0bp_to_ENST00000482915,ENST00000493464_5end	entrezgene:54149	HGNC:16459		20.5	21.86	23.22	18.8	14.03	13.63	17.64	16.52	31.66	13.11	21.48	15.53	4.68	1.4	2.68	4	2.71	0.36	18.9983	2.63833	16.36	0.861128
p1@MIR155HG	MIR155HG	chr21:26934434..26934452,+	CAGE_peak_1_at_MIR155HG_5end	-4bp_to_NR_001458,uc002ylm.3_5end	entrezgene:114614	HGNC:35460		525.19	467.47	370.65	0.21	2.98	1.05	0.22	0.45	0.48	0	0	0	3.69	9.36	8.62	5.99	6.78	7.29	114.058	6.955	107.103	0.939022
p@chr21:30531758..30531811,+	chr21:30531758..30531811,+	chr21:30531758..30531811,+	CAGE_peak_at_chr21:30531758..30531811,+	NA	NA	NA	NA	2.77	9.02	0.65	5.28	4.04	77.78	8.54	11.71	62.2	3.42	1.39	65.76	1.23	0.23	3.57	0	0	0.73	21.0467	0.96	20.0867	0.954387
p2@BACH1	BACH1	chr21:30671690..30671762,+	CAGE_peak_2_at_BACH1_5end	0bp_to_ENST00000399921,NM_206866,uc002ynk.2_5end	entrezgene:571	HGNC:935	uniprot:O14867,uniprot:Q6ICU0	81.99	38.1	42.75	30.42	40.39	36.27	16.06	32.14	21.06	22.23	31.23	43.47	3.69	3.04	4.01	4	3.25	3.64	36.3425	3.605	32.7375	0.900805
p1@OLIG1	OLIG1	chr21:34442439..34442455,+	CAGE_peak_1_at_OLIG1_5end	0bp_to_ENST00000333063,ENST00000382348,NM_138983,uc002yqz.2_5end	entrezgene:116448	HGNC:16983	uniprot:Q8TAK6	11.63	19.85	6.08	24.93	26.36	7.55	47.4	59.32	22.02	35.91	54.9	15.16	1.72	0.23	0.15	2	0.54	0	27.5925	0.773333	26.8192	0.971973
p2@OLIG1	OLIG1	chr21:34442540..34442560,+	CAGE_peak_2_at_OLIG1_5end	90bp_to_ENST00000333063,ENST00000382348,NM_138983,uc002yqz.2_5end	entrezgene:116448	HGNC:16983	uniprot:Q8TAK6	3.32	5.41	2.6	11.2	16.8	3.56	20.56	23.28	7.39	19.1	41.37	7.49	0.25	0.47	0	0	0.27	1.09	13.5067	0.346667	13.16	0.974334
p@chr21:34697703..34697720,-	chr21:34697703..34697720,-	chr21:34697703..34697720,-	CAGE_peak_at_chr21:34697703..34697720,-	NA	NA	NA	NA	26.04	36.1	36.24	2.54	4.89	5.03	2.81	2.7	4.18	2.85	1.19	2.74	0.25	0	0	2	0	0	10.6092	0.375	10.2342	0.964653
p@chr21:34734606..34734620,-	chr21:34734606..34734620,-	chr21:34734606..34734620,-	CAGE_peak_at_chr21:34734606..34734620,-	NA	NA	NA	NA	45.98	71.59	46.66	8.03	14.67	9.64	12.36	9.16	12.7	3.42	5.17	3.11	0	0	0.15	0	0.54	0	20.2075	0.115	20.0925	0.994309
p@chr21:34752926..34752982,-	chr21:34752926..34752982,-	chr21:34752926..34752982,-	CAGE_peak_at_chr21:34752926..34752982,-	NA	NA	NA	NA	148.47	83.43	76.39	12.89	49.32	30.61	14.38	13.37	13.5	5.7	4.38	3.84	0.49	0	0.45	0	0	0	38.0233	0.156667	37.8667	0.99588
p@chr21:34755296..34755317,-	chr21:34755296..34755317,-	chr21:34755296..34755317,-	CAGE_peak_at_chr21:34755296..34755317,-	NA	NA	NA	NA	65.37	61.37	85.72	2.32	11.69	4.19	1.8	3.9	1.29	0.57	0.2	0.55	0	0.23	0	0	0.27	0	19.9142	0.0833333	19.8308	0.995815
p@chr21:34755762..34755780,+	chr21:34755762..34755780,+	chr21:34755762..34755780,+	CAGE_peak_at_chr21:34755762..34755780,+	NA	NA	NA	NA	48.2	38.71	29.73	2.32	12.12	2.94	1.01	1.35	1.61	0	0.6	0.73	0.25	0	0	0	0	0	11.61	0.0416667	11.5683	0.996411
p@chr21:34775541..34775600,-	chr21:34775541..34775600,-	chr21:34775541..34775600,-	CAGE_peak_at_chr21:34775541..34775600,-	NA	NA	NA	NA	36.56	47.93	30.38	2.11	4.89	2.52	2.36	1.35	1.13	1.43	1.99	0.55	0.25	0	0.15	0	0.27	0	11.1	0.111667	10.9883	0.98994
p2@ENST00000429588	ENST00000429588	chr21:37802638..37802665,+	CAGE_peak_2_at_ENST00000429588_5end	0bp_to_ENST00000429588_5end				61.49	32.09	27.78	0	0	0	0.34	0.3	0.16	0	0	0	0.49	2.34	1.19	0	2.44	1.46	10.18	1.32	8.86	0.870334
p1@ETS2	ETS2	chr21:40177845..40177863,+	CAGE_peak_1_at_ETS2_5end	0bp_to_NM_005239,uc002yxg.2_5end	entrezgene:2114	HGNC:3489	uniprot:P15036	557.87	506.98	350.26	109.01	117.78	86.17	136.03	147.32	97.72	97.76	117.76	80.01	59.58	14.51	20.81	29.96	46.91	9.48	200.389	30.2083	170.181	0.849252	CD-specific association
p2@ETS2	ETS2	chr21:40177892..40177903,+	CAGE_peak_2_at_ETS2_5end	17bp_to_ENST00000432278_5end	entrezgene:2114	HGNC:3489		70.91	55.55	36.46	15.63	16.58	10.69	23.03	20.57	11.57	16.25	17.7	7.85	5.91	1.87	1.93	4	2.17	0.73	25.2325	2.76833	22.4642	0.890287
p@chr21:40203501..40203558,-	chr21:40203501..40203558,-	chr21:40203501..40203558,-	CAGE_peak_at_chr21:40203501..40203558,-	NA	NA	NA	NA	88.64	55.15	50.56	1.9	7.44	3.98	5.73	1.65	4.5	0	0.2	0.37	0	0	0	0	0	0	18.3433	0	18.3433	1
p1@MX2	MX2	chr21:42733946..42733963,+	CAGE_peak_1_at_MX2_5end	0bp_to_ENST00000494252,ENST00000495892,NM_002463,uc002yze.1,uc002yzf.1_5end	entrezgene:4600	HGNC:7533	uniprot:P20592	73.68	22.26	53.17	60.42	71.86	67.93	71.44	80.95	107.69	52.16	67.43	75.07	19.2	4.68	8.47	11.99	8.68	8.02	67.005	10.1733	56.8317	0.848171
p2@SIK1	SIK1	chr21:44846975..44846992,-	CAGE_peak_2_at_SIK1_5end	9bp_to_NM_173354,uc002zdf.2_5end	entrezgene:150094	HGNC:11142	uniprot:P57059	32.13	16.04	19.75	10.14	7.44	8.81	7.98	7.06	6.59	9.41	3.78	15.34	0	0.23	0	0	0	0	12.0392	0.0383333	12.0008	0.996816
p1@SIK1	SIK1	chr21:44846999..44847017,-	CAGE_peak_1_at_SIK1_5end	0bp_to_ENST00000270162,NM_173354,uc002zdf.2_5end	entrezgene:150094	HGNC:11142	uniprot:P57059	91.41	67.98	98.96	28.52	25.94	31.24	33.7	36.19	25.72	39.05	14.92	42.38	0	1.64	0.74	0	0.54	0.36	44.6675	0.546667	44.1208	0.987761
p@chr21:45559983..45560006,+	chr21:45559983..45560006,+	chr21:45559983..45560006,+	CAGE_peak_at_chr21:45559983..45560006,+	NA	NA	NA	NA	4.43	6.02	3.91	15.42	8.72	7.55	6.29	5.41	4.5	22.52	20.49	16.99	1.72	0.23	0.59	0	0	0.73	10.1875	0.545	9.6425	0.946503
p@chr21:45579921..45579945,+	chr21:45579921..45579945,+	chr21:45579921..45579945,+	CAGE_peak_at_chr21:45579921..45579945,+	NA	NA	NA	NA	40.44	65.98	38.19	5.92	9.99	9.43	10.22	8.11	10.13	3.14	4.18	2.01	0.25	0	0.15	0	0.27	0	17.3117	0.111667	17.2	0.99355
p@chr21:45616145..45616181,-	chr21:45616145..45616181,-	chr21:45616145..45616181,-	CAGE_peak_at_chr21:45616145..45616181,-	NA	NA	NA	NA	12.19	13.44	13.45	15.63	15.31	13	36.96	14.42	16.72	9.98	5.17	3.47	0	0	0	0	0	0	14.145	0	14.145	1
p@chr21:46292596..46292611,+	chr21:46292596..46292611,+	chr21:46292596..46292611,+	CAGE_peak_at_chr21:46292596..46292611,+	NA	NA	NA	NA	64.82	63.17	23.87	0	0.43	0.42	0	0.15	0.16	0	0	0.18	0.25	0.23	0	0	0	0	12.7667	0.08	12.6867	0.993734
p@chr21:46301437..46301451,+	chr21:46301437..46301451,+	chr21:46301437..46301451,+	CAGE_peak_at_chr21:46301437..46301451,+	NA	NA	NA	NA	75.9	118.32	51.43	0	3.4	1.05	0	0.15	0	0	0.2	0	0	0	0	0	0	0	20.8708	0	20.8708	1
p1@ENST00000441379,p1@uc002zgh.2	ENST00000441379,p1	chr21:46340976..46341000,+	CAGE_peak_1_at_ENST00000441379_5end,CAGE_peak_1_at_uc002zgh.2_5end	10bp_to_ENST00000441379,uc002zgh.2_5end				11.63	6.02	13.02	16.69	24.24	13.42	13.14	17.42	13.18	23.37	31.23	22.47	2.22	2.57	4.61	2	2.17	1.46	17.1525	2.505	14.6475	0.853957
p1@LOC100505746	LOC100505746	chr21:46347532..46347561,+	CAGE_peak_1_at_LOC100505746_5end	-2bp_to_BC023625_5end	entrezgene:100505746			11.08	12.23	9.98	12.46	26.79	26	15.05	34.24	33.75	23.37	38.59	52.42	3.69	3.28	4.46	0	2.98	1.46	24.6633	2.645	22.0183	0.892756
p@chr22:17723201..17723237,+	chr22:17723201..17723237,+	chr22:17723201..17723237,+	CAGE_peak_at_chr22:17723201..17723237,+	NA	NA	NA	NA	49.31	30.88	37.33	2.54	3.4	2.73	1.35	1.65	1.13	0.57	0.6	0.18	0.25	0	0	0	0.27	1.46	10.9725	0.33	10.6425	0.969925
p1@LINC00528	LINC00528	chr22:18260077..18260127,+	CAGE_peak_1_at_LINC00528_5end	0bp_to_AK097861_5end	entrezgene:200298	HGNC:26875	uniprot:Q8N1L1	12.19	16.65	13.02	12.25	12.97	9.22	16.62	11.86	9.8	9.12	6.96	6.21	2.95	0	1.63	0	1.36	0.73	11.4058	1.11167	10.2942	0.902535
p2@LINC00528	LINC00528	chr22:18260337..18260359,+	CAGE_peak_2_at_LINC00528_5end	249bp_to_AK097861_5end	entrezgene:200298	HGNC:26875	uniprot:Q8N1L1	39.89	51.54	58.16	10.99	22.32	9.22	8.76	7.66	7.23	4.56	3.38	3.11	0	0	0	0	0.27	0	18.9017	0.045	18.8567	0.997619
p@chr22:24798573..24798648,-	chr22:24798573..24798648,-	chr22:24798573..24798648,-	CAGE_peak_at_chr22:24798573..24798648,-	NA	NA	NA	NA	156.23	143.19	105.25	2.32	7.65	3.35	0.11	0.6	0.32	0.29	0.2	0	0	0.47	0.3	0	0.27	0	34.9592	0.173333	34.7858	0.995042
p@chr22:24799029..24799043,+	chr22:24799029..24799043,+	chr22:24799029..24799043,+	CAGE_peak_at_chr22:24799029..24799043,+	NA	NA	NA	NA	60.39	34.09	32.12	1.48	5.95	2.94	0.22	0.75	0.48	0.29	0	0.18	0	0	0	0	0	0	11.5742	0	11.5742	1
p@chr22:24799051..24799074,+	chr22:24799051..24799074,+	chr22:24799051..24799074,+	CAGE_peak_at_chr22:24799051..24799074,+	NA	NA	NA	NA	568.95	435.58	233.72	3.59	16.16	3.98	0.11	1.5	1.29	0	0.2	0.18	0	0	0	0	0	0	105.438	0	105.438	1
p1@ADORA2A	ADORA2A	chr22:24819852..24819917,+	CAGE_peak_1_at_ADORA2A_5end	253bp_to_ENST00000486108_5end	entrezgene:135	HGNC:263		59.28	72.4	46.44	2.96	4.68	3.14	2.02	2.1	2.25	5.42	6.17	6.21	0	0.47	0	0	0	0	17.7558	0.0783333	17.6775	0.995588
p@chr22:24830538..24830591,+	chr22:24830538..24830591,+	chr22:24830538..24830591,+	CAGE_peak_at_chr22:24830538..24830591,+	NA	NA	NA	NA	79.22	75.81	85.5	0.85	5.74	1.89	0.67	1.65	1.29	0.57	0	0.18	0	0	0	0	0	0	21.1142	0	21.1142	1
p@chr22:24907339..24907374,-	chr22:24907339..24907374,-	chr22:24907339..24907374,-	CAGE_peak_at_chr22:24907339..24907374,-	NA	NA	NA	NA	49.86	43.12	30.6	0.42	1.7	1.26	0.34	0.45	0.48	0	0	0	0	0	0	0	0	0	10.6858	0	10.6858	1
p@chr22:24908232..24908265,+	chr22:24908232..24908265,+	chr22:24908232..24908265,+	CAGE_peak_at_chr22:24908232..24908265,+	NA	NA	NA	NA	222.15	146	120.88	1.9	12.97	6.08	1.12	3.3	1.93	0	0	0	0	0	0	0	0	0	43.0275	0	43.0275	1
p@chr22:24910757..24910772,-	chr22:24910757..24910772,-	chr22:24910757..24910772,-	CAGE_peak_at_chr22:24910757..24910772,-	NA	NA	NA	NA	163.98	165.45	109.37	0.42	5.32	2.31	0.67	0.75	0.48	0	0	0	0	0	0	0	0	0	37.3958	0	37.3958	1
p@chr22:27509231..27509270,-	chr22:27509231..27509270,-	chr22:27509231..27509270,-	CAGE_peak_at_chr22:27509231..27509270,-	NA	NA	NA	NA	124.09	60.56	43.84	0	2.13	1.05	1.35	1.35	0.32	0	0	0	0.25	0	0.15	0	0	0	19.5575	0.0666667	19.4908	0.996591
p@chr22:28114242..28114272,-	chr22:28114242..28114272,-	chr22:28114242..28114272,-	CAGE_peak_at_chr22:28114242..28114272,-	NA	NA	NA	NA	65.37	45.32	41.88	2.75	2.76	0.63	5.39	1.95	0.96	0.57	0.2	0.18	0	0	0	0	0	0	13.9967	0	13.9967	1
p@chr22:29195508..29195526,+	chr22:29195508..29195526,+	chr22:29195508..29195526,+	CAGE_peak_at_chr22:29195508..29195526,+	NA	NA	NA	NA	231.02	96.66	85.07	2.96	9.57	9.02	7.86	5.41	7.55	1.43	0.6	0.73	0.25	0.23	0	0	0.27	0	38.1567	0.125	38.0317	0.996724
p1@ENST00000418292,p1@ENST00000458080	ENST00000418292,p1	chr22:29196662..29196743,+	CAGE_peak_1_at_ENST00000418292_5end,CAGE_peak_1_at_ENST00000458080_5end	0bp_to_ENST00000418292,ENST00000458080_5end				31.58	45.92	40.58	2.75	4.04	5.87	6.07	5.26	8.04	2.85	1.19	2.56	2.46	2.34	1.78	2	1.36	1.82	13.0592	1.96	11.0992	0.849914
p3@OSM	OSM	chr22:30662220..30662236,-	CAGE_peak_3_at_OSM_5end	-413bp_to_ENST00000403389_5end	entrezgene:5008	HGNC:8506	uniprot:B5MCX1	29.92	37.9	36.89	6.76	8.93	5.87	7.08	2.1	3.21	10.55	1.39	1.28	0	0	0.15	0	0	0	12.6567	0.025	12.6317	0.998025
p@chr22:30662347..30662379,+	chr22:30662347..30662379,+	chr22:30662347..30662379,+	CAGE_peak_at_chr22:30662347..30662379,+	NA	NA	NA	NA	36.01	38.71	31.68	5.92	10.21	4.61	13.7	6.31	3.7	1.14	0.99	2.19	0	0	0.15	0	0.27	0	12.9308	0.07	12.8608	0.994587
p1@OSM	OSM	chr22:30662832..30662847,-	CAGE_peak_1_at_OSM_5end	0bp_to_uc003ahb.2_5end	entrezgene:5008	HGNC:8506		104.15	82.22	72.05	22.18	20.41	14.26	123.22	100.92	18.8	2.85	1.79	0.91	3.45	3.04	7.88	4	2.44	3.28	46.98	4.015	42.965	0.914538	CD-specific association
p@chr22:30667064..30667080,+	chr22:30667064..30667080,+	chr22:30667064..30667080,+	CAGE_peak_at_chr22:30667064..30667080,+	NA	NA	NA	NA	103.04	78.81	46.66	3.17	6.38	3.77	23.81	5.26	4.82	1.14	0.4	0.18	0	0	0	0	0	0.36	23.12	0.06	23.06	0.997405
p@chr22:31686882..31686922,+	chr22:31686882..31686922,+	chr22:31686882..31686922,+	CAGE_peak_at_chr22:31686882..31686922,+	NA	NA	NA	NA	12.19	12.23	16.71	18.59	16.58	23.27	11.79	10.36	7.88	33.06	24.86	25.39	2.22	0.47	1.19	2	1.9	0.73	17.7425	1.41833	16.3242	0.92006
p@chr22:35696274..35696326,+	chr22:35696274..35696326,+	chr22:35696274..35696326,+	CAGE_peak_at_chr22:35696274..35696326,+	NA	NA	NA	NA	136.84	131.76	122.61	34.43	45.28	45.71	69.87	51.66	23.79	15.39	12.53	14.07	0.25	0	0.3	0	0	0	58.6617	0.0916667	58.57	0.998437
p@chr22:35738627..35738686,+	chr22:35738627..35738686,+	chr22:35738627..35738686,+	CAGE_peak_at_chr22:35738627..35738686,+	NA	NA	NA	NA	27.7	134.16	56.86	4.86	7.02	5.03	20.11	13.97	39.86	2.28	3.18	2.01	2.46	2.81	3.12	0	1.63	2.55	26.42	2.095	24.325	0.920704
p@chr22:35739277..35739390,+	chr22:35739277..35739390,+	chr22:35739277..35739390,+	CAGE_peak_at_chr22:35739277..35739390,+	NA	NA	NA	NA	33.79	84.43	51.43	5.92	14.46	4.19	28.42	22.38	44.2	2.28	6.76	5.66	5.17	1.4	1.63	0	1.08	2.92	25.3267	2.03333	23.2933	0.919716
p1@APOL3	APOL3	chr22:36556793..36556811,-	CAGE_peak_1_at_APOL3_5end	0bp_to_ENST00000426939,ENST00000472303,ENST00000487355,ENST00000487783,ENST00000530895,ENST00000531195,ENST00000533061_5end	entrezgene:80833	HGNC:14868		10.53	15.64	16.49	35.49	25.51	32.5	12.69	17.12	19.77	11.97	12.33	16.62	0.98	3.74	3.27	0	2.71	0.73	18.8883	1.905	16.9833	0.899144
p1@IL2RB	IL2RB	chr22:37545940..37545963,-	CAGE_peak_1_at_IL2RB_5end	0bp_to_NM_000878,uc003aqv.1_5end	entrezgene:3560	HGNC:6009	uniprot:P14784	58.72	54.75	80.08	0	0	0	0	0	0	0.29	0.4	0	0.25	0	0.15	0	0	0	16.1867	0.0666667	16.12	0.995881
p@chr22:37970584..37970588,-	chr22:37970584..37970588,-	chr22:37970584..37970588,-	CAGE_peak_at_chr22:37970584..37970588,-	NA	NA	NA	NA	37.12	13.04	48.83	4.23	2.98	7.34	5.73	1.8	2.41	2.85	1.39	4.02	0	0	0.15	0	0	0	10.9783	0.025	10.9533	0.997723
p1@LGALS2	LGALS2	chr22:37976082..37976102,-	CAGE_peak_1_at_LGALS2_5end	0bp_to_ENST00000215886_5end	entrezgene:3957	HGNC:6562	uniprot:P05162	45.43	33.09	24.31	35.91	49.54	83.86	82.22	127.5	67.83	2.85	3.98	3.47	0	24.8	11.15	7.99	7.86	0	46.6658	8.63333	38.0325	0.814997
p2@APOBEC3A	APOBEC3A	chr22:39348723..39348754,+	CAGE_peak_2_at_APOBEC3A_5end	0bp_to_ENST00000495988_5end	entrezgene:200315	HGNC:17343		22.16	18.45	24.31	22.6	30.83	26.63	37.63	44.45	49.18	20.24	30.04	44.39	0.25	0.23	0.15	0	0	0	30.9092	0.105	30.8042	0.996603
p@chr22:39350005..39350109,-	chr22:39350005..39350109,-	chr22:39350005..39350109,-	CAGE_peak_at_chr22:39350005..39350109,-	NA	NA	NA	NA	115.79	76.81	68.58	17.32	21.05	25.16	28.53	14.42	19.45	21.66	8.35	12.42	0	0	0.15	0	0	0	35.795	0.025	35.77	0.999302
p1@APOBEC3A	APOBEC3A	chr22:39353606..39353623,+	CAGE_peak_1_at_APOBEC3A_5end	79bp_to_ENST00000249116,ENST00000488758,NM_001193289,NM_145699,uc003awn.2,uc011aob.1,uc011aoc.1_5end	entrezgene:200315	HGNC:17343	uniprot:P31941	169.52	133.36	146.05	482.51	606.56	634.22	196.35	205.44	166.67	99.47	125.52	209.7	0	1.17	0.15	0	14.1	0.73	264.614	2.69167	261.923	0.989828
p1@TNRC6B	TNRC6B	chr22:40440804..40440859,+	CAGE_peak_1_at_TNRC6B_5end	0bp_to_ENST00000301923,ENST00000441751,NM_001024843,uc003aym.2_5end	entrezgene:23112	HGNC:29190	uniprot:B0QYM5,uniprot:Q9UPQ9	14.96	21.66	26.69	4.86	4.68	5.03	6.74	6.76	9.8	11.4	9.35	7.12	3.2	0.23	0.59	0	1.9	1.09	10.7542	1.16833	9.58583	0.89136
p@chr22:41347007..41347050,-	chr22:41347007..41347050,-	chr22:41347007..41347050,-	CAGE_peak_at_chr22:41347007..41347050,-	NA	NA	NA	NA	33.79	53.55	46.87	35.49	53.15	27.88	27.3	18.77	12.86	30.21	22.28	18.08	1.48	0.94	1.34	0	1.63	1.82	31.6858	1.20167	30.4842	0.962076
p@chr22:41488429..41488471,-	chr22:41488429..41488471,-	chr22:41488429..41488471,-	CAGE_peak_at_chr22:41488429..41488471,-	NA	NA	NA	NA	11.08	11.43	9.98	10.77	13.39	14.89	10.33	9.16	6.43	14.54	9.95	9.5	0.25	0.47	0.3	4	0.54	0	10.9542	0.926667	10.0275	0.915405
p1@RNU12	RNU12	chr22:43011247..43011253,+	CAGE_peak_1_at_RNU12_5end	0bp_to_ENST00000362512,NR_029422_5end	entrezgene:267010	HGNC:19380		470.34	97.06	300.56	18.8	62.29	61.64	49.76	19.22	10.29	30.5	14.72	27.76	2.71	2.81	10.4	0	4.61	3.64	96.9117	4.02833	92.8833	0.958433
p@chr22:43252408..43252470,+	chr22:43252408..43252470,+	chr22:43252408..43252470,+	CAGE_peak_at_chr22:43252408..43252470,+	NA	NA	NA	NA	39.33	61.17	60.33	1.06	1.91	1.26	5.05	2.25	2.73	0.29	0.4	0.55	0.25	0.7	0.15	0	1.08	0	14.6942	0.363333	14.3308	0.975274
p3@PARVB	PARVB	chr22:44464976..44464992,+	CAGE_peak_3_at_PARVB_5end	-4bp_to_NM_001243385_5end	entrezgene:29780	HGNC:14653	uniprot:B0QYM8	50.97	87.24	55.55	12.68	15.52	14.05	8.54	6.91	3.86	3.71	1.59	3.11	0	2.81	0.89	0	2.17	1.09	21.9775	1.16	20.8175	0.947219
p@chr22:45015938..45015956,-	chr22:45015938..45015956,-	chr22:45015938..45015956,-	CAGE_peak_at_chr22:45015938..45015956,-	NA	NA	NA	NA	6.65	26.07	21.92	10.14	9.35	9.85	6.07	5.26	11.41	8.27	5.37	3.65	0	0	0	0	0	0	10.3342	0	10.3342	1
p1@FAM118A	FAM118A	chr22:45705799..45705867,+	CAGE_peak_1_at_FAM118A_5end	14bp_to_NM_017911,uc003bga.3_5end	entrezgene:55007	HGNC:1313	uniprot:Q9NWS6	6.65	22.26	9.11	10.77	7.44	9.02	7.53	5.56	9.8	11.12	9.35	14.98	2.46	0.7	3.27	0	2.98	1.09	10.2992	1.75	8.54917	0.830083
p@chr22:47150082..47150101,-	chr22:47150082..47150101,-	chr22:47150082..47150101,-	CAGE_peak_at_chr22:47150082..47150101,-	NA	NA	NA	NA	69.25	52.94	35.81	1.69	4.04	3.56	2.81	2.85	1.93	0.86	0.8	0.18	0	0	0	0	0	0	14.7267	0	14.7267	1
p@chr22:47158418..47158434,-	chr22:47158418..47158434,-	chr22:47158418..47158434,-	CAGE_peak_at_chr22:47158418..47158434,-	NA	NA	NA	NA	131.85	172.67	126.73	15	20.62	16.98	11.23	12.16	11.09	9.69	9.35	9.13	1.48	1.64	1.93	0	1.63	1.09	45.5417	1.295	44.2467	0.971565
p4@PIM3	PIM3	chr22:50354471..50354483,+	CAGE_peak_4_at_PIM3_5end	55bp_to_ENST00000467480_5end	entrezgene:415116	HGNC:19310		69.25	99.47	98.52	9.72	22.96	14.47	7.53	7.06	10.13	12.26	8.16	6.58	0.98	3.28	1.93	5.99	2.17	1.46	30.5092	2.635	27.8742	0.913633	CD and UC-specific associations, separate locations
p3@TRABD	TRABD	chr22:50629033..50629048,+	CAGE_peak_3_at_TRABD_5end	6bp_to_ENST00000395827,uc003bju.1_5end	entrezgene:80305	HGNC:28805	uniprot:Q9H4I3	20.5	28.08	17.14	23.87	17.43	12.37	28.76	18.32	11.25	33.63	19.69	15.89	1.23	1.87	2.23	5.99	1.63	2.55	20.5775	2.58333	17.9942	0.874458
p@chr22:50743236..50743253,+	chr22:50743236..50743253,+	chr22:50743236..50743253,+	CAGE_peak_at_chr22:50743236..50743253,+	NA	NA	NA	NA	28.25	16.24	17.58	11.41	15.09	10.48	7.08	6.76	1.61	13.11	6.17	4.75	0.74	0	0	0	0.81	0	11.5442	0.258333	11.2858	0.977622
p@chr22:50968833..50968884,+	chr22:50968833..50968884,+	chr22:50968833..50968884,+	CAGE_peak_at_chr22:50968833..50968884,+	NA	NA	NA	NA	10.53	12.03	13.45	23.66	25.51	27.47	26.28	19.07	15.43	32.49	20.49	20.82	1.48	1.17	1.19	0	0.81	0.73	20.6025	0.896667	19.7058	0.956478
p3@ODF3B	ODF3B	chr22:50970123..50970138,-	CAGE_peak_3_at_ODF3B_5end	-15bp_to_ENST00000469660_5end	entrezgene:440836	HGNC:34388		18.28	24.27	30.16	10.99	13.61	15.1	15.61	14.27	9.96	13.11	14.12	8.95	1.97	0	1.34	0	0.81	0	15.7025	0.686667	15.0158	0.95627
p2@ODF3B	ODF3B	chr22:50970919..50970965,-	CAGE_peak_2_at_ODF3B_5end	42bp_to_ENST00000329363,NM_001014440,uc003bmh.2_5end	entrezgene:440836	HGNC:34388	uniprot:A8MYP8,uniprot:A1L1A8	21.05	26.27	32.33	24.72	27.85	23.27	24.38	32.59	15.43	15.11	18.7	20.64	7.39	1.64	6.84	0	0	1.46	23.5283	2.88833	20.64	0.87724
p@chr22:50978112..50978137,-	chr22:50978112..50978137,-	chr22:50978112..50978137,-	CAGE_peak_at_chr22:50978112..50978137,-	NA	NA	NA	NA	55.4	45.32	40.36	12.25	20.2	11.53	21.57	14.72	10.93	11.4	5.97	3.47	0	0.23	1.19	0	0.81	0	21.0933	0.371667	20.7217	0.98238
p2@NFKBIZ	NFKBIZ	chr3:101546827..101546847,+	CAGE_peak_2_at_NFKBIZ_5end	0bp_to_ENST00000394054,ENST00000461724,ENST00000483180,NM_001005474_5end	entrezgene:64332	HGNC:29805	uniprot:C9J5G8,uniprot:C9JZ23,uniprot:Q9BYH8	267.03	199.34	157.77	8.66	28.28	32.71	4.83	7.06	16.07	2	1.79	5.3	0	1.4	0.45	0	1.08	1.09	60.9033	0.67	60.2333	0.988999
p1@NFKBIZ	NFKBIZ	chr3:101568349..101568365,+	CAGE_peak_1_at_NFKBIZ_5end	0bp_to_ENST00000326151,ENST00000326172,NM_031419,uc003dvp.2,uc003dvq.2_5end	entrezgene:64332	HGNC:29805	uniprot:Q9BYH8	2469.71	3280.31	2391.46	643.48	904.63	586.62	444.15	476.66	475.1	896.37	995.18	790.39	23.64	25.74	27.05	11.99	13.83	14.21	1196.17	19.41	1176.76	0.983773	CD-specific association
p@chr3:101595253..101595268,+	chr3:101595253..101595268,+	chr3:101595253..101595268,+	CAGE_peak_at_chr3:101595253..101595268,+	NA	NA	NA	NA	43.77	43.72	24.74	4.86	10.42	4.82	1.8	0.3	1.45	2.85	3.58	3.29	0	0	0	0	0	0	12.1333	0	12.1333	1
p@chr3:101655722..101655739,+	chr3:101655722..101655739,+	chr3:101655722..101655739,+	CAGE_peak_at_chr3:101655722..101655739,+	NA	NA	NA	NA	35.46	48.93	19.53	2.75	11.06	4.61	2.02	0.6	1.77	2.28	1.19	0.55	0	0	0	0	0	0	10.8958	0	10.8958	1
p1@LOC152225	LOC152225	chr3:101659614..101659646,+	CAGE_peak_1_at_LOC152225_5end	-56bp_to_ENST00000465215,NR_026934,uc003dvr.1_5end	entrezgene:152225			253.73	161.84	86.37	10.14	25.73	11.74	4.94	3.3	4.18	8.27	4.97	6.03	0	0.47	0.74	0	0.27	0	48.4367	0.246667	48.19	0.994907
p2@LOC152225	LOC152225	chr3:101659682..101659714,+	CAGE_peak_2_at_LOC152225_5end	0bp_to_ENST00000465215,NR_026934,uc003dvr.1_5end	entrezgene:152225			54.85	38.91	27.56	3.59	7.87	1.47	3.15	0.9	2.25	1.71	1.39	0.73	0	0	0	0	0	0	12.0317	0	12.0317	1
p1@IRAK2	IRAK2	chr3:10206585..10206609,+	CAGE_peak_1_at_IRAK2_5end	22bp_to_NM_001570,uc003bve.1_5end	entrezgene:3656	HGNC:6113	uniprot:O43187	290.29	209.57	156.68	2.32	6.8	6.29	7.41	5.11	3.7	0.57	0.2	0	3.69	10.76	3.72	5.99	5.15	4.01	57.4117	5.55333	51.8583	0.903272	UC-specific association
p@chr3:10233835..10233851,-	chr3:10233835..10233851,-	chr3:10233835..10233851,-	CAGE_peak_at_chr3:10233835..10233851,-	NA	NA	NA	NA	57.06	40.91	32.99	0.21	1.91	0.42	0.11	0.45	1.93	0	0	0	0	0	0	0	0	0	11.3325	0	11.3325	1
p@chr3:10233857..10233885,-	chr3:10233857..10233885,-	chr3:10233857..10233885,-	CAGE_peak_at_chr3:10233857..10233885,-	NA	NA	NA	NA	277	188.51	178.38	1.9	7.44	5.03	2.36	1.65	4.18	0	0	0.18	0	0.23	0	0	0	0	55.5525	0.0383333	55.5142	0.99931
p@chr3:10234033..10234113,+	chr3:10234033..10234113,+	chr3:10234033..10234113,+	CAGE_peak_at_chr3:10234033..10234113,+	NA	NA	NA	NA	85.32	82.02	66.19	1.69	5.95	3.14	1.35	1.2	0.16	0	0	0.18	0	0	0.15	0	0	0	20.6	0.025	20.575	0.998786
p@chr3:10240584..10240624,+	chr3:10240584..10240624,+	chr3:10240584..10240624,+	CAGE_peak_at_chr3:10240584..10240624,+	NA	NA	NA	NA	77.01	59.56	50.78	0.21	0.21	0.42	0.34	0.15	0.16	0	0.4	0	0	0	0	0	0	0	15.77	0	15.77	1
p@chr3:107843890..107843896,+	chr3:107843890..107843896,+	chr3:107843890..107843896,+	CAGE_peak_at_chr3:107843890..107843896,+	NA	NA	NA	NA	45.98	21.06	28.43	2.11	7.65	5.87	0.67	1.05	0.8	10.83	13.13	13.88	0	0.23	0.74	5.99	3.25	1.46	12.6217	1.945	10.6767	0.8459
p3@ATG7	ATG7	chr3:11314099..11314122,+	CAGE_peak_3_at_ATG7_5end	0bp_to_ENST00000354449,ENST00000354956,ENST00000419112,ENST00000446450_5end	entrezgene:10533	HGNC:16935	uniprot:O95352,uniprot:C9JNU2,uniprot:E9PB95	81.99	49.53	78.12	9.08	24.24	20.13	8.42	6.46	8.68	3.71	3.98	3.84	1.72	1.64	1.34	0	0.81	0.36	24.8483	0.978333	23.87	0.960628
p@chr3:11315727..11315745,-	chr3:11315727..11315745,-	chr3:11315727..11315745,-	CAGE_peak_at_chr3:11315727..11315745,-	NA	NA	NA	NA	86.42	111.5	78.77	1.9	14.03	8.81	5.05	3.15	6.91	0.57	0.4	0.91	4.43	2.81	2.38	4	4.34	2.19	26.535	3.35833	23.1767	0.873438
p@chr3:11330857..11330885,-	chr3:11330857..11330885,-	chr3:11330857..11330885,-	CAGE_peak_at_chr3:11330857..11330885,-	NA	NA	NA	NA	49.31	35.7	31.9	2.32	7.65	4.82	1.8	0.9	1.61	0.29	0.2	1.1	0	0	0.3	0	0	0	11.4667	0.05	11.4167	0.99564
p1@ARHGAP31-AS1	ARHGAP31-AS1	chr3:119041903..119041938,-	CAGE_peak_1_at_ARHGAP31-AS1_5end	-296bp_to_ENST00000466292_5end		HGNC:41235		47.09	38.1	33.64	1.27	8.93	3.56	1.24	1.2	0.64	1.71	1.59	0.73	0.25	0	0	0	0	0	11.6417	0.0416667	11.6	0.996421
p2@ARHGAP31-AS1	ARHGAP31-AS1	chr3:119041969..119041985,-	CAGE_peak_2_at_ARHGAP31-AS1_5end	-362bp_to_ENST00000466292_5end		HGNC:41235		48.75	35.1	28.43	0.21	3.4	0.63	0.56	0.6	1.29	0.86	0.6	0.73	0	0	0	0	0	0	10.0967	0	10.0967	1
p@chr3:119281719..119281736,+	chr3:119281719..119281736,+	chr3:119281719..119281736,+	CAGE_peak_at_chr3:119281719..119281736,+	NA	NA	NA	NA	104.71	108.29	109.16	6.76	21.47	16.35	0.22	0.6	1.61	0	0.6	1.28	0	0	0	0	0	0	30.9208	0	30.9208	1
p@chr3:119357712..119357763,-	chr3:119357712..119357763,-	chr3:119357712..119357763,-	CAGE_peak_at_chr3:119357712..119357763,-	NA	NA	NA	NA	43.21	63.77	76.39	3.38	15.52	7.76	0.67	1.05	0.8	1.14	1.39	1.28	0	0.23	0.15	0	0	0	18.03	0.0633333	17.9667	0.996487
p@chr3:119357804..119357833,-	chr3:119357804..119357833,-	chr3:119357804..119357833,-	CAGE_peak_at_chr3:119357804..119357833,-	NA	NA	NA	NA	61.49	66.98	69.88	8.03	12.33	7.76	3.82	3	2.41	2.28	1.99	2.37	0	0.23	0.3	0	0.27	0	20.195	0.133333	20.0617	0.993398
p@chr3:122512795..122512814,+	chr3:122512795..122512814,+	chr3:122512795..122512814,+	CAGE_peak_at_chr3:122512795..122512814,+	NA	NA	NA	NA	2.22	6.22	4.12	16.9	24.45	19.29	10.11	2.55	6.43	15.96	13.53	10.96	0	0	0	0	0	0	11.0617	0	11.0617	1
p2@DIRC2	DIRC2	chr3:122513700..122513738,+	CAGE_peak_2_at_DIRC2_5end	58bp_to_ENST00000261038_5end	entrezgene:84925	HGNC:16628	uniprot:Q96SL1	17.73	22.86	16.49	12.89	12.54	13	20.89	17.27	11.73	21.66	17.31	13.7	0.74	0.47	0.74	0	0.27	0.73	16.5058	0.491667	16.0142	0.970213
p4@DIRC2	DIRC2	chr3:122513742..122513762,+	CAGE_peak_4_at_DIRC2_5end	100bp_to_ENST00000261038_5end	entrezgene:84925	HGNC:16628	uniprot:Q96SL1	30.47	32.69	21.92	15.84	21.69	20.13	12.02	10.36	10.13	18.53	13.92	11.14	0.49	0	0	0	0.27	0	18.2367	0.126667	18.11	0.993054
p@chr3:128456699..128456704,+	chr3:128456699..128456704,+	chr3:128456699..128456704,+	CAGE_peak_at_chr3:128456699..128456704,+	NA	NA	NA	NA	63.71	82.22	85.07	9.08	11.69	0.42	11.79	9.76	0.16	17.96	16.31	0.91	3.2	1.4	1.34	0	2.17	1.09	25.7567	1.53333	24.2233	0.940468
p@chr3:128839639..128839678,+	chr3:128839639..128839678,+	chr3:128839639..128839678,+	CAGE_peak_at_chr3:128839639..128839678,+	NA	NA	NA	NA	14.96	18.65	13.24	10.77	14.67	10.06	18.2	14.12	20.73	7.7	13.33	7.12	0.74	1.64	1.19	0	2.98	1.46	13.6292	1.335	12.2942	0.902048
p@chr3:13057127..13057143,-	chr3:13057127..13057143,-	chr3:13057127..13057143,-	CAGE_peak_at_chr3:13057127..13057143,-	NA	NA	NA	NA	120.22	102.88	121.31	50.28	51.88	40.25	89.75	41.3	41.95	82.08	45.75	35.07	13.54	18.72	13.23	9.99	4.61	10.57	68.56	11.7767	56.7833	0.828228
p6@CEP63	CEP63	chr3:134205277..134205303,+	CAGE_peak_6_at_CEP63_5end	208bp_to_ENST00000513612_5end	entrezgene:80254	HGNC:25815		11.08	5.01	3.26	11.62	18.07	14.05	9.88	6.76	7.71	15.96	12.53	12.6	0.49	0	0.3	2	0	0	10.7108	0.465	10.2458	0.956586
p@chr3:135914798..135914850,+	chr3:135914798..135914850,+	chr3:135914798..135914850,+	CAGE_peak_at_chr3:135914798..135914850,+	NA	NA	NA	NA	13.85	28.68	16.71	11.62	11.06	11.95	9.55	7.66	7.55	11.69	12.33	5.66	0.98	0.23	0.45	2	0.81	1.09	12.3592	0.926667	11.4325	0.925022
p1@CHST2	CHST2	chr3:142838629..142838697,+	CAGE_peak_1_at_CHST2_5end	0bp_to_uc003evm.2_5end	entrezgene:9435	HGNC:1970		9.42	7.82	7.81	12.25	16.16	9.22	5.62	9.16	2.89	25.37	32.42	36.53	0.98	4.21	3.12	0	3.25	1.09	14.5558	2.10833	12.4475	0.855155
p@chr3:14452223..14452256,-	chr3:14452223..14452256,-	chr3:14452223..14452256,-	CAGE_peak_at_chr3:14452223..14452256,-	NA	NA	NA	NA	79.78	109.7	109.59	0.63	1.49	0.63	0.34	0.3	0.48	0	0	0	0.25	0	0.3	0	0.27	0	25.245	0.136667	25.1083	0.994586
p1@TSC22D2	TSC22D2	chr3:150126065..150126097,+	CAGE_peak_1_at_TSC22D2_5end	0bp_to_ENST00000543241_5end	entrezgene:9819	HGNC:29095	uniprot:B4DMB2	44.87	64.37	51.87	8.03	8.5	6.5	12.47	12.61	10.93	7.7	9.35	7.12	2.95	3.28	4.01	4	4.07	4.01	20.36	3.72	16.64	0.817289
p7@TSC22D2	TSC22D2	chr3:150126904..150126958,+	CAGE_peak_7_at_TSC22D2_5end	116bp_to_NM_014779,uc003exv.2,uc003exw.2,uc003exx.2_5end	entrezgene:9819	HGNC:29095	uniprot:O75157	29.36	37.3	23.44	5.49	7.23	5.24	4.72	7.36	6.11	5.99	9.15	5.85	0	0.23	1.19	0	1.36	1.82	12.27	0.766667	11.5033	0.937517
p1@P2RY13	P2RY13	chr3:151047327..151047343,-	CAGE_peak_1_at_P2RY13_5end	0bp_to_ENST00000325602,NM_176894,uc003eyv.2_5end	entrezgene:53829	HGNC:4537	uniprot:Q9BPV8	9.42	14.64	26.69	132.25	135.85	119.92	146.7	170.15	141.76	116.29	162.91	114.9	19.45	7.49	18.43	4	8.95	9.48	107.623	11.3	96.3233	0.895004
p@chr3:15311250..15311294,+	chr3:15311250..15311294,+	chr3:15311250..15311294,+	CAGE_peak_at_chr3:15311250..15311294,+	NA	NA	NA	NA	137.94	112.71	129.77	10.99	12.54	17.61	32.91	20.27	21.22	3.14	2.19	1.83	0.25	0.7	0.45	0	0.81	0	41.9267	0.368333	41.5583	0.991215
p@chr3:15311295..15311313,+	chr3:15311295..15311313,+	chr3:15311295..15311313,+	CAGE_peak_at_chr3:15311295..15311313,+	NA	NA	NA	NA	34.9	20.25	41.23	3.38	2.13	1.68	11.01	4.2	2.25	0.57	0	0.18	0	0	0	0	0	0	10.1483	0	10.1483	1
p@chr3:15313675..15313694,+	chr3:15313675..15313694,+	chr3:15313675..15313694,+	CAGE_peak_at_chr3:15313675..15313694,+	NA	NA	NA	NA	29.92	26.07	37.98	10.99	7.65	6.08	36.96	17.27	17.84	2.57	0.6	0.55	0.25	0	0.59	0	0.27	0.73	16.2067	0.306667	15.9	0.981078
p@chr3:15450870..15450901,-	chr3:15450870..15450901,-	chr3:15450870..15450901,-	CAGE_peak_at_chr3:15450870..15450901,-	NA	NA	NA	NA	35.46	44.92	40.15	1.9	2.98	5.24	2.92	2.55	2.57	1.14	0.4	0.91	0	0	0	2	0	0	11.7617	0.333333	11.4283	0.971659
p1@CCNL1	CCNL1	chr3:156877896..156877946,-	CAGE_peak_1_at_CCNL1_5end	0bp_to_ENST00000465947,ENST00000466101,ENST00000471044,ENST00000475298,ENST00000476367,ENST00000479596_5end	entrezgene:57018	HGNC:20569		1135.14	1075.52	1039.27	182.95	254.06	198.34	269.14	263.26	259.41	210.91	188.57	174.44	61.31	54.76	49.94	33.96	58.84	62.32	437.584	53.5217	384.062	0.877688
p@chr3:156878100..156878138,+	chr3:156878100..156878138,+	chr3:156878100..156878138,+	CAGE_peak_at_chr3:156878100..156878138,+	NA	NA	NA	NA	62.05	36.9	29.51	14.58	27.21	27.88	14.15	7.36	8.04	7.98	4.97	9.68	0.25	0	0	0	0	0.36	20.8592	0.101667	20.7575	0.995126
p@chr3:156892648..156892690,-	chr3:156892648..156892690,-	chr3:156892648..156892690,-	CAGE_peak_at_chr3:156892648..156892690,-	NA	NA	NA	NA	23.82	13.24	19.75	7.82	17.65	16.56	6.74	4.2	3.38	4.28	3.78	4.75	0.25	0.23	0.74	5.99	0.27	0	10.4975	1.24667	9.25083	0.881242
p1@PTX3	PTX3	chr3:157154631..157154645,+	CAGE_peak_1_at_PTX3_5end	51bp_to_NM_002852,uc003fbl.3_5end	entrezgene:5806	HGNC:9692	uniprot:P26022	277	332.7	157.98	8.66	33.38	16.35	13.25	19.97	14.63	1.14	4.77	1.83	1.48	9.13	3.12	2	1.9	10.57	73.4717	4.7	68.7717	0.93603
p@chr3:171848384..171848409,-	chr3:171848384..171848409,-	chr3:171848384..171848409,-	CAGE_peak_at_chr3:171848384..171848409,-	NA	NA	NA	NA	161.77	158.23	111.98	5.28	14.03	15.51	8.76	5.86	5.95	1.71	1.39	1.64	0	0.47	0.45	0	0	0	41.0092	0.153333	40.8558	0.996261
p@chr3:171848526..171848560,+	chr3:171848526..171848560,+	chr3:171848526..171848560,+	CAGE_peak_at_chr3:171848526..171848560,+	NA	NA	NA	NA	71.47	56.55	49.48	5.49	15.73	12.16	6.96	6.76	5.63	2.57	1.79	2.37	0.25	0	0.15	0	0	0	19.7467	0.0666667	19.68	0.996624
p@chr3:171853574..171853592,-	chr3:171853574..171853592,-	chr3:171853574..171853592,-	CAGE_peak_at_chr3:171853574..171853592,-	NA	NA	NA	NA	73.13	76.41	31.03	0.21	0.21	0.42	0.45	0.75	2.09	0	0	0	0	0	0	0	0	0	15.3917	0	15.3917	1
p1@TNFSF10	TNFSF10	chr3:172241213..172241228,-	CAGE_peak_1_at_TNFSF10_5end	26bp_to_ENST00000472804_5end	entrezgene:8743	HGNC:11925		13.85	9.83	9.77	321.74	272.98	224.96	140.64	148.83	141.6	158.75	302.75	254.27	15.02	1.64	5.8	4	5.69	2.19	166.664	5.72333	160.941	0.965659
p2@TNFSF10	TNFSF10	chr3:172241250..172241274,-	CAGE_peak_2_at_TNFSF10_5end	0bp_to_ENST00000420541,ENST00000466777,ENST00000472804,ENST00000494851,NM_001190943,uc003fid.2,uc003fie.2,uc010hwu.1_5end	entrezgene:8743	HGNC:11925	uniprot:A1Y9B3	11.63	12.23	10.42	75.42	70.8	54.72	77.84	69.08	71.2	75.81	89.91	66.49	13.3	0.94	5.05	7.99	5.15	3.64	57.1292	6.01167	51.1175	0.894771
p@chr3:183003838..183003901,+	chr3:183003838..183003901,+	chr3:183003838..183003901,+	CAGE_peak_at_chr3:183003838..183003901,+	NA	NA	NA	NA	68.7	29.68	25.82	3.17	9.78	7.34	1.35	1.65	1.77	0.86	0.8	0.18	0	0.23	0	0	0	0	12.5917	0.0383333	12.5533	0.996956
p@chr3:183273118..183273133,-	chr3:183273118..183273133,-	chr3:183273118..183273133,-	CAGE_peak_at_chr3:183273118..183273133,-	NA	NA	NA	NA	81.44	37.3	27.34	0.63	2.34	2.94	0.11	0	0	0.29	0.2	0.37	0	0.23	0	0	0	0	12.7467	0.0383333	12.7083	0.996993
p2@BCL6	BCL6	chr3:187463179..187463201,-	CAGE_peak_2_at_BCL6_5end	23bp_to_ENST00000480458_5end	entrezgene:604	HGNC:1001		98.61	80.62	75.74	11.41	20.84	15.93	24.38	23.58	25.88	16.53	15.52	13.33	8.62	15.68	13.38	0	0.54	0.73	35.1975	6.49167	28.7058	0.815565
p3@BCL6	BCL6	chr3:187463220..187463232,-	CAGE_peak_3_at_BCL6_5end	0bp_to_ENST00000480458_5end	entrezgene:604	HGNC:1001		37.67	27.07	23.65	6.55	12.33	10.27	13.7	15.32	18.8	5.13	4.58	6.03	2.22	3.28	1.04	0	0.54	1.09	15.0917	1.36167	13.73	0.909774
p1@BCL6	BCL6	chr3:187463248..187463264,-	CAGE_peak_1_at_BCL6_5end	0bp_to_ENST00000470319_5end	entrezgene:604	HGNC:1001		202.76	243.86	179.47	85.14	104.6	88.06	117.05	116.99	166.99	79.8	87.92	87.86	16	35.8	17.24	15.98	22.51	19.68	130.042	21.2017	108.84	0.836963
p@chr3:188149650..188149685,+	chr3:188149650..188149685,+	chr3:188149650..188149685,+	CAGE_peak_at_chr3:188149650..188149685,+	NA	NA	NA	NA	43.21	34.29	30.82	1.27	7.87	3.77	1.24	1.65	1.29	0.57	0.4	0.37	0.25	0	0.15	0	0	0	10.5625	0.0666667	10.4958	0.993688
p@chr3:188157126..188157151,+	chr3:188157126..188157151,+	chr3:188157126..188157151,+	CAGE_peak_at_chr3:188157126..188157151,+	NA	NA	NA	NA	75.9	67.58	51.65	10.14	22.32	14.26	2.58	2.55	2.73	1.14	0.8	1.64	0	0.47	0.15	0	0	0	21.1075	0.103333	21.0042	0.995104
p@chr3:188666981..188667027,+	chr3:188666981..188667027,+	chr3:188666981..188667027,+	CAGE_peak_at_chr3:188666981..188667027,+	NA	NA	NA	NA	70.91	47.53	39.71	8.45	16.16	7.97	4.49	5.11	3.38	1.14	0.99	1.64	0.98	1.17	0.45	0	0.81	0.73	17.29	0.69	16.6	0.960093
p1@HES1	HES1	chr3:193853927..193853944,+	CAGE_peak_1_at_HES1_5end	0bp_to_ENST00000232424,ENST00000476918,NM_005524,uc003ftq.1,uc011bst.1_5end	entrezgene:3280	HGNC:5192	uniprot:Q14469	23.27	43.72	21.48	11.83	21.47	7.76	2.47	2.55	0.32	7.7	18.9	12.6	0.25	0	0.15	0	0	0	14.5058	0.0666667	14.4392	0.995404
p@chr3:194293044..194293068,-	chr3:194293044..194293068,-	chr3:194293044..194293068,-	CAGE_peak_at_chr3:194293044..194293068,-	NA	NA	NA	NA	98.61	64.98	64.67	0	0	0	0	0	0	0	0	0	0	0	0	0	0	0.36	19.0217	0.06	18.9617	0.996846
p@chr3:194299051..194299068,+	chr3:194299051..194299068,+	chr3:194299051..194299068,+	CAGE_peak_at_chr3:194299051..194299068,+	NA	NA	NA	NA	116.89	62.77	38.84	0.42	0	0	0.34	0.45	0.16	0	0	0.18	0.49	2.11	0.74	0	1.36	0.73	18.3375	0.905	17.4325	0.950648
p@chr3:195627624..195627639,-	chr3:195627624..195627639,-	chr3:195627624..195627639,-	CAGE_peak_at_chr3:195627624..195627639,-	NA	NA	NA	NA	17.73	14.04	10.2	16.27	15.73	14.89	10.67	6.46	3.21	11.12	7.56	4.57	0.25	0	0	0	0	0	11.0375	0.0416667	10.9958	0.996225
p1@ENST00000458180,p1@uc003fvw.1	ENST00000458180,p1	chr3:195634940..195634966,+	CAGE_peak_1_at_ENST00000458180_5end,CAGE_peak_1_at_uc003fvw.1_5end	0bp_to_ENST00000458180,uc003fvw.1_5end				13.85	13.04	14.54	12.04	14.67	9.43	6.74	6.91	8.36	15.11	12.33	8.22	0	0.47	0	2	0	0	11.27	0.411667	10.8583	0.963472
p@chr3:196417056..196417097,+	chr3:196417056..196417097,+	chr3:196417056..196417097,+	CAGE_peak_at_chr3:196417056..196417097,+	NA	NA	NA	NA	3.88	3.01	2.6	17.11	9.99	12.37	10	5.86	7.88	21.66	11.54	21.37	0	2.57	0	0	0.54	0.36	10.6058	0.578333	10.0275	0.94547
p@chr3:23790444..23790466,+	chr3:23790444..23790466,+	chr3:23790444..23790466,+	CAGE_peak_at_chr3:23790444..23790466,+	NA	NA	NA	NA	54.85	36.9	27.56	1.27	3.4	3.14	1.91	0.9	1.45	0.29	0.4	0.37	0	0	0	0	0	0	11.0367	0	11.0367	1
p@chr3:23790537..23790554,+	chr3:23790537..23790554,+	chr3:23790537..23790554,+	CAGE_peak_at_chr3:23790537..23790554,+	NA	NA	NA	NA	228.8	103.88	93.1	1.27	12.12	5.87	2.25	0.75	2.25	0	0.2	0	0	0	0	0	0	0	37.5408	0	37.5408	1
p2@NR1D2	NR1D2	chr3:23986824..23986848,+	CAGE_peak_2_at_NR1D2_5end	-17bp_to_ENST00000383773_5end	entrezgene:9975	HGNC:7963	uniprot:Q6NSM0	53.18	63.37	57.51	13.1	13.82	17.4	11.46	11.11	7.23	24.8	12.93	14.07	2.71	1.87	2.38	5.99	3.25	4.74	24.9983	3.49	21.5083	0.860391
p1@ZCWPW2	ZCWPW2	chr3:28390187..28390245,+	CAGE_peak_1_at_ZCWPW2_5end	-391bp_to_ENST00000420223_5end	entrezgene:152098	HGNC:23574	uniprot:C9JFK0	56.51	44.72	44.92	10.77	13.82	18.87	12.24	11.71	9.8	13.4	9.15	12.42	1.97	0.7	2.08	0	1.63	0.73	21.5275	1.185	20.3425	0.944954
p@chr3:32543983..32544007,+	chr3:32543983..32544007,+	chr3:32543983..32544007,+	CAGE_peak_at_chr3:32543983..32544007,+	NA	NA	NA	NA	11.08	8.42	9.11	10.56	10.21	10.69	6.85	6.61	6.75	23.66	20.89	22.29	0	0.23	0.45	0	0	0	12.26	0.113333	12.1467	0.990756
p4@EPM2AIP1	EPM2AIP1	chr3:37034563..37034580,-	CAGE_peak_4_at_EPM2AIP1_5end	214bp_to_ENST00000322716,NM_014805,uc003cgk.2_5end	entrezgene:9852	HGNC:19735	uniprot:Q7L775	15.51	12.43	17.36	7.61	7.44	6.71	8.99	9.31	7.07	14.82	11.54	11.87	2.71	1.64	1.34	0	1.08	1.46	10.8883	1.37167	9.51667	0.874024
p@chr3:38178922..38178943,+	chr3:38178922..38178943,+	chr3:38178922..38178943,+	CAGE_peak_at_chr3:38178922..38178943,+	NA	NA	NA	NA	27.15	36.5	27.78	15.84	25.73	18.45	21.45	11.41	9.32	11.4	12.73	6.58	0.49	1.4	1.19	0	0.81	2.55	18.695	1.07333	17.6217	0.942587
p@chr3:39194111..39194161,-	chr3:39194111..39194161,-	chr3:39194111..39194161,-	CAGE_peak_at_chr3:39194111..39194161,-	NA	NA	NA	NA	64.82	53.14	49.48	3.38	3.83	1.26	4.83	1.5	1.77	0.57	0.8	0.37	0	0	0	0	0	0	15.4792	0	15.4792	1
p@chr3:39194261..39194361,-	chr3:39194261..39194361,-	chr3:39194261..39194361,-	CAGE_peak_at_chr3:39194261..39194361,-	NA	NA	NA	NA	38.78	56.95	43.4	2.11	2.34	2.1	6.4	2.25	2.73	1.43	1.39	0.55	0	0	0	0	0	0	13.3692	0	13.3692	1
p2@CSRNP1	CSRNP1	chr3:39195037..39195069,-	CAGE_peak_2_at_CSRNP1_5end	0bp_to_ENST00000273153_5end	entrezgene:64651	HGNC:14300	uniprot:Q96S65	206.64	246.67	220.7	29.79	34.65	20.13	30.67	30.64	22.82	27.08	18.1	18.63	0.98	0.47	0.74	0	0.54	0.36	75.5433	0.515	75.0283	0.993183
p1@CSRNP1	CSRNP1	chr3:39195075..39195088,-	CAGE_peak_1_at_CSRNP1_5end	-9bp_to_ENST00000273153_5end	entrezgene:64651	HGNC:14300	uniprot:Q96S65	341.26	314.85	347.65	36.12	57.62	29.56	75.71	55.57	34.56	54.72	33.82	25.94	0.49	0.94	2.38	7.99	1.08	0.73	117.282	2.26833	115.013	0.980659
p3@CSRNP1	CSRNP1	chr3:39195139..39195150,-	CAGE_peak_3_at_CSRNP1_5end	-37bp_to_ENST00000318290,NM_033027,uc003cjg.2_5end	entrezgene:64651	HGNC:14300	uniprot:Q96S65	37.67	27.27	26.26	2.96	4.46	2.31	6.63	3.45	1.93	4.28	2.19	1.28	0	0	0	0	0	0	10.0575	0	10.0575	1
p1@CX3CR1	CX3CR1	chr3:39321512..39321533,-	CAGE_peak_1_at_CX3CR1_5end	0bp_to_ENST00000399220,NM_001337,uc003cjl.2_5end	entrezgene:1524	HGNC:2558	uniprot:P49238	18.84	9.02	9.98	310.97	288.29	211.76	117.5	114.43	135.17	302.68	413.95	367.89	0	0	0	0	0	0	191.707	0	191.707	1
p2@CX3CR1	CX3CR1	chr3:39323155..39323219,-	CAGE_peak_2_at_CX3CR1_5end	6bp_to_ENST00000358309,NM_001171174_5end	entrezgene:1524	HGNC:2558	uniprot:P49238	0.55	2.61	3.26	12.25	19.56	9.02	10.45	9.16	11.25	18.24	21.48	30.32	0	0	0	0	0	0	12.3458	0	12.3458	1
p@chr3:41013485..41013511,+	chr3:41013485..41013511,+	chr3:41013485..41013511,+	CAGE_peak_at_chr3:41013485..41013511,+	NA	NA	NA	NA	42.1	30.88	33.42	3.38	5.53	7.55	3.93	3	2.89	3.42	2.78	3.65	0	0	0	0	0	0	11.8775	0	11.8775	1
p@chr3:41279208..41279212,+	chr3:41279208..41279212,+	chr3:41279208..41279212,+	CAGE_peak_at_chr3:41279208..41279212,+	NA	NA	NA	NA	16.07	18.05	12.8	6.76	8.72	9.85	7.19	13.07	16.55	4.85	5.57	10.05	1.97	0.94	0.89	0	0.54	0.36	10.7942	0.783333	10.0108	0.92743
p1@VIPR1	VIPR1	chr3:42544084..42544141,+	CAGE_peak_1_at_VIPR1_5end	0bp_to_ENST00000325123,ENST00000436487,ENST00000438259,ENST00000439731,ENST00000439910,ENST00000443646,ENST00000543411,NM_001251883,NM_001251884,NM_001251885,NM_004624,uc003clf.2,uc011azl.1,uc011azm.1,uc011azn.1_5end	entrezgene:7433	HGNC:12694	uniprot:P32241,uniprot:F2Z2U6,uniprot:B4DEB5,uniprot:C9JDT8,uniprot:F5H1F5,uniprot:B4DNY6	23.27	21.66	21.92	20.7	12.97	15.72	35.27	18.32	23.47	16.82	17.11	13.15	0	0	0.3	0	1.36	2.92	20.0317	0.763333	19.2683	0.961894
p2@SNRK	SNRK	chr3:43328098..43328127,+	CAGE_peak_2_at_SNRK_5end	20bp_to_ENST00000437827_5end	entrezgene:54861	HGNC:30598	uniprot:E7EUC4	21.05	13.24	16.49	10.35	7.02	5.24	6.96	5.26	7.23	13.68	7.56	7.31	0	0.47	0.15	0	0.54	0.73	10.1158	0.315	9.80083	0.968861
p@chr3:46059521..46059547,+	chr3:46059521..46059547,+	chr3:46059521..46059547,+	CAGE_peak_at_chr3:46059521..46059547,+	NA	NA	NA	NA	77.01	51.94	40.15	0	0.85	0.42	0.9	1.05	0.16	0	0	0	0	0	0	0	0	0	14.3733	0	14.3733	1
p1@CCR2	CCR2	chr3:46395579..46395623,+	CAGE_peak_1_at_CCR2_5end	0bp_to_ENST00000421659_5end	entrezgene:729230	HGNC:1603	uniprot:E9PH76	3.88	3.21	4.99	8.24	5.53	12.37	96.6	75.09	53.84	0	0.2	0.18	0.25	0	0.59	0	0	0	22.0108	0.14	21.8708	0.993639	CD-specific association, extends over CCR1 and CCR3
p@chr3:46446944..46446981,+	chr3:46446944..46446981,+	chr3:46446944..46446981,+	CAGE_peak_at_chr3:46446944..46446981,+	NA	NA	NA	NA	47.64	45.92	40.36	1.48	3.19	4.19	0.67	0.75	0.48	0.86	0.2	0.91	0	0	0	0	0	0.73	12.2208	0.121667	12.0992	0.990044
p2@NBEAL2	NBEAL2	chr3:47029463..47029498,+	CAGE_peak_2_at_NBEAL2_5end	0bp_to_ENST00000296147,uc003cqq.1_5end	entrezgene:23218	HGNC:31928	uniprot:C9IZK6,uniprot:Q6ZNJ1	52.63	64.17	44.49	9.93	10.21	13.63	33.02	40.7	40.82	9.69	6.37	6.76	5.42	3.28	4.16	0	1.08	1.82	27.7017	2.62667	25.075	0.90518
p@chr3:5019050..5019076,+	chr3:5019050..5019076,+	chr3:5019050..5019076,+	CAGE_peak_at_chr3:5019050..5019076,+	NA	NA	NA	NA	43.77	37.1	44.49	12.89	16.58	30.82	20.56	21.02	18.8	4.28	2.19	4.2	0.25	0	0	0	0.54	0	21.3917	0.131667	21.26	0.993845
p@chr3:5019077..5019127,+	chr3:5019077..5019127,+	chr3:5019077..5019127,+	CAGE_peak_at_chr3:5019077..5019127,+	NA	NA	NA	NA	32.13	50.94	67.27	9.72	8.5	16.56	13.14	14.27	12.54	2.28	0.99	1.83	0	0	0.15	0	0.27	0	19.1808	0.07	19.1108	0.996351
p@chr3:5019329..5019351,+	chr3:5019329..5019351,+	chr3:5019329..5019351,+	CAGE_peak_at_chr3:5019329..5019351,+	NA	NA	NA	NA	52.63	27.27	36.67	5.92	8.08	8.6	1.12	2.1	1.29	2	0.2	1.83	0	0	0	0	0	0.36	12.3092	0.06	12.2492	0.995126
p@chr3:5019369..5019398,+	chr3:5019369..5019398,+	chr3:5019369..5019398,+	CAGE_peak_at_chr3:5019369..5019398,+	NA	NA	NA	NA	98.06	65.98	88.32	6.97	9.99	9.02	3.93	2.4	1.61	2	0.8	2.01	0	0	0.15	0	0	0.36	24.2575	0.085	24.1725	0.996496
p@chr3:5019986..5020029,-	chr3:5019986..5020029,-	chr3:5019986..5020029,-	CAGE_peak_at_chr3:5019986..5020029,-	NA	NA	NA	NA	43.21	37.7	41.88	9.93	8.08	11.11	10.56	7.81	5.63	3.14	0.99	1.1	0.25	0.23	0.15	0	0.27	0	15.095	0.15	14.945	0.990063
p@chr3:5020333..5020356,-	chr3:5020333..5020356,-	chr3:5020333..5020356,-	CAGE_peak_at_chr3:5020333..5020356,-	NA	NA	NA	NA	62.6	60.16	70.53	4.86	3.61	4.19	5.73	2.7	1.29	1.14	0.6	0.55	0	1.4	0.45	2	0.81	1.09	18.1633	0.958333	17.205	0.947238
p2@BHLHE40	BHLHE40	chr3:5020939..5020952,+	CAGE_peak_2_at_BHLHE40_5end	138bp_to_ENST00000256495_5end	entrezgene:8553	HGNC:1046	uniprot:O14503	28.25	58.96	38.19	5.28	5.1	2.52	3.37	3.3	4.34	2.28	0.8	0.91	0.25	1.4	0.3	0	1.63	1.46	12.775	0.84	11.935	0.934247
p@chr3:5028580..5028629,-	chr3:5028580..5028629,-	chr3:5028580..5028629,-	CAGE_peak_at_chr3:5028580..5028629,-	NA	NA	NA	NA	41	43.52	40.15	2.96	3.4	5.03	2.58	0.6	0.8	1.71	0.6	0.18	0	0	0	0	0	0	11.8775	0	11.8775	1
p@chr3:5028711..5028733,+	chr3:5028711..5028733,+	chr3:5028711..5028733,+	CAGE_peak_at_chr3:5028711..5028733,+	NA	NA	NA	NA	102.49	81.22	67.27	6.13	6.38	5.87	3.71	2.25	2.57	1.14	0.8	0.55	0.25	0	0.15	0	0	0	23.365	0.0666667	23.2983	0.997147
p@chr3:5028736..5028753,+	chr3:5028736..5028753,+	chr3:5028736..5028753,+	CAGE_peak_at_chr3:5028736..5028753,+	NA	NA	NA	NA	173.95	120.13	118.27	6.34	7.65	9.85	5.39	2.4	2.73	1.71	0.6	0.37	0	0.23	0	0	0.27	0	37.4492	0.0833333	37.3658	0.997775
p@chr3:5048654..5048681,+	chr3:5048654..5048681,+	chr3:5048654..5048681,+	CAGE_peak_at_chr3:5048654..5048681,+	NA	NA	NA	NA	70.91	70.79	75.09	4.44	4.25	4.82	4.04	2.25	2.09	0.57	0.4	0.37	0	0	0.15	0	1.08	0	20.0017	0.205	19.7967	0.989751
p4@MAPKAPK3	MAPKAPK3	chr3:50655081..50655137,+	CAGE_peak_4_at_MAPKAPK3_5end	84bp_to_AB451303,AB451434_5end	entrezgene:7867	HGNC:6888	uniprot:Q16644,uniprot:B5BUJ8	9.42	13.04	8.68	13.52	14.24	9.22	4.94	7.66	2.25	22.8	20.89	21.01	1.97	0.94	2.23	2	3.52	2.55	12.3058	2.20167	10.1042	0.821088
p@chr3:5165969..5165973,+	chr3:5165969..5165973,+	chr3:5165969..5165973,+	CAGE_peak_at_chr3:5165969..5165973,+	NA	NA	NA	NA	114.68	51.34	52.3	2.75	2.13	2.94	3.59	3.3	2.41	2	0.4	2.37	1.23	0.47	1.19	0	1.08	0.73	20.0175	0.783333	19.2342	0.960868
p1@RPS15P5	RPS15P5	chr3:54660217..54660228,+	CAGE_peak_1_at_RPS15P5_5end	-13bp_to_ENST00000449885_5end		HGNC:35536		0.55	0	0.22	83.45	82.92	89.94	64.7	76.74	57.86	24.23	78.97	83.66	0.25	0	0	0	24.95	23.69	53.6033	8.14833	45.455	0.847988
p6@ARHGEF3	ARHGEF3	chr3:56789155..56789207,-	CAGE_peak_6_at_ARHGEF3_5end	0bp_to_AK024340_5end	entrezgene:50650	HGNC:683	uniprot:Q9NR81	1.66	2.61	2.39	19.44	17.43	16.77	12.02	10.81	14.79	19.38	21.48	23.75	7.39	0.94	2.53	0	2.44	1.82	13.5442	2.52	11.0242	0.813942	CD-specific association
p@chr3:59272522..59272564,-	chr3:59272522..59272564,-	chr3:59272522..59272564,-	CAGE_peak_at_chr3:59272522..59272564,-	NA	NA	NA	NA	75.9	79.22	60.76	0	1.28	0.84	0.56	0.6	0.16	0	0	0	0	0	0	0	0	0	18.2767	0	18.2767	1
p3@FOXP1	FOXP1	chr3:71630980..71631110,-	CAGE_peak_3_at_FOXP1_5end	0bp_to_ENST00000498154_5end	entrezgene:27086	HGNC:3823		11.63	15.04	10.42	7.18	6.8	6.71	11.91	12.77	15.91	10.26	10.74	8.59	0.49	0	0.3	0	0.81	0	10.6633	0.266667	10.3967	0.974992	CD and UC-specific associations, separate locations
p1@ENST00000468646,p1@uc003dpb.1	ENST00000468646,p1	chr3:72149553..72149577,-	CAGE_peak_1_at_ENST00000468646_5end,CAGE_peak_1_at_uc003dpb.1_5end	0bp_to_ENST00000468646,uc003dpb.1_5end				7.76	5.21	7.81	14.79	10.84	17.19	5.17	6.31	8.04	17.67	17.11	21.19	0	0.7	0.45	0	0	0	11.5908	0.191667	11.3992	0.983464
p2@ENST00000462492	ENST00000462492	chr3:72149970..72149984,-	CAGE_peak_2_at_ENST00000462492_5end	35bp_to_ENST00000462492_5end				25.48	22.86	31.68	8.24	12.33	11.95	4.72	6.31	5.3	8.84	3.78	8.59	0	0.23	0.15	0	0	0	12.5067	0.0633333	12.4433	0.994936
p1@ENST00000462492	ENST00000462492	chr3:72150005..72150035,-	CAGE_peak_1_at_ENST00000462492_5end	0bp_to_ENST00000462492_5end				28.81	26.47	32.33	11.2	17.43	20.13	10.45	13.97	11.57	12.83	14.72	19.91	0.74	1.87	1.04	0	0.54	0	18.3183	0.698333	17.62	0.961878
p@chr3:72150217..72150243,+	chr3:72150217..72150243,+	chr3:72150217..72150243,+	CAGE_peak_at_chr3:72150217..72150243,+	NA	NA	NA	NA	17.73	15.64	34.72	12.25	18.71	19.71	8.76	5.71	9	7.7	3.38	5.48	0	0	0.3	0	0	0	13.2325	0.05	13.1825	0.996221
p@chr4:10118705..10118722,+	chr4:10118705..10118722,+	chr4:10118705..10118722,+	CAGE_peak_at_chr4:10118705..10118722,+	NA	NA	NA	NA	42.66	48.73	48.61	4.23	14.67	13.21	3.59	6.91	3.7	5.99	6.37	7.49	1.23	0.7	0.89	0	1.63	0.73	17.18	0.863333	16.3167	0.949748
p1@NFKB1	NFKB1	chr4:103422499..103422632,+	CAGE_peak_1_at_NFKB1_5end	0bp_to_ENST00000507079,ENST00000511926_5end	entrezgene:4790	HGNC:7794	uniprot:D6RH30,uniprot:D6RDI9	1142.89	1314.17	1027.76	69.71	113.74	86.17	83.91	86.65	87.6	57.29	63.26	47.68	41.86	37.44	44.89	51.94	35.52	23.69	348.403	39.2233	309.179	0.887419	UC-specific association
p@chr4:103677951..103677955,-	chr4:103677951..103677955,-	chr4:103677951..103677955,-	CAGE_peak_at_chr4:103677951..103677955,-	NA	NA	NA	NA	23.82	28.48	31.9	9.3	8.72	6.71	4.72	8.86	10.13	11.4	8.75	7.12	2.46	2.11	1.93	0	0.27	2.55	13.3258	1.55333	11.7725	0.883434
p14@UBE2D3	UBE2D3	chr4:103748122..103748142,-	CAGE_peak_14_at_UBE2D3_5end	24bp_to_ENST00000513098_5end	entrezgene:7323	HGNC:12476		16.62	40.71	13.45	21.76	13.82	9.85	14.38	11.26	16.88	10.83	11.54	11.87	0.98	0.47	1.49	0	0.81	1.09	16.0808	0.806667	15.2742	0.949837
p7@UBE2D3	UBE2D3	chr4:103748271..103748290,-	CAGE_peak_7_at_UBE2D3_5end	0bp_to_ENST00000343106_5end	entrezgene:7323	HGNC:12476	uniprot:P61077	28.81	58.36	54.9	8.66	12.76	9.43	8.42	7.06	14.14	9.12	15.12	13.15	2.46	3.98	3.42	0	3.8	3.28	19.9942	2.82333	17.1708	0.858792
p@chr4:106067887..106067936,-	chr4:106067887..106067936,-	chr4:106067887..106067936,-	CAGE_peak_at_chr4:106067887..106067936,-	NA	NA	NA	NA	18.28	18.05	27.13	4.44	6.59	5.66	10.56	10.51	6.75	5.99	4.77	5.11	2.46	0.7	1.19	0	0.54	0	10.32	0.815	9.505	0.921027
p@chr4:107237802..107237819,+	chr4:107237802..107237819,+	chr4:107237802..107237819,+	CAGE_peak_at_chr4:107237802..107237819,+	NA	NA	NA	NA	47.64	34.29	38.63	14.58	22.75	23.27	7.08	4.51	4.66	6.27	2.98	7.12	0.25	0	0	0	0	0.36	17.815	0.101667	17.7133	0.994293
p1@RPL34	RPL34	chr4:109541723..109541738,+	CAGE_peak_1_at_RPL34_5end	0bp_to_ENST00000502534_5end	entrezgene:6164	HGNC:10340		28.25	30.68	31.68	92.11	86.32	112.17	43.36	73.14	52.88	86.64	95.48	91.33	9.6	7.96	6.99	5.99	34.44	14.58	68.67	13.26	55.41	0.806903
p@chr4:122611230..122611272,-	chr4:122611230..122611272,-	chr4:122611230..122611272,-	CAGE_peak_at_chr4:122611230..122611272,-	NA	NA	NA	NA	55.95	47.33	35.37	0.21	0.21	0.63	0.11	0	0.16	0	0	0	0	0	0	0	0	0	11.6642	0	11.6642	1
p@chr4:122611926..122611959,-	chr4:122611926..122611959,-	chr4:122611926..122611959,-	CAGE_peak_at_chr4:122611926..122611959,-	NA	NA	NA	NA	91.41	21.06	19.75	0	0.85	0	0.22	0	0	0	0.2	0	0	0	0	0	0	0	11.1242	0	11.1242	1
p@chr4:122617242..122617280,-	chr4:122617242..122617280,-	chr4:122617242..122617280,-	CAGE_peak_at_chr4:122617242..122617280,-	NA	NA	NA	NA	130.74	49.94	54.69	1.69	9.14	3.35	1.35	0.3	0	0.86	0.4	1.28	0.25	0.23	0.15	0	0	0	21.145	0.105	21.04	0.995034
p@chr4:122617472..122617502,+	chr4:122617472..122617502,+	chr4:122617472..122617502,+	CAGE_peak_at_chr4:122617472..122617502,+	NA	NA	NA	NA	57.06	47.93	52.08	3.17	11.27	6.08	1.46	1.8	2.09	3.14	3.78	2.01	0	0	0	0	0	0	15.9892	0	15.9892	1
p1@PHF17	PHF17	chr4:129730839..129730904,+	CAGE_peak_1_at_PHF17_5end	0bp_to_ENST00000511647_5end	entrezgene:79960	HGNC:30027		13.3	15.64	21.05	17.75	10.42	15.93	9.44	11.86	9.64	24.51	20.49	17.35	2.22	1.17	4.01	2	2.98	2.19	15.615	2.42833	13.1867	0.844487
p1@SCLT1	SCLT1	chr4:130014609..130014701,-	CAGE_peak_1_at_SCLT1_5end	0bp_to_ENST00000511426_5end	entrezgene:132320	HGNC:26406		46.54	38.5	52.52	61.48	54.21	57.03	51.56	42.35	53.36	59	57.49	71.06	10.34	9.83	15.75	9.99	7.05	9.48	53.7583	10.4067	43.3517	0.806418
p1@C4orf33	C4orf33	chr4:130014836..130014912,+	CAGE_peak_1_at_C4orf33_5end	0bp_to_ENST00000502887_5end	entrezgene:132321	HGNC:27025	uniprot:D6RIT3	18.28	13.24	16.71	28.31	22.11	23.9	19.99	17.42	36.97	18.81	18.7	24.11	6.89	4.45	4.16	0	4.61	3.64	21.5458	3.95833	17.5875	0.816283
p@chr4:139936586..139936628,-	chr4:139936586..139936628,-	chr4:139936586..139936628,-	CAGE_peak_at_chr4:139936586..139936628,-	NA	NA	NA	NA	53.74	39.51	34.94	1.48	2.34	2.1	0.9	0.3	0.96	0.29	0.4	0.55	0	0	0	0	0	0.73	11.4592	0.121667	11.3375	0.989383
p1@CCRN4L	CCRN4L	chr4:139936905..139936944,+	CAGE_peak_1_at_CCRN4L_5end	0bp_to_ENST00000280614,NM_012118,uc003ihk.1,uc003ihl.2_5end	entrezgene:25819	HGNC:14254	uniprot:Q9UK39,uniprot:Q8WTX0	147.36	166.25	154.51	30	35.08	25.79	34.93	32.44	28.45	45.6	46.35	45.48	8.13	4.68	7.88	7.99	4.07	5.83	66.02	6.43	59.59	0.902605
p2@CCRN4L	CCRN4L	chr4:139937032..139937054,+	CAGE_peak_2_at_CCRN4L_5end	89bp_to_ENST00000280614,NM_012118,uc003ihk.1,uc003ihl.2_5end	entrezgene:25819	HGNC:14254	uniprot:Q9UK39,uniprot:Q8WTX0	47.64	67.98	55.99	4.23	4.68	3.56	4.38	4.51	4.5	5.13	2.39	3.11	0	0.23	0.15	0	0.81	0.73	17.3417	0.32	17.0217	0.981547
p@chr4:140097720..140097752,+	chr4:140097720..140097752,+	chr4:140097720..140097752,+	CAGE_peak_at_chr4:140097720..140097752,+	NA	NA	NA	NA	8.86	14.24	18.88	9.51	11.69	12.79	13.93	13.22	12.54	16.82	9.75	10.41	0.25	0	0	0	0	0	12.72	0.0416667	12.6783	0.996724
p@chr4:140098062..140098101,+	chr4:140098062..140098101,+	chr4:140098062..140098101,+	CAGE_peak_at_chr4:140098062..140098101,+	NA	NA	NA	NA	29.36	34.69	29.51	5.28	5.95	4.4	1.8	1.95	2.09	3.99	2.98	3.84	0	0	0	0	0	0	10.4867	0	10.4867	1
p1@ELF2	ELF2	chr4:140098339..140098392,-	CAGE_peak_1_at_ELF2_5end	0bp_to_ENST00000394235,ENST00000511006,ENST00000511184,uc003ihq.2_5end	entrezgene:1998	HGNC:3317	uniprot:D6RGD9	62.6	97.26	78.99	23.66	30.62	27.47	30.55	39.2	38.41	26.22	27.65	20.82	6.4	3.98	13.08	9.99	6.51	4.74	41.9542	7.45	34.5042	0.822425
p1@ENST00000511213	ENST00000511213	chr4:142253761..142253777,-	CAGE_peak_1_at_ENST00000511213_5end	0bp_to_ENST00000511213_5end				9.42	10.83	4.12	77.32	50.6	62.9	55.49	13.07	27	172.72	113.38	123.3	12.56	0.7	10.55	0	8.68	1.82	60.0125	5.71833	54.2942	0.904714
p1@CPEB2	CPEB2	chr4:15004067..15004113,+	CAGE_peak_1_at_CPEB2_5end	-184bp_to_ENST00000442003,ENST00000538197,ENST00000541112,NM_001177381,NM_001177382,NM_001177383,NM_001177384,NM_182485,NM_182646_5end	entrezgene:132864	HGNC:21745	uniprot:E7EPM3,uniprot:F5H160,uniprot:F5H659,uniprot:Q7Z5Q1	57.06	57.16	65.1	9.72	12.76	11.11	13.25	8.56	5.63	13.11	6.76	6.94	1.48	2.11	1.34	0	1.36	1.09	22.2633	1.23	21.0333	0.944752
[truncated: 614 more rows]

## Sheet: Up reg in macs
short_description	symbol	00Annotation	description	association_with_transcript	entrezgene_id	hgnc_id	uniprot_id	CD14+ Monocytes, donor1	CD14+ Monocytes, donor2	CD14+ Monocytes, donor3	CD14+CD16+ Monocytes, donor1	CD14+CD16+ Monocytes, donor2	CD14+CD16+ Monocytes, donor3	CD14+CD16- Monocytes, donor1	CD14+CD16- Monocytes, donor2	CD14+CD16- Monocytes, donor3	CD14-CD16+ Monocytes, donor1	CD14-CD16+ Monocytes, donor2	CD14-CD16+ Monocytes, donor3	Macrophage - monocyte derived, donor1	Macrophage - monocyte derived, donor2	Macrophage - monocyte derived, donor3	Monocyte-derived macrophages response to LPS, 00hr00min, donor1	Monocyte-derived macrophages response to LPS, 00hr00min, donor2	Monocyte-derived macrophages response to LPS, 00hr00min, donor3	Ave monocytes	Ave macrophages	Diff (Mac-Mono)	Diff ratio	Association with IBD Susceptibility
[truncated: 1,070 more rows]
