# Supplementary material for: Analysis of the human monocyte-derived macrophage transcriptome and response to lipopolysaccharide provides new insights into genetic aetiology of inflammatory bowel disease
Source: PLoS Genet. 2017 Mar 6;13(3):e1006641. doi: 10.1371/journal.pgen.1006641 (PMC5358891; doi:10.1371/journal.pgen.1006641)
Supplement: S5 Table — (XLSX) [file pgen.1006641.s007.xlsx]

## Sheet: data
prom	name	unstimulated_monocyte	inflammatory_monocyte	IFN_monocyte	unstimulated_MDM	everythingelse
chr7:105925382..105925404,-	p1@NAMPT	1708.04	2884.4	1594.17	29.1317	1410.62
chr1:198608152..198608247,+	p1@PTPRC	1520.95	1259.03	1274.88	455.255	1145.83
chr5:131826457..131826514,-	p1@IRF1	1418.65	4125.22	3403.08	43.9459	1547.38
chr19:52255107..52255151,-	p1@FPR1	1040.28	1008.85	916.327	104.19	633.936
chr14:100841675..100841691,-	p1@WARS	1015.06	8060.02	4173.59	71.1373	2696.8
chr20:30640004..30640091,+	p1@HCK	965.928	1876.56	549.404	305.624	463.336
chr1:111415757..111415779,+	p1@CD53	733.176	2149.15	1399.89	467.541	716.075
chr11:117857101..117857121,+	p1@IL10RA	728.377	1474.48	522.978	155.808	517.917
chr6:41254410..41254441,-	p1@TREM1	676.428	1699.99	686.421	85.1657	680.173
chr16:31885093..31885165,+	p1@ZNF267	669.78	1486.87	620.93	108.828	565.359
chr14:94857004..94857018,-	p3@SERPINA1	662.158	608.497	385.307	250.146	330.426
chr20:48892848..48892884,+	p1@ENST00000422459	651.254	288.956	202.057	13.3768	185.537
chr4:76862117..76862186,-	p1@NAAA	641.794	236.955	194.358	91.5927	159.62
chr22:39353606..39353623,+	p1@APOBEC3A	634.217	2258.14	717.427	14.1	184.656
chr6:144471643..144471660,+	p1@STX11	618.813	759.193	530.224	15.2103	484.574
chr5:39219641..39219683,-	p1@FYB	608.989	560.425	1158.05	213.737	437.38
chr8:126442570..126442624,+	p1@TRIB1	606.246	1705.15	916.809	70.0053	914.37
chr8:56792377..56792404,+	p1@LYN	604.508	652.718	458.493	145.51	332.881
chr2:145275162..145275202,-	p2@ZEB2	593.329	493.275	149.797	37.2067	116.9
chr10:60094758..60094774,+	p1@UBE2D1	581.779	1286.94	542.94	175.979	519.307
chr10:81107216..81107237,+	p1@PPIF	567.541	4074.88	1992.04	178.209	1864.06
chr6:116692102..116692118,+	p1@DSE	544.577	1173.7	492.29	155.808	464.787
chr5:90610209..90610226,-	p1@ENST00000513626,p1@uc003kjy.1	517.986	2322.52	355.444	18.4663	263.462
chr12:7060508..7060609,+	p1@PTPN6	510.619	301.502	232.774	172.695	157.399
chr7:105925420..105925464,-	p2@NAMPT	501.161	888.145	702.913	34.2242	687.745
chrX:47489244..47489338,-	p1@CFP	494.134	451.566	356.569	7.02013	308.244
chr1:28199047..28199071,+	p1@C1orf38	473.337	576.636	696.877	355.562	425.28
chrX:48542169..48542241,+	p1@WAS	470.444	374.953	380.319	131.234	334.416
chr6:159466012..159466030,-	p1@TAGAP	455.236	1342.61	450.588	11.5722	208.483
chr1:27961629..27961665,-	p1@FGR	432.775	377.562	324.783	126.128	292.098
chr19:14492247..14492264,+	p1@CD97	429.482	756.631	881.033	130.836	432.259
chr5:140012773..140012794,-	p2@CD14	417.75	510.654	435.074	306.786	423.063
chr1:145039949..145039967,-	p1@PDE4DIP	409.283	2110.74	732.431	218.326	581.922
chr3:38180117..38180192,+	p1@MYD88	404.199	502.482	390.422	173.865	227.103
chr3:15469058..15469141,+	p1@EAF1	401.093	839.439	623.723	107.867	328.675
chr5:169724750..169724836,-	p1@LCP2	391.121	724.985	599.787	147.818	293.232
chr2:101925055..101925174,-	p1@RNF149	389.897	520.42	301.767	116.23	266.115
chrX:12924732..12924745,+	p1@TLR8	363.24	509.856	455.854	97.8795	163.045
chr6:160114293..160114305,-	p2@SOD2	346.942	1007.03	423.529	90.3677	269.285
chr2:70142232..70142251,+	p1@MXD1	314.669	1802.22	598.02	59.3383	296.758
chr1:89591749..89591816,-	p1@GBP2	306.632	1402.5	882.352	40.872	293.617
chr6:106534192..106534224,+	p1@PRDM1	305.805	422.531	363.826	13.9828	260.333
chr14:55369533..55369551,-	p1@GCH1	303.589	1253.19	268.095	10.7014	201.189
chr4:17579110..17579130,+	p1@LAP3	303.166	1379.64	1313.14	256.312	473.779
chr19:14887645..14887660,-	p1@EMR2	298.574	413.844	499.535	135.956	368.285
chr19:45251943..45252006,+	p1@BCL3	284.573	316.435	350.632	51.4594	307.915
chr1:33430403..33430421,-	p1@RNF19B	283.369	776.6	459.963	15.1604	181.695
chr2:74405929..74406028,-	p1@MOB1A	283.038	381.48	382.957	260.213	349.376
chr11:47417144..47417167,-	p1@ENST00000527426	281.069	263.575	245.409	149.816	239.18
chr6:18387686..18387739,+	p1@RNF144B	277.552	771.535	120.622	65.2475	118.485
chr4:154605395..154605471,+	p1@TLR2	258.304	1008.25	350.357	161.765	195.997
chr19:10959043..10959111,+	p1@C19orf38	255.435	327.732	214.025	132.658	192.798
chr2:97202480..97202499,+	p1@ARID5A	242.096	488.108	402.119	37.9533	299.312
chr19:6887571..6887610,+	p1@EMR1	228.356	240.344	94.3375	6.89408	57.8245
chr17:78237438..78237452,+	p1@CU691854	220.483	934.987	921.323	76.0811	665.874
chr1:204380932..204380953,-	p1@PPP1R15B	219.396	588.401	340.484	33.8934	337.856
chr15:45740545..45740565,+	p1@ENST00000559869	216.989	277.472	53.2781	4.0089	52.1273
chr2:231084659..231084721,-	p1@SP110	215.051	360.479	409.176	71.9115	157.079
chr11:104839260..104839327,-	p1@CASP4	214.635	770.932	532.38	87.1608	369.143
chr17:54991525..54991543,+	p@chr17:54991525..54991543,+	214.181	1242.17	350.059	2.98269	211.113
chr6:32811771..32811831,-	p1@PSMB8	203.214	323.654	317.647	114.595	311.828
chr16:85932760..85932775,+	p1@IRF8	203.159	1235.21	1066.41	157.806	577.415
chr11:5711010..5711105,+	p1@TRIM22	201.326	717.014	554.518	61.0618	432.05
chr14:94856989..94857000,-	p4@SERPINA1	198.008	199.303	120.195	73.2752	119.583
chr7:45018686..45018710,-	p2@MYO1G	195.731	245.807	156.35	56.1375	127.514
chr16:3306615..3306657,-	p1@MEFV	193.093	666.829	688.353	7.14029	264.659
chr20:35580104..35580133,-	p2@SAMHD1	190.781	132.339	151.732	121.631	121.359
chr3:112280466..112280546,-	p2@ATG3	188.692	187.767	224.629	81.0054	175.034
chr14:24630465..24630531,+	p1@IRF9	188.358	497.479	373.373	88.3919	261.197
chr6:106534230..106534254,+	p2@PRDM1	175.617	165.832	173.832	2.44038	155.007
chrX:46696469..46696485,+	p1@RP2	174.919	536.404	191.801	59.3383	179.027
chr4:185772359..185772424,-	p1@MIR3945	174.509	189.507	39.4938	0	21.2993
chr7:111724570..111724586,-	p@chr7:111724570..111724586,-	173.955	856.712	27.526	0.468009	22.4203
chr21:30671235..30671253,+	p1@BACH1	172.524	600.329	348.226	36.6863	225.214
chr2:143635186..143635211,+	p2@KYNU	170.631	960.463	200.262	158.187	163.573
chr17:38474489..38474548,+	p1@RARA	168.658	401.161	304.382	105.87	295.799
chr1:36948458..36948479,-	p2@CSF3R	167.307	197.923	140.223	27.9656	131.149
chr11:47399947..47399961,-	p3@SPI1	164.848	181.618	138.097	31.3423	128.812
chr17:72619869..72619883,-	p1@CD300E	160.659	401.629	173.932	6.83703	172.588
chrX:129244454..129244488,-	p1@ELF4	152.414	237.215	194.942	35.9558	143.215
chr19:11679063..11679083,-	p@chr19:11679063..11679083,-	152.349	552.659	172.195	6.31812	136.791
chr12:69743902..69743926,+	p@chr12:69743902..69743926,+	150.183	139.288	105.552	25.1187	59.6133
chr17:80291627..80291651,-	p2@SECTM1	149.386	268.705	245.409	23.883	91.88
chr4:185747194..185747242,-	p2@ACSL1	148.002	131.465	124.354	62.2929	115.044
chr2:118738783..118738806,+	p@chr2:118738783..118738806,+	147.917	1061.3	31.9669	0	27.9289
chr1:236687232..236687329,+	p1@LGALS8	146.903	265.806	274.462	101.934	244.363
chr7:77045617..77045737,-	p1@PION	144.039	360.29	132.643	53.3586	79.0757
chr18:2655692..2655733,+	p1@SMCHD1	143.59	234.354	300.824	13.5419	166.015
chr5:95998018..95998059,+	p4@CAST	143.389	165.89	126.859	21.973	112.985
chr2:175499294..175499339,-	p4@WIPF1	140.956	123.798	149.797	61.2268	115.155
chr13:43566332..43566422,-	p1@EPSTI1	137.527	779.934	764.265	101.441	414.876
chr5:169724839..169724855,-	p3@LCP2	137.391	165.92	55.4509	21.973	42.7
chr6:160114620..160114682,+	p@chr6:160114620..160114682,+	136.934	224.774	43.4749	2.18667	33.4403
chr22:35696274..35696326,+	p@chr22:35696274..35696326,+	136.837	407.258	46.874	0.297262	41.4907
chr13:108922345..108922413,+	p1@TNFSF13B	134.527	487.952	449.917	85.8943	164.524
chr18:5543988..5544019,-	p1@EPB41L3	132.405	281.423	237.823	94.0549	140.309
chr6:106328253..106328274,+	p@chr6:106328253..106328274,+	131.851	266.604	23.8686	1.99754	23.6019
chr12:56753869..56753930,-	p1@STAT2	130.422	463.505	461.16	94.7935	387.297
chr14:73603140..73603255,+	p1@PSEN1	129.635	370.307	165.555	57.6148	163.836
chr5:169724725..169724744,-	p2@LCP2	129.081	898.176	697.125	16.0041	89.7837
chr2:231280908..231280945,+	p1@SP100	126.311	287.981	248.133	81.2516	152.38
chr1:28439506..28439551,+	p@chr1:28439506..28439551,+	124.347	203.611	33.6718	0.246217	33.5951
chr16:27325202..27325307,+	p1@IL4R	122.733	179.294	129.999	33.2934	103.368
chr3:13057144..13057197,-	p@chr3:13057144..13057197,-	122.433	79.8971	89.3597	39.3127	56.3531
chr3:13057127..13057143,-	p@chr3:13057127..13057143,-	121.309	90.9371	92.1522	18.7203	74.3458
chr1:33446997..33447020,+	p@chr1:33446997..33447020,+	120.771	246.153	43.4749	0.246217	32.6492
chr3:112280709..112280816,-	p1@ATG3	120.376	266.752	188.675	81.8992	185.763
chr11:104905868..104905889,-	p1@CASP1	120.275	159.442	121.074	37.1481	75.6133
chr4:110481374..110481458,+	p1@CCDC109B	118.247	296.549	268.948	53.1829	194.606
chr4:169401630..169401649,-	p1@DDX60L	117.447	1343.89	406.377	77.9913	198.98
chr3:194299051..194299068,+	p@chr3:194299051..194299068,+	116.893	1177.66	56.4482	2.10604	50.9583
chr1:89357240..89357257,-	p1@GTF2B	115.915	408.523	325.126	57.2179	246.069
chr1:28437903..28437967,+	p@chr1:28437903..28437967,+	113.569	214.016	62.2288	0	47.5971
chr12:123201337..123201364,-	p1@HCAR3	113.435	3253.05	266.817	1.45778	180.161
chr16:1993170..1993226,-	p1@SEPX1	113.083	332.967	326.914	53.209	239.567
chr1:111415786..111415804,+	p2@CD53	111.581	360.872	265.964	64.5346	147.372
chr1:84972250..84972271,-	p2@GNG5	110.299	472.461	233.535	52.4801	170.843
chr21:42733946..42733963,+	p1@MX2	107.686	602.861	305.442	19.2049	162.995
chr10:43633883..43633904,+	p1@CSGALNACT2	106.489	383.552	199.863	35.9477	180.247
chr3:146262325..146262350,-	p2@PLSCR1	104.954	779.918	475.241	59.3383	145.104
chr16:57023445..57023514,+	p1@NLRC5	104.165	186.691	166.228	19.1883	152.196
chr7:148395959..148396039,+	p1@CUL1	100.476	167.193	150.884	34.2242	136.102
chr10:92980517..92980550,+	p3@PCGF5	99.2594	65.3831	52.2595	12.8033	45.6708
chr17:80291597..80291623,-	p1@SECTM1	95.48	844.377	884.331	6.15543	170.599
chr13:50070077..50070150,+	p1@PHF11	88.4542	231.877	177.13	45.3039	111.623
chr2:9695847..9695966,-	p1@ADAM17	87.5313	289.098	100.163	29.9631	94.7022
chr14:70078303..70078321,+	p1@KIAA0247	87.4374	290.501	106.314	47.0274	87.2893
chr11:9386146..9386186,+	p@chr11:9386146..9386186,+	86.9773	47.1204	11.9678	0.246217	9.79465
chr4:40632844..40632877,-	p1@RBM47	83.5773	201.956	219.08	55.645	98.004
chr11:47416498..47416554,+	p@chr11:47416498..47416554,+	83.2259	149.222	55.8354	5.99263	43.18
chr18:43652211..43652267,-	p1@PSTPIP2	83.0254	213.468	190.324	28.0687	147.277
chr19:52314801..52314858,+	p@chr19:52314801..52314858,+	82.4238	182.211	26.7281	0.936017	20.4549
chr17:54991395..54991453,-	p1@TRIM25	82.4238	775.605	602.38	63.524	237.837
chr18:72167109..72167133,+	p2@CNDP2	82.2779	417.864	344.816	71.1567	98.1131
chr15:45879595..45879626,+	p2@PLDN	82.0227	135.509	125.014	26.0308	75.6133
chr21:30671690..30671762,+	p2@BACH1	81.9913	313.298	172.621	4.01304	108.45
chr15:63414051..63414069,+	p2@LACTB	81.9913	760.054	479.929	53.9336	166.265
chr19:39898715..39898729,+	p@chr19:39898715..39898729,+	80.8194	54.1768	30.9169	0.445893	26.7792
chr2:219232810..219232826,+	p@chr2:219232810..219232826,+	80.2026	179.671	50.2945	6.83703	47.5452
chr11:47399996..47400014,-	p4@SPI1	79.8167	96.9299	82.179	51.3868	72.9301
chr9:135996616..135996640,-	p1@RALGDS	79.6161	249.717	159.97	31.8071	111.375
chr21:30531758..30531811,+	p@chr21:30531758..30531811,+	77.7834	26.7554	28.0374	3.56715	23.6999
chr4:185775916..185775944,-	p@chr4:185775916..185775944,-	77.5594	133.759	15.7703	0	9.83411
chr1:154377839..154377921,+	p1@IL6R	76.1708	190.949	108.309	18.1673	98.6256
chr4:2794804..2794822,+	p1@SH3BP2	74.6025	141.145	132.444	34.8666	110.503
chr15:86087288..86087311,+	p@chr15:86087288..86087311,+	72.1658	133.139	112.498	18.4663	97.7811
chr11:615942..615957,-	p1@IRF7	72.0194	781.948	723.034	17.4814	204.74
chr7:134832808..134832879,+	p1@TMEM140	72.0051	373.348	346.094	33.1645	207.6
chr13:25861530..25861670,-	p1@MTMR6	70.3978	130.618	104.563	58.8579	98.8127
chr1:33458073..33458092,-	p@chr1:33458073..33458092,-	70.3574	167.725	21.7375	0	13.7677
chr6:116783013..116783032,+	p2@FAM26F	68.9777	90.3362	111.671	0.542307	18.1546
chr10:6186847..6186921,+	p2@PFKFB3	68.6954	286.188	125.862	39.9508	112.975
chr15:45879564..45879584,+	p1@PLDN	68.1851	221.967	163.606	35.9558	123.842
chr20:35974484..35974529,+	p2@SRC	67.784	174.126	84.7721	25.1467	84.2961
chr11:10315189..10315209,+	p@chr11:10315189..10315209,+	67.0334	104.475	28.6971	1.18905	20.5012
chr11:93275786..93275816,+	p@chr11:93275786..93275816,+	66.1797	39.0374	14.1836	1.99754	12.3808
chr21:45579921..45579945,+	p@chr21:45579921..45579945,+	65.9791	64.5485	21.7415	0.271154	17.0298
chr1:185344978..185345035,+	p@chr1:185344978..185345035,+	65.9255	222.619	51.5732	1.23109	32.2018
chr20:3996165..3996245,-	p1@RNF24	64.8175	185.422	328.532	11.9342	177.464
chr16:72821444..72821465,-	p@chr16:72821444..72821465,-	63.1715	114.821	28.3238	2.18667	25.3898
chr2:143625842..143625859,-	p@chr2:143625842..143625859,-	63.1555	36.7096	6.39337	0	4.78682
chr12:129338939..129338967,-	p@chr12:129338939..129338967,-	60.9655	32.7936	21.1105	0.271154	19.1926
chr6:159465863..159465874,-	p@chr6:159465863..159465874,-	59.2775	119.985	16.5555	0	8.23672
chr20:35918077..35918129,+	p2@MANBAL	58.1695	63.2944	24.7335	1.99754	22.6032
chr1:27961667..27961678,-	p3@FGR	58.1695	65.2971	52.8579	31.5906	49.1446
chr17:9939865..9939889,-	p5@GAS7	58.0219	75.3754	110.17	4.45893	45.9439
chr16:10972818..10972836,+	p@chr16:10972818..10972836,+	57.8612	198.164	196.916	9.35625	63.0912
chr2:241564889..241564932,+	p1@GPR35	56.353	208.024	85.1016	10.575	78.5972
chr12:11919114..11919180,-	p@chr12:11919114..11919180,-	55.7514	80.9669	16.1627	0.738651	11.8009
chr17:4643045..4643078,-	p2@CXCL16	55.7126	189.589	138.208	45.0352	131.876
chr11:63304309..63304325,+	p1@RARRES3	55.7126	168.139	181.572	2.16923	125.03
chr3:23790444..23790466,+	p@chr3:23790444..23790466,+	54.8455	399.215	11.9343	0	11.4076
chr1:154377929..154377951,+	p3@IL6R	54.8455	144.451	57.8445	13.9828	55.5478
chr1:206680853..206680871,+	p1@RASSF5	54.7486	459.732	244.75	3.99508	107.538
chr11:104893886..104893907,-	p1@CASP5	54.7021	111.078	63.5075	2.21595	13.7333
chr12:89554740..89554757,+	p@chr12:89554740..89554757,+	53.7376	338.209	42.6225	0.542307	13.434
chr19:52288576..52288603,+	p@chr19:52288576..52288603,+	52.0756	366.689	19.9464	1.17002	15.8484
chr2:152146385..152146435,-	p2@NMI	52.0593	84.0207	92.1522	18.4663	74.0889
chr2:206547076..206547081,-	p@chr2:206547076..206547081,-	51.5216	86.6508	21.7415	1.82223	21.2501
chr4:80994351..80994402,-	p1@ANTXR2	51.2146	138.43	80.8136	20.436	79.2089
chr8:32471928..32471946,+	p4@NRG1	50.2109	47.1204	36.9008	0.148631	34.3867
chr7:128577972..128578047,+	p1@IRF5	49.5368	217.737	186.897	45.3325	92.4584
chr2:143635061..143635089,-	p@chr2:143635061..143635089,-	49.3056	239.562	15.7703	0.234004	14.0127
chr1:90098641..90098727,+	p1@LRRC8C	48.9328	342.133	95.4743	35.4552	80.6677
chr6:32821442..32821538,-	p1@TAP1	48.3934	670.036	496.096	44.6948	231.71
chr12:49624874..49624888,+	p@chr12:49624874..49624888,+	48.0767	27.3658	7.24582	0.468009	5.90046
chr12:89554598..89554613,+	p@chr12:89554598..89554613,+	47.6436	172.621	24.721	0.234004	20.8483
chr1:155881131..155881152,-	p2@RIT1	47.0896	218.611	132.045	31.5158	125.455
chr16:50727479..50727546,+	p1@NOD2	46.1252	87.6858	110.17	8.91787	59.4679
chr1:89664595..89664636,-	p1@GBP4	45.7099	143.271	164.266	8.6176	109.883
chr22:31608219..31608303,+	p1@LIMK2	45.4276	368.822	345.024	17.5385	98.3016
chr18:60190226..60190314,+	p1@ZCCHC2	45.4276	74.4641	48.1634	12.0646	39.483
chr22:36044517..36044582,+	p1@APOL6	44.9974	635.512	600.659	10.5873	238.691
chr15:45018966..45018983,-	p@chr15:45018966..45018983,-	44.2217	326.093	184.504	3.20082	46.1051
chr16:74734672..74734722,-	p2@MLKL	44.1995	61.2785	101.594	9.98771	29.8066
chr1:89530883..89530906,-	p1@GBP1	43.5839	7051.66	2157.98	12.6362	1110.98
chr8:90794406..90794433,-	p@chr8:90794406..90794433,-	42.9682	129.146	7.67205	0.234004	6.5251
chr4:76944621..76944671,-	p1@CXCL10	42.7704	29991.1	18103.5	2.71154	1322.49
chr1:26633222..26633237,-	p3@UBXN11	42.3499	29.7938	18.8015	2.82399	15.9938
chr19:35939154..35939175,+	p1@FFAR2	42.1143	400.774	60.9501	1.89808	52.6863
chr8:96145974..96146041,+	p1@PLEKHF2	41.7132	57.4614	44.7536	23.3906	43.6785
chr14:100842060..100842110,+	p@chr14:100842060..100842110,+	41.6661	42.0031	25.5313	0.271154	14.5545
chr11:47399920..47399931,-	p7@SPI1	41.5736	37.3693	22.5394	6.92446	18.5159
chr7:111722134..111722176,+	p@chr7:111722134..111722176,+	41.5497	69.6877	7.24582	0.148631	3.92356
chr22:36044485..36044505,+	p2@APOL6	41.4491	342.642	236.564	14.773	109.795
chr2:202047843..202047877,+	p1@CASP10	41.1758	196.517	268.079	22.1595	88.915
chr2:240189199..240189221,-	p@chr2:240189199..240189221,-	41.1123	97.5178	81.7801	1.63494	34.6343
chr4:103748122..103748142,-	p14@UBE2D3	40.7105	67.7928	51.8606	1.48631	37.4097
chr15:45021241..45021345,+	p1@TRIM69	40.6074	271.582	155.183	31.725	130.617
chr1:89738528..89738557,-	p1@GBP5	40.581	1998.31	1591.2	11.9853	244.496
chr3:122283100..122283153,-	p1@PARP9	40.561	118.951	93.7694	35.4552	81.644
chr14:91976794..91976871,-	p2@SMEK1	40.364	58.5409	66.9598	22.4057	52.1556
chr12:124942085..124942126,-	p@chr12:124942085..124942126,-	39.8877	61.0366	11.17	1.09334	10.1885
chr12:10320190..10320205,-	p2@OLR1	39.8877	192.26	103.999	2.10604	73.7456
chr10:5333981..5333997,+	p@chr10:5333981..5333997,+	39.8877	262.926	40.0922	0.297262	17.3201
chr20:30640838..30640855,+	p@chr20:30640838..30640855,+	39.7078	29.6013	6.39337	0.594525	5.09427
chr15:75335604..75335633,+	p3@PPCDC	39.5073	90.5453	24.2948	0.271154	23.4958
chr17:57863887..57863941,-	p@chr17:57863887..57863941,-	39.3337	125.336	22.5394	1.99754	14.5595
chr17:72619783..72619802,-	p2@CD300E	39.3067	935.99	110.702	3.41852	97.9984
chr17:72619840..72619855,-	p5@CD300E	38.694	110.721	82.9769	2.97262	73.7169
chr12:113325559..113325595,+	p@chr12:113325559..113325595,+	38.2527	34.2498	34.3077	0	27.5355
chr17:7018132..7018150,-	p2@ASGR2	38.1917	44.4722	41.8911	0.445893	35.3818
chr14:74226747..74226779,-	p3@C14orf43	37.7599	68.8357	74.9983	5.99263	45.5159
chr5:169739629..169739676,-	p1@ENST00000511921	37.7024	415.422	111.301	1.82223	38.8254
chr5:131631121..131631151,+	p3@SLC22A4	37.6717	56.0134	30.262	0.936017	25.1753
chr2:219610047..219610074,-	p@chr2:219610047..219610074,-	37.6717	45.2981	17.3533	0.364445	15.7346
chr1:158979872..158979898,+	p3@IFI16	37.2883	174.403	119.08	19.2049	108.927
chr21:45616145..45616181,-	p@chr21:45616145..45616181,-	36.9561	113.758	19.6063	0	16.9861
chr5:169739679..169739733,-	p2@ENST00000511921	36.5637	152.835	27.1271	4.68009	12.8478
chr1:183560035..183560064,-	p3@NCF2	36.3428	142.155	81.1817	22.652	79.3539
chr7:35469..35507,-	p1@ENST00000469418	36.2985	12.1626	12.7867	2.67536	8.93099
chr6:159465957..159465968,-	p3@TAGAP	36.2985	90.7859	45.2783	0.738651	15.737
chr21:46294664..46294675,+	p@chr21:46294664..46294675,+	36.2985	10.1008	5.27762	0.468009	3.05336
chr11:57194218..57194247,-	p4@SLC43A3	36.2985	34.2107	16.1566	6.23653	12.4569
chrX:30677803..30677824,+	p@chrX:30677803..30677824,+	36.0097	73.8442	14.1836	0.297262	13.7677
chr5:139943886..139943967,-	p1@APBB3	36.0097	193.905	55.4509	3.93947	52.3469
chr4:185776789..185776850,-	p1@ENST00000510284,p1@uc003iwy.1	36.0097	808.423	188.493	0.594525	58.238
chr3:194821777..194821808,-	p@chr3:194821777..194821808,-	36.0097	31.9669	5.60747	0	5.5071
chrX:12924771..12924776,+	p2@TLR8	36.0025	55.5733	69.4746	8.12516	21.7198
chr6:25963052..25963067,+	p2@TRIM38	36.0025	58.5455	37.8981	9.60246	36.654
chr2:58273913..58273975,+	p1@VRK2	35.6811	58.8776	50.7207	19.8904	49.9432
chrX:37605716..37605731,+	p@chrX:37605716..37605731,+	35.4964	4.35314	2.99195	0.364445	2.75355
chr22:36556793..36556811,-	p1@APOL3	35.4909	119.968	198.9	3.74407	68.1428
chr8:59507548..59507567,+	p@chr8:59507548..59507567,+	35.4557	265.964	35.8029	0.492434	34.2227
chr12:89554794..89554813,+	p@chr12:89554794..89554813,+	35.4557	1637.34	39.2127	0	35.4745
chr6:3023180..3023207,+	p@chr6:3023180..3023207,+	34.8947	61.1341	13.5239	1.48631	12.8478
chr9:137801884..137801902,-	p@chr9:137801884..137801902,-	34.8571	33.0839	20.4508	0.891787	19.4834
chr10:91174314..91174403,+	p2@IFIT5	34.8571	290.196	88.0703	22.4057	80.6692
chr16:50715196..50715235,-	p1@SNX20	34.8033	141.202	185.834	31.2125	57.735
chr4:2794750..2794781,+	p3@SH3BP2	34.3477	53.7985	54.2541	31.8246	38.704
chr21:36260295..36260310,-	p3@RUNX1	34.3477	175.489	117.883	2.34004	55.8886
chr19:10381148..10381174,+	p3@ICAM1	34.0707	20.574	11.5081	0	10.2275
chr3:183099193..183099227,+	p@chr3:183099193..183099227,+	33.7937	46.114	8.95072	0	2.47706
chr18:5466317..5466374,-	p@chr18:5466317..5466374,-	33.7937	240.828	80.9822	1.4773	26.6924
chr4:2794785..2794802,+	p4@SH3BP2	33.4909	70.9565	57.0466	31.9607	46.9636
chr14:71787813..71787869,+	p2@SIPA1L1	33.4197	56.3194	48.818	2.70839	35.6226
chr16:50715172..50715194,-	p2@SNX20	33.0615	237.205	326.062	8.91787	49.9723
chr8:126442640..126442651,+	p2@TRIB1	32.8893	59.5523	38.7865	3.12125	27.9887
chr11:47378052..47378069,-	p@chr11:47378052..47378069,-	32.6887	18.8636	4.68847	0.542307	4.12393
chr7:26345212..26345239,-	p@chr7:26345212..26345239,-	32.6857	31.1481	9.37694	0	6.68719
chr4:139314086..139314120,+	p@chr4:139314086..139314120,+	32.6857	27.4915	6.98123	0.148631	5.57338
chr11:114271314..114271365,+	p1@RBM7	32.5285	66.8942	50.6638	18.7096	43.7586
chr12:54777188..54777220,+	p@chr12:54777188..54777220,+	32.3346	54.08	30.262	0.492434	28.1626
chr18:9137049..9137063,+	p2@ANKRD12	32.1317	116.142	55.8354	8.6176	48.8461
chr12:40618844..40618870,+	p2@LRRK2	31.6009	21.5199	17.049	8.38224	11.9742
chr3:142166796..142166841,-	p3@XRN1	31.5777	129.829	122.67	7.99017	58.8534
chr17:76642249..76642289,+	p@chr17:76642249..76642289,+	31.5777	74.6845	23.0161	0.738651	11.1589
chr11:65188929..65188947,+	p@chr11:65188929..65188947,+	31.5777	41.2659	16.1965	0.738651	15.3121
chr13:49066752..49066810,-	p2@RCBTB2	31.452	48.62	60.3628	11.326	35.4772
chr12:89554714..89554733,+	p@chr12:89554714..89554733,+	31.0237	100.216	16.6228	0.492434	14.9478
chr16:90168663..90168687,+	p1@uc002fqr.2	30.5379	36.5038	24.534	4.67812	11.9227
chr12:47749920..47749947,-	p@chr12:47749920..47749947,-	30.4697	172.718	9.37694	0.271154	9.21419
chr11:4415025..4415049,+	p@chr11:4415025..4415049,+	30.3771	94.0428	51.4616	2.3781	23.9483
chr22:50970123..50970138,-	p3@ODF3B	30.1645	34.4211	30.9169	1.96974	15.7346
chr6:74161977..74162027,-	p1@MB21D1	30.0817	272.157	194.358	23.1444	127.603
chr5:169740418..169740442,-	p@chr5:169740418..169740442,-	29.9158	108.545	20.1458	0.234004	11.4076
chr3:112280439..112280457,-	p3@ATG3	29.7743	54.3909	51.4568	6.53977	31.503
chr1:111415809..111415816,+	p9@CD53	28.8429	96.2483	65.4241	8.37138	31.0508
chr1:185344785..185344826,-	p@chr1:185344785..185344826,-	28.8078	87.5271	20.0326	0.271154	4.91239
chr18:67616195..67616208,-	p@chr18:67616195..67616208,-	28.8078	70.2835	4.98659	0	3.68567
chr1:40810516..40810538,+	p5@SMAP2	28.6783	17.9726	22.5899	3.74407	10.8182
chr4:26322493..26322503,-	p@chr4:26322493..26322503,-	28.0762	28.4815	13.6392	0.738651	12.6949
chr13:99964973..99965012,+	p5@UBAC2	27.7774	72.4861	22.7597	1.99754	22.4974
chr3:182971063..182971082,+	p1@B3GNT5	27.6998	439.156	133.408	1.17002	63.8926
chr3:122399697..122399719,+	p2@PARP14	27.6998	94.0754	83.7822	15.0192	46.291
chr20:5046337..5046382,-	p@chr20:5046337..5046382,-	27.6998	104.278	14.3614	0	10.3727
chr2:143639503..143639509,+	p@chr2:143639503..143639509,+	27.6751	72.2451	17.049	3.99508	10.6737
chr1:221052537..221052577,-	p@chr1:221052537..221052577,-	27.5205	122.734	64.2273	2.71154	53.1012
chr1:33407282..33407289,-	p@chr1:33407282..33407289,-	27.1458	150.639	16.6228	0	4.85317
chr12:65003980..65004037,+	p3@RASSF3	27.0735	72.2451	59.6715	23.9705	49.4871
chr18:67616424..67616494,+	p@chr18:67616424..67616494,+	26.5918	52.3114	14.4916	0	4.32701
chr12:66583107..66583125,+	p1@CU691242	26.5918	62.4124	8.09827	0.492434	7.37135
chr5:114938090..114938226,-	p1@TICAM2,p2@TMED7-TICAM2	26.4069	115.64	112.95	21.4209	48.8461
chr11:65188736..65188815,-	p@chr11:65188736..65188815,-	26.2583	77.1931	25.1473	0.594525	11.889
chr5:169724085..169724100,-	p@chr5:169724085..169724100,-	26.0708	23.0225	9.97318	0.738651	4.48967
chr6:3024327..3024357,+	p@chr6:3024327..3024357,+	26.0378	80.065	20.0326	0.445893	17.3201
chr21:36260476..36260505,+	p@chr21:36260476..36260505,+	26.0378	25.6046	14.8433	0.246217	11.5882
chr10:115085984..115086000,-	p@chr10:115085984..115086000,-	26.0378	28.2418	1.59571	0	1.57346
chr22:50978338..50978351,+	p@chr22:50978338..50978351,+	25.8702	58.4016	17.9014	0.246217	7.74012
chr22:50976783..50976828,-	p@chr22:50976783..50976828,-	25.8243	50.4964	21.7375	0.728891	9.70634
chr17:1490463..1490485,-	p@chr17:1490463..1490485,-	25.6697	47.0139	5.93732	0	4.85317
chr8:23399010..23399025,+	p7@SLC25A37	25.4838	66.4202	7.67205	0	7.1784
chr7:105986156..105986172,+	p@chr7:105986156..105986172,+	25.4838	74.8024	10.6556	0	7.47392
chr16:31886049..31886096,+	p@chr16:31886049..31886096,+	25.4838	59.9857	12.7867	0	10.2179
chr10:50396515..50396531,+	p@chr10:50396515..50396531,+	25.4838	135.426	32.8193	0.738651	30.6824
chr17:1480612..1480637,-	p@chr17:1480612..1480637,-	25.4691	45.5629	7.58658	0.234004	3.68567
chr16:50719225..50719243,-	p@chr16:50719225..50719243,-	25.0681	64.5051	29.4095	0.148631	7.86729
chr6:116782527..116782550,+	p4@FAM26F	25.025	4.72964	11.9343	0.738651	4.47831
chr5:169760247..169760279,-	p@chr5:169760247..169760279,-	24.9298	64.573	6.92688	0.148631	6.34746
chr10:75571566..75571584,-	p2@NDST2	24.9298	137.229	103.522	15.9803	51.5218
chr7:101928416..101928445,+	p1@SH2B2	24.6657	38.1679	30.7174	5.99263	25.7139
chr14:70078455..70078472,+	p3@KIAA0247	24.3758	47.093	27.2784	22.4644	18.1938
chr4:154576182..154576264,+	p@chr4:154576182..154576264,+	24.0653	198.213	48.2702	0.984868	32.7672
chr15:74287118..74287142,+	p2@PML	23.8648	151.35	138.097	13.9828	92.6111
chr14:94861001..94861020,-	p@chr14:94861001..94861020,-	23.8218	20.8865	2.55735	0.234004	1.70298
chr19:1132207..1132243,-	p2@SBNO2	23.4637	323.942	357.559	19.7679	104.343
chr7:26345383..26345429,+	p@chr7:26345383..26345429,+	23.2678	42.3303	17.9014	0	2.75355
chr4:185769823..185769840,-	p@chr4:185769823..185769840,-	23.2678	94.6219	7.67205	0	4.72037
chr4:185395633..185395651,-	p2@IRF2	23.2381	46.3185	42.2863	7.87894	37.608
chr5:131826692..131826722,+	p@chr5:131826692..131826722,+	23.2202	76.8849	37.8981	0.738651	14.5595
chr13:99965024..99965077,+	p4@UBAC2	23.2202	105.34	38.0976	1.35577	29.119
chr9:132565454..132565471,+	p1@TOR1B	23.1445	113.21	111.16	17.9738	83.9789
chr3:122513700..122513738,+	p2@DIRC2	22.8621	23.0225	18.1512	0.743156	12.6949
chr4:15661520..15661544,-	p7@FBXL5	22.823	78.0391	26.718	11.2322	9.59628
chr4:76861392..76861418,-	p3@NAAA	22.516	7.38442	9.80317	4.18569	5.40301
chr10:81055654..81055672,+	p@chr10:81055654..81055672,+	22.461	205.848	28.3238	0.364445	19.4127
chr6:144471637..144471640,+	p2@STX11	22.3521	27.0853	28.0374	1.99754	22.758
chr1:28453440..28453446,-	p@chr1:28453440..28453446,-	22.1598	93.8834	27.3265	2.08084	9.70634
chr17:4642918..4642939,-	p6@CXCL16	22.0599	60.1277	63.9912	5.6161	42.8925
chr14:92958720..92958732,+	p@chr14:92958720..92958732,+	22.0599	21.7988	2.99195	0	2.32224
chr8:119073091..119073105,-	p@chr8:119073091..119073105,-	21.6058	590.108	23.8686	0	22.6643
chr20:52446050..52446068,-	p@chr20:52446050..52446068,-	21.6058	49.9534	12.3605	0.297262	11.1468
chr18:55981777..55981791,+	p1@AF075088	21.6058	80.0401	13.9625	3.04206	12.4699
chr19:45251395..45251432,+	p8@BCL3	21.0572	42.7616	23.4424	2.70839	21.1611
chr10:81058684..81058709,+	p@chr10:81058684..81058709,+	21.0572	135.651	89.9581	0.234004	76.414
chr10:4174342..4174380,+	p@chr10:4174342..4174380,+	21.0572	70.9664	8.09827	0	3.36305
chr15:43398274..43398318,-	p2@UBR1	21.0551	165.774	73.7369	12.0646	43.6785
chr3:46152915..46152936,+	p@chr3:46152915..46152936,+	21.0518	88.2079	18.7539	0.271154	8.65401
chr20:48295598..48295617,-	p@chr20:48295598..48295617,-	21.0518	19.8955	3.4098	0	2.533
chr13:114831057..114831074,+	p@chr13:114831057..114831074,+	21.0518	8.2739	1.79517	0.148631	1.26372
chr20:30640509..30640525,-	p@chr20:30640509..30640525,-	20.8566	8.41607	1.7049	0	1.18009
chr19:18284671..18284677,+	p3@IFI30	20.8352	13.0642	11.8746	3.99508	11.1871
chr7:77058235..77058250,-	p@chr7:77058235..77058250,-	20.833	203.138	51.9994	1.17002	19.4127
chr7:130598258..130598274,+	p@chr7:130598258..130598274,+	20.6561	107.216	24.534	3.97807	19.9945
chr6:3023159..3023178,+	p@chr6:3023159..3023178,+	20.4978	43.4568	9.97318	0.738651	7.56071
chr20:23067828..23067843,-	p@chr20:23067828..23067843,-	20.4978	6.24124	2.99195	0	2.42659
chr12:8218997..8219025,-	p2@C3AR1	20.2895	158.728	53.2568	11.8184	38.1655
chr17:74488386..74488420,+	p@chr17:74488386..74488420,+	20.1974	26.3232	17.9014	0.728891	4.32701
chr15:102192484..102192513,-	p2@TM2D3	20.1974	94.7985	35.704	6.64786	28.1626
chr6:159483484..159483499,+	p@chr6:159483484..159483499,+	19.9438	47.5329	11.9343	0	7.27976
chr1:185408960..185408976,-	p@chr1:185408960..185408976,-	19.9438	228.915	59.2452	0.702013	9.04738
chr16:50776625..50776663,-	p@chr16:50776625..50776663,-	19.8917	25.3169	21.1105	1.40403	12.3718
chr7:2059648..2059670,+	p@chr7:2059648..2059670,+	19.3898	68.4214	12.3667	3.99508	9.4469
chr5:131826766..131826797,+	p@chr5:131826766..131826797,+	19.3898	39.2561	25.3319	0	7.42447
chr3:188667040..188667053,+	p@chr3:188667040..188667053,+	19.3898	12.2434	3.4098	0.364445	3.07064
chr21:45595115..45595162,-	p@chr21:45595115..45595162,-	19.3898	85.3266	27.1271	0.234004	12.8478
chr21:45592878..45592922,+	p@chr21:45592878..45592922,+	19.3898	69.1333	17.4752	1.99754	10.0594
chr1:11866034..11866108,-	p2@MTHFR	19.2523	34.9236	29.6866	18.2201	24.8068
chr9:110250881..110250903,+	p@chr9:110250881..110250903,+	19.097	9.78154	12.9651	0	8.20525
chr5:131827264..131827278,-	p@chr5:131827264..131827278,-	19.0517	99.2539	35.8029	0.246217	12.1329
chr4:185781501..185781519,+	p@chr4:185781501..185781519,+	19.0517	53.8708	2.13112	0	1.96682
chr12:11903258..11903281,-	p@chr12:11903258..11903281,-	19.0517	26.0171	6.92688	0.148631	6.03783
chr9:137264714..137264749,-	p@chr9:137264714..137264749,-	18.9835	37.3041	22.1637	1.99754	18.1938
chrX:118108571..118108589,+	p1@LONRF3	18.8512	78.1383	37.934	8.74669	27.9628
chr3:15469168..15469179,+	p2@EAF1	18.8512	30.227	16.1566	1.40403	9.70634
chr17:74489215..74489250,-	p@chr17:74489215..74489250,-	18.8512	50.9216	36.9433	3.99508	11.9742
chr3:15313354..15313381,-	p@chr3:15313354..15313381,-	18.6629	83.9644	26.1297	1.99754	14.8489
chr10:91092277..91092294,+	p2@IFIT3	18.5905	2038.02	685.796	12.3109	585.156
chr2:70270875..70270955,+	p@chr2:70270875..70270955,+	18.5342	152.736	51.5732	0.246217	30.289
chr6:144980756..144980774,+	p22@UTRN	18.5258	4.06279	4.3882	0.234004	3.83867
chr4:154577206..154577264,-	p@chr4:154577206..154577264,-	18.4501	112.693	11.3694	0.445893	4.92702
chr1:25360722..25360754,+	p@chr1:25360722..25360754,+	18.3792	49.6613	37.1002	0.271154	27.5849
chr1:158801181..158801192,+	p3@MNDA	18.3227	5.17119	3.39088	1.72352	2.61717
chr15:63783405..63783421,-	p@chr15:63783405..63783421,-	18.284	70.7082	35.3767	1.72352	14.5595
chr14:61570510..61570541,-	p@chr14:61570510..61570541,-	18.2818	23.5685	3.62836	0	2.80254
chr12:11919307..11919325,+	p@chr12:11919307..11919325,+	18.2818	25.9499	3.39088	0.364445	2.47706
chr7:45017182..45017200,+	p@chr7:45017182..45017200,+	18.2495	37.0362	5.18606	0	4.7993
chr1:89664551..89664594,-	p2@GBP4	18.0714	258.923	249.038	0.492434	29.411
chr9:141107506..141107522,+	p1@FAM157B	18.049	33.0127	29.4095	1.99754	8.23672
chr19:39903290..39903349,+	p1@PLEKHG2	18.049	109.898	72.5673	3.99508	42.3258
chr17:54991369..54991386,-	p2@TRIM25	18.049	306.523	223.2	3.44704	41.252
chr17:1530627..1530648,+	p@chr17:1530627..1530648,+	18.049	52.36	50.1374	4.43191	40.9967
chr6:14744485..14744500,+	p@chr6:14744485..14744500,+	18.0119	31.3719	3.95822	0	3.48956
chr5:156534291..156534357,-	p4@HAVCR2	17.9558	153.553	92.7506	5.96538	58.5955
chr5:156536146..156536178,-	p3@HAVCR2	17.8485	214.962	157.377	13.9828	52.5248
chrX:23802509..23802581,+	p3@SAT1	17.7279	53.1657	18.7539	7.05	15.0148
chr3:187455849..187455864,+	p@chr3:187455849..187455864,+	17.7279	15.0994	2.98357	0.234004	2.65506
chr10:26986180..26986208,+	p5@PDSS1	17.7279	89.8597	8.95072	1.09334	7.42447
chrX:11129575..11129592,+	p2@HCCS	17.5779	20.4158	17.7523	0.813461	17.606
chr5:169712601..169712614,-	p@chr5:169712601..169712614,-	17.5779	13.5586	3.98927	0.984868	1.40987
chr9:135987675..135987681,-	p8@RALGDS	17.4474	33.7158	24.3346	0.297262	21.1611
chr4:185776739..185776788,-	p2@uc003iwy.1	17.4474	519.434	195.474	0.445893	46.1051
chr11:65187613..65187666,+	p@chr11:65187613..65187666,+	17.2986	96.1528	27.7046	1.99754	24.0228
chr9:35112376..35112395,-	p@chr9:35112376..35112395,-	17.2468	82.1292	24.1351	1.99754	23.2085
chr4:139314165..139314181,+	p@chr4:139314165..139314181,+	17.1739	141.851	25.1324	0	19.4127
chr3:14445327..14445354,+	p@chr3:14445327..14445354,+	17.1739	40.4834	9.97318	0.984868	8.31327
chr12:9911429..9911449,+	p@chr12:9911429..9911449,+	17.1739	34.7629	32.9115	0	9.83411
chr2:38304053..38304071,-	p@chr2:38304053..38304071,-	17.0463	583.152	301.39	1.45778	87.3571
chrX:153286067..153286101,-	p@chrX:153286067..153286101,-	16.8457	19.444	18.1512	5.49935	11.3363
chr2:42396574..42396604,+	p2@EML4	16.8457	32.9083	31.1144	7.99017	19.345
chr16:50729623..50729649,-	p@chr16:50729623..50729649,-	16.8457	23.0225	10.9705	0	7.27976
chr11:93257356..93257367,+	p@chr11:93257356..93257367,+	16.8457	16.3458	5.54092	0	1.96682
chr13:108922311..108922328,+	p4@TNFSF13B	16.7155	41.7073	77.8449	7.87894	21.1481
chr8:71452856..71452863,+	p@chr8:71452856..71452863,+	16.709	28.7981	4.28807	6.50769	3.79647
chr8:82066586..82066613,+	p1@ENST00000521953	16.6452	55.5249	6.5823	1.17002	3.4443
chr8:82066523..82066550,+	p1@ENST00000519412	16.6452	52.2163	9.37694	3.525	7.27976
chr1:32071516..32071541,-	p@chr1:32071516..32071541,-	16.6199	69.6416	2.79249	0	2.32637
chr9:110400003..110400007,-	p@chr9:110400003..110400007,-	16.4928	65.0047	28.9833	0.297262	18.0055
chr1:27951129..27951144,-	p@chr1:27951129..27951144,-	16.4446	7.82224	2.1941	0.148631	1.62549
chr20:30640106..30640117,+	p3@HCK	16.2457	44.2204	8.09827	4.21208	6.78424
chr1:42193348..42193370,+	p@chr1:42193348..42193370,+	16.2441	12.1884	6.18337	0	4.95412
chr12:121567370..121567391,+	p@chr12:121567370..121567391,+	16.2441	106.653	14.9179	0.148631	12.1329
chr19:17516624..17516640,+	p3@FAM125A	16.1579	80.3814	41.8911	3.69326	22.3659
chr4:185775961..185775974,-	p@chr4:185775961..185775974,-	16.0659	29.3841	5.1147	0	3.92356
chr1:42205360..42205373,+	p@chr1:42205360..42205373,+	16.0659	38.8727	8.24628	0.364445	7.08056
chr1:185286578..185286606,+	p@chr1:185286578..185286606,+	15.6248	27.0853	10.6556	1.99754	7.42447
chr3:107704442..107704453,-	p@chr3:107704442..107704453,-	15.5119	13.9525	3.4098	0	2.42659
chr1:98370202..98370240,-	p@chr1:98370202..98370240,-	15.5119	33.6643	26.9276	7.43156	10.7595
chr1:153539252..153539270,+	p@chr1:153539252..153539270,+	15.5119	29.5377	16.6228	0.364445	11.6112
chr19:35927677..35927685,+	p@chr19:35927677..35927685,+	15.5119	20.5701	2.55735	0	2.32141
chr18:61536907..61536925,+	p@chr18:61536907..61536925,+	15.5119	85.8417	8.57613	0	8.47419
chr7:150147711..150147733,+	p2@GIMAP8	15.5014	39.7016	75.868	7.99017	16.9861
chr11:47379992..47380014,-	p@chr11:47379992..47380014,-	15.4419	4.35314	2.1941	0	1.84284
chr6:30458196..30458253,+	p@chr6:30458196..30458253,+	15.3166	26.6324	23.8686	3.56715	14.369
chr18:46361161..46361201,-	p@chr18:46361161..46361201,-	15.2414	98.0388	68.2166	5.79662	29.119
chr22:39662466..39662487,-	p@chr22:39662466..39662487,-	15.1908	42.6836	5.78445	0	4.48407
chr14:55368817..55368849,-	p@chr14:55368817..55368849,-	15.1908	22.6363	3.95822	0.148631	3.36305
chr14:71865748..71865790,-	p@chr14:71865748..71865790,-	15.1644	34.7629	8.5245	0	6.29383
chr19:54711907..54711930,-	p5@RPS9	15.1057	33.6643	17.9517	0.271154	17.3201
chr9:120466650..120466659,+	p6@TLR4	15.0408	63.6089	33.6448	12.4731	19.6493
chr3:192675309..192675326,-	p@chr3:192675309..192675326,-	15.0408	347.16	14.4916	0	12.1943
chr6:46740792..46740817,+	p@chr6:46740792..46740817,+	14.9579	183.892	12.9651	0.813461	11.7517
chr4:154577443..154577463,+	p@chr4:154577443..154577463,+	14.9579	401.888	22.4299	0.936017	17.7373
chr15:81293254..81293304,+	p1@MESDC1	14.9579	122.555	38.297	8.94807	36.2686
chr13:100084950..100084980,-	p@chr13:100084950..100084980,-	14.9579	80.065	7.91643	0.246217	5.91242
chr17:38498281..38498300,-	p@chr17:38498281..38498300,-	14.8207	22.8636	11.5081	1.4773	10.8019
chr3:187456221..187456238,+	p@chr3:187456221..187456238,+	14.6397	21.7564	5.96715	0.542307	3.86901
chr19:49377908..49377974,+	p@chr19:49377908..49377974,+	14.6397	101.253	33.7094	11.9853	31.1169
chr19:4559893..4559923,+	p@chr19:4559893..4559923,+	14.6397	23.2374	6.26717	0	5.52851
chr11:61772195..61772201,+	p@chr11:61772195..61772201,+	14.6397	65.3963	5.54092	0.234004	3.25098
chr8:141607117..141607140,-	p@chr8:141607117..141607140,-	14.5397	24.5284	6.39337	0	5.29026
chr2:7005785..7005864,-	p1@CMPK2	14.5397	230.657	244.09	8.37138	195.946
chr1:89591731..89591740,-	p2@GBP2	14.4392	76.1473	47.4986	0.468009	15.4303
chr9:90326997..90327051,+	p@chr9:90326997..90327051,+	14.4039	28.4815	10.771	0.445893	7.65603
chr7:36773035..36773073,-	p@chr7:36773035..36773073,-	14.4039	18.0384	0.659703	0	0.581593
chr7:148396041..148396059,+	p2@CUL1	14.4039	22.9388	19.6063	3.99508	16.4067
chr6:2903534..2903552,-	p1@SERPINB9	14.4039	73.7357	19.1314	1.23109	13.2735
chr3:183099177..183099190,+	p@chr3:183099177..183099190,+	14.4039	7.09447	5.1147	0	2.42758
chr1:33455043..33455053,-	p@chr1:33455043..33455053,-	14.4039	21.203	4.68847	0.246217	3.54028
chr1:25357545..25357556,+	p@chr1:25357545..25357556,+	14.4039	12.0661	2.63881	0	2.18097
chr17:1490492..1490518,-	p@chr17:1490492..1490518,-	14.4039	22.6363	4.58766	0.246217	3.8704
chr15:45740512..45740523,+	p2@ENST00000559869	14.4039	22.3441	13.5635	0.743156	10.9584
chr22:50970247..50970260,-	p7@ODF3B	14.3227	11.5077	16.8224	1.99754	9.04738
chr11:46141079..46141100,+	p@chr11:46141079..46141100,+	14.2668	16.8337	8.57613	0	6.39752
chr17:4614973..4614992,-	p@chr17:4614973..4614992,-	14.2506	15.3713	12.3605	0.542307	5.87587
chr14:103585430..103585468,-	p@chr14:103585430..103585468,-	14.2387	70.7082	27.7254	0.728891	11.5882
chr17:531709..531723,-	p@chr17:531709..531723,-	14.1231	1.25624	0.797855	0	0.786729
chr19:55207635..55207643,+	p@chr19:55207635..55207643,+	14.0651	4.8943	4.94777	0.728891	3.40595
chr4:56264301..56264318,-	p@chr4:56264301..56264318,-	14.0381	60.9107	3.29851	0	2.95621
chr8:101920920..101920975,+	p@chr8:101920920..101920975,+	13.8499	99.3225	24.1351	0.936017	16.7958
chr17:32592838..32592843,-	p@chr17:32592838..32592843,-	13.8499	21.732	1.31941	0	1.23853
chr16:57926844..57926879,+	p@chr16:57926844..57926879,+	13.8499	67.3974	29.4095	1.4773	9.25199
chr9:135988102..135988118,-	p@chr9:135988102..135988118,-	13.8376	47.3993	14.9179	0	8.26065
chr2:42328529..42328549,+	p@chr2:42328529..42328549,+	13.8376	43.5976	11.0818	0.297262	4.85317
chr15:45747129..45747147,-	p@chr15:45747129..45747147,-	13.8376	35.5057	2.1941	0	1.97081
chr21:30672433..30672464,+	p6@BACH1	13.6998	39.8743	25.7284	4.43191	16.5754
chr1:42193092..42193126,-	p@chr1:42193092..42193126,-	13.637	12.0661	3.83602	0.234004	2.78669
chr17:1479277..1479308,-	p@chr17:1479277..1479308,-	13.637	56.0104	8.37747	0.542307	7.55752
chr15:86087098..86087118,+	p12@AKAP13	13.5009	42.2665	39.8927	1.4773	14.5595
chr11:82600546..82600567,+	p@chr11:82600546..82600567,+	13.5009	4.17186	5.18606	10.7014	3.78035
chr5:169716803..169716815,-	p@chr5:169716803..169716815,-	13.4365	12.5156	6.39337	0.246217	2.50634
chr1:203243149..203243193,-	p2@CHIT1	13.4182	26.7225	14.0654	1.45778	8.73303
chr6:32485483..32485496,-	p@chr6:32485483..32485496,-	13.3941	14.345	14.3614	5.49935	9.82477
chrX:153305763..153305772,-	p8@MECP2	13.2959	11.8986	2.55735	0	2.42659
chr9:621791..621810,+	p@chr9:621791..621810,+	13.2959	55.8417	4.18874	0.234004	2.43823
chr8:20056165..20056186,-	p@chr8:20056165..20056186,-	13.2959	93.5425	20.7442	0.148631	12.1329
chr5:156536126..156536141,-	p5@HAVCR2	13.2959	185.479	94.1468	9.36017	42.7
chr2:143623574..143623601,-	p@chr2:143623574..143623601,-	13.2959	27.5322	9.80317	2.80805	7.70611
chr22:50970148..50970169,-	p5@ODF3B	13.2959	10.5026	12.5343	1.72352	7.42447
chr1:145040099..145040114,+	p@chr1:145040099..145040114,+	13.2959	92.4646	18.3277	0.148631	5.23698
chr17:33569917..33569969,-	p@chr17:33569917..33569969,-	13.2959	17.4054	10.771	0.813461	9.94669
chr19:4559675..4559715,-	p2@SEMA6B	13.2359	323.275	331.908	2.46217	260.644
chr8:59085642..59085676,+	p@chr8:59085642..59085676,+	13.1424	7.56743	6.98123	0	4.6743
chr2:143623546..143623573,-	p@chr2:143623546..143623573,-	13.0301	22.3998	8.57694	1.99754	5.87587
chr22:50970898..50970917,-	p8@ODF3B	13.0207	16.3985	21.7375	0.984868	12.5249
chr7:101928380..101928413,+	p2@SH2B2	12.9296	22.9452	22.9383	9.98771	15.5254
chr3:182971018..182971059,+	p2@B3GNT5	12.8348	112.938	72.8844	3.20082	51.0709
chr12:133337363..133337377,+	p@chr12:133337363..133337377,+	12.8036	16.2512	5.96715	0	5.52116
chr1:89738560..89738575,-	p2@GBP5	12.7865	113.275	111.16	9.98771	72.3341
chr1:241695424..241695440,+	p2@KMO	12.7563	69.7623	17.7523	1.96974	9.59629
chr7:77045785..77045834,+	p@chr7:77045785..77045834,+	12.7419	35.5088	6.39337	0.738651	2.32637
chr7:30265556..30265570,-	p@chr7:30265556..30265570,-	12.7419	18.9348	7.18069	0	3.68567
chr7:151622937..151622965,-	p@chr7:151622937..151622965,-	12.7419	29.9962	5.58498	0.246217	3.07064
chr6:6885779..6885837,-	p@chr6:6885779..6885837,-	12.7419	319.485	86.9662	1.78357	33.9722
chr5:156536951..156536992,-	p7@HAVCR2	12.7419	83.1833	30.6882	0.468009	12.6664
chr1:247573527..247573541,+	p@chr1:247573527..247573541,+	12.7419	35.5057	1.27867	0	0.985403
chr18:72683878..72683901,-	p@chr18:72683878..72683901,-	12.7419	123.238	6.5823	0.984868	5.52851
chr12:10281554..10281585,+	p@chr12:10281554..10281585,+	12.7419	8.98632	4.68847	0.813461	2.59065
chr10:63752544..63752575,-	p@chr10:63752544..63752575,-	12.7419	37.1277	8.09827	0	7.27976
chr5:172298095..172298113,+	p@chr5:172298095..172298113,+	12.5866	6.80862	1.7049	0	1.08891
chr12:89554643..89554659,+	p@chr12:89554643..89554659,+	12.5866	34.0534	8.57694	0	6.29383
chr17:74488434..74488449,+	p@chr17:74488434..74488449,+	12.5437	11.5876	4.98659	0.148631	2.79677
chr3:122513665..122513679,+	p3@DIRC2	12.4647	24.3906	23.3372	2.9546	21.9168
chr1:27959471..27959495,+	p@chr1:27959471..27959495,+	12.4338	23.098	5.18606	0.148631	3.68567
chr1:26633508..26633529,-	p6@UBXN11	12.3145	12.2642	8.17801	1.09334	7.55752
chr6:159460312..159460364,-	p@chr6:159460312..159460364,-	12.2332	52.3403	10.3721	0.246217	4.85317
chr6:2854901..2854912,+	p@chr6:2854901..2854912,+	12.1879	12.1884	3.39088	0	3.09521
chr5:169760366..169760380,-	p@chr5:169760366..169760380,-	12.1879	9.18252	2.1941	0.234004	1.97081
chr3:46447111..46447154,+	p@chr3:46447111..46447154,+	12.1879	163.031	7.91643	0.271154	7.27976
chr3:183098974..183098989,-	p@chr3:183098974..183098989,-	12.1879	22.4658	8.5245	0	1.18009
chr11:57559797..57559810,-	p@chr11:57559797..57559810,-	12.1879	18.5408	14.0654	0.728891	12.857
chr11:35236716..35236730,+	p@chr11:35236716..35236730,+	12.1879	20.1385	5.93732	0	4.36195
chr21:46970955..46970968,+	p@chr21:46970955..46970968,+	12.1315	8.27688	4.58766	0	3.97857
chr17:9924665..9924685,-	p@chr17:9924665..9924685,-	11.9505	16.3943	16.4926	0	8.23672
chr3:49382760..49382797,+	p@chr3:49382760..49382797,+	11.9068	24.1571	5.98391	0.542307	5.90046
chr19:52325878..52325893,+	p@chr19:52325878..52325893,+	11.8321	7.34601	4.28807	0	1.5115
chr19:18281769..18281799,+	p@chr19:18281769..18281799,+	11.7409	20.4406	10.8851	0.984868	9.28897
chrX:129244430..129244442,-	p5@ELF4	11.7186	20.468	26.1297	1.99754	18.9216
chr6:74405573..74405584,+	p5@CD109	11.7186	107.15	28.5233	1.08461	17.7729
chr1:161359680..161359725,-	p@chr1:161359680..161359725,-	11.7186	81.5864	29.4095	0.364445	23.1764
chr8:86157699..86157750,+	p1@CA13	11.6339	104.966	69.6128	1.62692	33.5723
chr8:39807228..39807234,-	p@chr8:39807228..39807234,-	11.6339	217.284	10.5716	0	3.68567
chr7:111724522..111724533,-	p@chr7:111724522..111724533,-	11.6339	114.169	4.18874	0	3.92356
chr5:172227136..172227154,-	p@chr5:172227136..172227154,-	11.6339	11.5081	0.85245	0	0.786729
chr17:74480871..74480893,-	p@chr17:74480871..74480893,-	11.6339	14.3859	3.83602	0.542307	2.42659
chr16:31363857..31363874,-	p@chr16:31363857..31363874,-	11.6339	14.8969	4.78713	1.99754	2.91101
chr20:48891438..48891456,-	p@chr20:48891438..48891456,-	11.6316	34.8251	10.5552	0.492434	10.2275
chr8:116681150..116681164,-	p5@TRPS1	11.5722	34.9674	20.7806	4.67812	16.2846
chr6:106556416..106556421,+	p@chr6:106556416..106556421,+	11.5016	35.6739	23.5367	2.9546	18.665
chr7:111845576..111845595,+	p@chr7:111845576..111845595,+	11.431	118.277	8.37747	1.63494	5.91242
chr5:169723623..169723647,-	p@chr5:169723623..169723647,-	11.431	8.68755	3.98927	0.542307	3.40595
chr13:49066856..49066897,+	p@chr13:49066856..49066897,+	11.4005	31.4521	47.4724	5.99263	27.6257
chr12:40618873..40618889,+	p3@LRRK2	11.3252	11.1147	8.5245	2.55112	7.87574
chr17:1547809..1547830,-	p2@SCARF1	11.2846	43.1539	15.8329	0	10.0594
chr15:45021352..45021380,+	p2@TRIM69	11.268	54.6616	32.3254	4.06731	17.2144
chr3:187461442..187461463,+	p1@ENST00000450760	11.2305	39.4139	17.049	0.297262	9.70634
chr1:38311793..38311814,+	p@chr1:38311793..38311814,+	11.2305	44.0761	2.55735	0	1.97029
chr11:48029316..48029335,-	p@chr11:48029316..48029335,-	11.2305	4.17208	1.27867	0	1.26755
chr19:54726874..54726887,-	p1@LILRB3	11.1965	35.6773	37.603	9.98771	24.8631
chr9:120466637..120466644,+	p12@TLR4	11.0799	63.5279	19.6063	11.0798	15.7163
chr7:36327623..36327636,-	p@chr7:36327623..36327636,-	11.0799	5.34518	2.1941	0	1.70298
chr6:138043987..138044001,+	p@chr6:138043987..138044001,+	11.0799	23.7972	3.78981	0	2.42659
chr4:139313861..139313878,-	p@chr4:139313861..139313878,-	11.0799	12.0606	3.39088	0.234004	2.42659
chr1:247523755..247523760,+	p@chr1:247523755..247523760,+	11.0799	104.289	51.9994	0.364445	4.85317
chr15:91388680..91388688,+	p@chr15:91388680..91388688,+	11.0799	19.7642	6.39337	0	4.64448
chr14:76081651..76081660,-	p@chr14:76081651..76081660,-	11.0799	11.2711	7.38016	0.271154	7.12154
chr13:111173206..111173222,-	p@chr13:111173206..111173222,-	11.0799	76.0602	9.37694	0.492434	4.18662
chr2:85555385..85555424,-	p3@TGOLN2	11.0299	17.0216	12.2045	6.77884	10.5805
chr1:90098737..90098753,+	p3@LRRC8C	11.0299	67.8876	21.5421	3.99508	14.3153
chr12:6450127..6450146,+	p@chr12:6450127..6450146,+	10.8505	24.5423	11.9678	1.99754	7.73802
chr19:49378043..49378099,+	p@chr19:49378043..49378099,+	10.8294	25.0989	19.348	4.91409	17.3201
chr10:114134954..114135003,+	p5@ACSL5	10.7772	45.2541	9.80317	5.99263	9.59629
chr5:156534012..156534066,-	p10@HAVCR2	10.7415	27.9062	23.4194	2.18667	17.3823
chr11:47402161..47402172,-	p@chr11:47402161..47402172,-	10.6335	9.86711	7.67205	0.364445	5.67053
chr9:71175715..71175749,+	p@chr9:71175715..71175749,+	10.5259	60.9419	17.812	0.271154	12.3853
chr9:5558340..5558380,-	p@chr9:5558340..5558380,-	10.5259	5.43909	3.62836	0.271154	2.32224
chr9:130341551..130341622,+	p@chr9:130341551..130341622,+	10.5259	44.256	25.3319	2.22947	14.4142
chr3:46448632..46448645,-	p2@ENST00000451485	10.5259	15.5136	1.31941	0.492434	1.21292
chr3:183099578..183099606,-	p@chr3:183099578..183099606,-	10.5259	21.732	3.83602	0	2.95621
chr2:219598731..219598749,+	p@chr2:219598731..219598749,+	10.5259	32.7348	8.7764	0	5.90046
chr1:247573564..247573575,+	p@chr1:247573564..247573575,+	10.5259	10.4069	1.19678	0	1.17287
chr19:39936107..39936148,-	p@chr19:39936107..39936148,-	10.5259	16.5538	9.37694	0.936017	9.11749
chr19:39897020..39897049,-	p@chr19:39897020..39897049,-	10.5259	13.6829	9.80317	0	7.47392
chr17:76380298..76380314,-	p@chr17:76380298..76380314,-	10.5259	98.8651	29.8357	0	9.70634
chr17:38497715..38497734,+	p8@RARA	10.5259	24.3768	8.37747	0	7.27976
chr14:70078444..70078453,+	p4@KIAA0247	10.5259	19.9303	14.0654	5.99263	9.82477
chr17:76409198..76409218,-	p@chr17:76409198..76409218,-	10.4466	25.0312	11.9343	0	9.70634
chr9:130600798..130600813,-	p@chr9:130600798..130600813,-	10.4283	31.3426	8.97586	0.738651	7.86729
chr21:34602680..34602705,+	p4@IFNAR2	10.4283	9.99027	11.2149	1.4773	6.7188
chr1:27959401..27959444,-	p@chr1:27959401..27959444,-	10.4165	9.65288	2.55735	0.234004	2.42659
chrX:48542147..48542162,+	p3@WAS	10.3437	6.77132	9.56569	2.70839	6.10673
chr7:641739..641770,+	p@chr7:641739..641770,+	10.2278	39.2737	11.17	0.542307	8.96814
chr5:150432610..150432622,-	p@chr5:150432610..150432622,-	10.2278	8.47039	1.27867	0	1.18009
chr22:50981256..50981280,+	p@chr22:50981256..50981280,+	10.1403	48.0059	16.1965	0.234004	7.42447
chr1:221052776..221052799,+	p1@HLX	10.0619	150.175	98.934	3.99508	43.7586
chr14:76044983..76045015,+	p2@FLVCR2	10.0272	38.4798	44.4804	9.12617	35.1425
chr17:32576606..32576634,-	p@chr17:32576606..32576634,-	9.9825	41.9335	6.98123	1.99754	5.11374
chr14:74226961..74227020,-	p1@C14orf43	9.9825	62.1416	85.1016	3.99508	59.4593
chr11:93275056..93275068,-	p@chr11:93275056..93275068,-	9.9825	11.8241	8.09827	0.468009	2.80254
chr11:65430554..65430579,-	p3@RELA	9.9825	286.829	83.9663	0.445893	29.3466
chrX:48542297..48542316,+	p4@WAS	9.97545	14.8007	11.8746	0.984868	8.1423
chr11:615570..615721,-	p2@IRF7	9.97545	88.3216	71.6075	2.70839	57.7023
chr6:106242201..106242204,+	p@chr6:106242201..106242204,+	9.97192	17.6054	1.7049	0.271154	1.57346
chr4:36327258..36327284,-	p@chr4:36327258..36327284,-	9.97192	56.7557	5.27762	0	4.60595
chr4:139314197..139314208,+	p@chr4:139314197..139314208,+	9.97192	15.5067	7.38016	0.492434	3.48956
chr2:149303372..149303408,+	p@chr2:149303372..149303408,+	9.97192	17.9726	4.68847	0	3.40595
chr15:94774579..94774615,+	p2@MCTP2	9.97192	24.5097	12.5343	0	9.59629
chr13:23721199..23721209,+	p@chr13:23721199..23721209,+	9.97192	19.5894	2.79249	0	2.42659
chr10:63752743..63752761,+	p@chr10:63752743..63752761,+	9.97192	17.4468	5.96715	0.148631	3.14691
chr17:38480637..38480649,+	p@chr17:38480637..38480649,+	9.86386	3.48644	4.94777	0.234004	3.37461
chr4:153771794..153771826,+	p2@ARFIP1	9.82668	76.2335	13.213	1.62692	7.71517
chr1:185344756..185344772,-	p@chr1:185344756..185344772,-	9.82668	21.9928	5.54092	0.246217	2.24203
chr11:57194748..57194764,+	p@chr11:57194748..57194764,+	9.82668	33.8566	3.4098	0.148631	3.05336
chr2:40678297..40678320,+	p@chr2:40678297..40678320,+	9.7798	16.5538	22.5899	0.743156	15.4691
chr2:97152020..97152047,+	p@chr2:97152020..97152047,+	9.62613	147.687	45.1798	0.297262	36.6061
chr21:36260607..36260630,+	p@chr21:36260607..36260630,+	9.62613	21.7189	17.9014	0.234004	13.6764
chr5:133984338..133984356,+	p5@SEC24A	9.54848	29.0209	9.23584	0.445893	7.73802
chr19:45251612..45251661,-	p@chr19:45251612..45251661,-	9.54848	18.0713	15.503	0.246217	13.3797
chr3:128952483..128952501,-	p@chr3:128952483..128952501,-	9.42559	17.8095	9.97318	3.99508	8.23672
chr12:11919566..11919578,-	p@chr12:11919566..11919578,-	9.42559	3.40431	4.26225	0	2.47706
chr8:59309507..59309523,+	p@chr8:59309507..59309523,+	9.41792	15.9834	2.98357	0.364445	2.75355
chr5:169696133..169696147,+	p@chr5:169696133..169696147,+	9.41792	17.6054	3.4098	0.468009	3.14691
chr5:112849517..112849538,+	p2@YTHDC2	9.41792	51.0035	38.7865	1.99754	18.4477
chr3:196347355..196347359,+	p@chr3:196347355..196347359,+	9.41792	2.70853	1.27867	0.234004	1.00299
chr17:32528505..32528562,+	p@chr17:32528505..32528562,+	9.41792	94.886	7.38016	0.246217	5.11374
chr17:1493364..1493382,-	p@chr17:1493364..1493382,-	9.41792	12.1888	1.64926	0	0.970336
chr19:39894723..39894741,+	p@chr19:39894723..39894741,+	9.40542	23.0225	11.5448	0	9.70634
chr8:86157796..86157814,+	p6@CA13	9.33147	28.027	11.5689	0	6.22694
chr19:14491306..14491320,+	p@chr19:14491306..14491320,+	9.33147	45.6097	26.7281	0.542307	11.4564
chr1:120593738..120593745,+	p@chr1:120593738..120593745,+	9.32208	50.0011	13.213	0	10.9163
chr9:90408011..90408040,+	p@chr9:90408011..90408040,+	9.22504	26.3232	3.98927	0	2.94151
chr7:99156393..99156433,+	p6@ZNF655	9.21095	24.1662	19.1801	8.0178	17.7386
chr19:54784412..54784430,-	p3@LILRB2	9.15017	16.8321	10.2254	1.99754	9.46078
chr22:50981149..50981177,-	p@chr22:50981149..50981177,-	9.14198	33.817	11.9343	0.492434	3.40088
chr1:11724167..11724197,+	p2@FBXO6	9.14198	38.5508	43.4749	4.43191	17.6276
chr18:46361141..46361156,-	p@chr18:46361141..46361156,-	9.11446	195.556	110.104	2.46217	43.6785
chr14:50506589..50506613,-	p2@ENST00000553914	9.11446	58.3321	19.9464	0.936017	17.9512
chr3:188665375..188665388,+	p@chr3:188665375..188665388,+	9.0245	13.0371	7.77908	0	2.79677
chr16:74735028..74735068,-	p3@MLKL	9.0245	48.3323	32.3254	6.56001	23.8452
chrX:30670813..30670835,-	p@chrX:30670813..30670835,-	8.86393	14.1889	6.98123	0	5.5071
chr7:134836470..134836501,-	p@chr7:134836470..134836501,-	8.86393	17.7362	5.96715	0.271154	5.52851
chr5:42950094..42950117,+	p@chr5:42950094..42950117,+	8.86393	24.2948	6.39337	0.364445	5.90046
chr5:169724895..169724909,+	p@chr5:169724895..169724909,+	8.86393	38.4424	24.721	0.271154	4.85317
chr3:182928376..182928389,+	p@chr3:182928376..182928389,+	8.86393	25.5401	6.98123	0	3.09521
chr1:28202082..28202107,+	p@chr1:28202082..28202107,+	8.86393	10.8687	2.55735	0	2.39483
chr1:161187359..161187386,+	p@chr1:161187359..161187386,+	8.86393	140.314	12.7657	2.16923	9.82477
chr18:9849718..9849766,+	p@chr18:9849718..9849766,+	8.86393	4.0202	5.54092	0.234004	3.14691
chr18:67615088..67615122,-	p1@CD226	8.86393	152.159	147.803	2.57405	91.7871
chr17:76408838..76408858,+	p@chr17:76408838..76408858,+	8.86393	32.3611	5.1147	1.09334	4.85317
chr17:57882591..57882624,-	p@chr17:57882591..57882624,-	8.86393	13.4795	3.4098	1.99754	2.74303
chr15:80189487..80189534,+	p@chr15:80189487..80189534,+	8.86393	7.47387	4.26225	0.468009	3.64851
chr11:59523323..59523367,+	p@chr11:59523323..59523367,+	8.86393	67.7132	13.1646	0.542307	12.3808
chr11:117850628..117850640,-	p@chr11:117850628..117850640,-	8.86393	3.36692	0.797855	0.246217	0.786729
chr10:5326485..5326513,-	p@chr10:5326485..5326513,-	8.86393	43.3254	36.7013	1.48631	32.0228
chr17:4614598..4614614,-	p@chr17:4614598..4614614,-	8.8354	6.08129	7.24582	0.492434	4.78966
chr20:61199873..61199898,-	p@chr20:61199873..61199898,-	8.82396	19.9952	4.98659	1.40403	3.63876
chr12:121582420..121582438,+	p@chr12:121582420..121582438,+	8.82396	17.9268	1.27867	0.246217	1.12102
chr1:221054751..221054771,-	p@chr1:221054751..221054771,-	8.76163	27.6208	11.5081	0.148631	4.85317
chr16:85938439..85938441,+	p@chr16:85938439..85938441,+	8.68043	12.8141	8.09827	0.492434	5.87587
chr5:131826729..131826760,+	p@chr5:131826729..131826760,+	8.46342	22.5421	11.7684	0.234004	9.59629
chrX:30671205..30671237,-	p@chrX:30671205..30671237,-	8.42287	17.2632	15.3441	0	8.23672
chr5:169760230..169760244,-	p@chr5:169760230..169760244,-	8.42287	15.3441	5.54092	0	2.16743
chr1:33446816..33446829,-	p@chr1:33446816..33446829,-	8.42287	51.147	8.5245	0	3.39618
chr14:91710125..91710145,+	p@chr14:91710125..91710145,+	8.42287	30.5062	16.6228	0.728891	14.5595
chr1:182116396..182116451,-	p@chr1:182116396..182116451,-	8.38635	24.3577	10.2294	0.364445	8.65401
chrX:30671504..30671547,+	p1@GK	8.30993	167.437	112.099	7.5923	32.2069
chrX:24498109..24498113,-	p@chrX:24498109..24498113,-	8.30993	6.96217	2.30896	0	1.96682
chr8:20056145..20056156,-	p@chr8:20056145..20056156,-	8.30993	43.77	7.77908	0.148631	5.91242
chr7:30264538..30264559,+	p@chr7:30264538..30264559,+	8.30993	45.3004	7.57962	0.271154	4.85317
chr6:3025087..3025113,-	p@chr6:3025087..3025113,-	8.30993	33.8615	9.23584	1.4773	8.24786
chr5:169764274..169764287,+	p@chr5:169764274..169764287,+	8.30993	44.9301	9.37694	0.271154	4.7993
chr5:169724939..169724955,+	p@chr5:169724939..169724955,+	8.30993	9.7735	9.37694	0	2.32224
chr4:185769782..185769794,-	p@chr4:185769782..185769794,-	8.30993	41.0152	1.27867	0	1.18009
chr3:46142615..46142646,+	p@chr3:46142615..46142646,+	8.30993	30.7427	17.1523	1.23109	10.3233
chr3:187459532..187459547,+	p@chr3:187459532..187459547,+	8.30993	10.0692	3.98927	0.148631	3.57656
chr3:183202443..183202449,+	p@chr3:183202443..183202449,+	8.30993	67.7132	11.3694	0.297262	3.02301
chr20:8113343..8113360,-	p@chr20:8113343..8113360,-	8.30993	9.9106	10.3721	0	9.59629
chr16:82229663..82229693,-	p@chr16:82229663..82229693,-	8.30993	91.4252	9.80317	0	9.59573
chr6:30460680..30460737,+	p@chr6:30460680..30460737,+	8.29157	17.0849	13.5239	2.71154	12.8145
chr2:70368647..70368661,+	p@chr2:70368647..70368661,+	8.29157	12.1884	3.19142	0.364445	2.47177
chr17:1480555..1480567,-	p@chr17:1480555..1480567,-	8.22232	12.1888	2.99195	0	2.42659
chr19:54746627..54746639,-	p2@LILRA6	8.197	2.83779	2.98357	2.70839	2.33329
chr3:187459480..187459490,+	p@chr3:187459480..187459490,+	8.0294	5.20261	5.54092	0.246217	2.42758
chr17:74497400..74497411,-	p@chr17:74497400..74497411,-	8.0294	7.82224	7.91643	7.99017	5.70718
chr1:36851458..36851472,-	p2@STK40	8.02178	30.8092	21.7415	1.35577	20.7832
chr1:155881071..155881087,-	p3@RIT1	8.02178	42.6975	36.6135	5.14809	26.8292
chr19:52302668..52302680,-	p@chr19:52302668..52302680,-	8.02178	5.1147	1.97911	0.271154	1.74478
chr16:11680930..11680946,+	p@chr16:11680930..11680946,+	8.02178	13.5426	5.58498	0	3.14691
chr15:31558564..31558586,-	p@chr15:31558564..31558586,-	8.02178	13.7898	3.95822	0	2.91101
chr10:4174317..4174330,+	p@chr10:4174317..4174330,+	8.02178	13.4261	2.59303	0	2.42659
chr6:2859368..2859422,-	p@chr6:2859368..2859422,-	7.82123	44.1143	5.78445	0	3.92356
chr20:52543156..52543166,-	p@chr20:52543156..52543166,-	7.82123	29.4095	2.13112	0.148631	1.68153
chr10:18948288..18948305,+	p2@ARL5B	7.82123	38.2668	12.2045	2.21595	12.103
chr20:48892900..48892909,+	p2@ENST00000422459	7.81645	19.8164	11.5448	0.148631	6.80177
chr14:55243185..55243200,+	p16@SAMD4A	7.81645	5.21253	10.2294	0	2.42758
chr4:148753167..148753185,+	p@chr4:148753167..148753185,+	7.81239	16.5285	2.39356	0	2.33715
chr3:46130697..46130718,-	p@chr3:46130697..46130718,-	7.81239	56.6863	11.17	0.492434	10.1779
chr1:89593110..89593117,-	p@chr1:89593110..89593117,-	7.81239	319.626	93.349	0	30.4872
chr7:151490747..151490756,-	p@chr7:151490747..151490756,-	7.75594	9.20694	2.13112	0.468009	1.85779
chr5:114879847..114879865,-	p@chr5:114879847..114879865,-	7.75594	116.848	26.8522	1.35577	7.02389
chr4:15667489..15667531,-	p@chr4:15667489..15667531,-	7.75594	100.993	15.503	0.936017	5.75744
chr4:154576840..154576871,-	p@chr4:154576840..154576871,-	7.75594	95.3839	12.5662	0.542307	7.71517
chr3:55650213..55650222,+	p@chr3:55650213..55650222,+	7.75594	5.37986	0.797855	0	0.560509
chr3:46447407..46447421,+	p@chr3:46447407..46447421,+	7.75594	39.2737	4.3882	0	2.75355
chr3:15468897..15468909,+	p3@EAF1	7.75594	8.34373	3.78981	0.246217	3.71559
chr2:143628325..143628355,-	p@chr2:143628325..143628355,-	7.75594	28.1652	2.30896	0	1.18009
chr21:30580722..30580747,-	p@chr21:30580722..30580747,-	7.75594	82.9131	5.27762	0	3.94161
chr1:66797831..66797844,-	p@chr1:66797831..66797844,-	7.75594	28.1308	4.68847	0.246217	3.68567
chr1:161187193..161187205,+	p@chr1:161187193..161187205,+	7.75594	24.4769	8.57694	1.4773	6.04602
chr18:5466389..5466403,-	p@chr18:5466389..5466403,-	7.75594	75.951	13.9625	1.4773	10.92
chr18:46399971..46400000,+	p@chr18:46399971..46400000,+	7.75594	49.7362	18.1512	0.702013	11.3016
chr18:46359489..46359514,+	p@chr18:46359489..46359514,+	7.75594	32.3981	18.3277	0.297262	4.85515
chr15:99995426..99995435,+	p@chr15:99995426..99995435,+	7.75594	13.4677	4.94777	0.542307	2.94151
chr15:94774617..94774635,+	p4@MCTP2	7.75594	11.4726	8.95072	0.148631	4.22961
chr14:77195591..77195597,-	p@chr14:77195591..77195597,-	7.75594	23.4278	2.99195	0	1.97081
chr14:76081601..76081624,-	p@chr14:76081601..76081624,-	7.75594	9.45929	4.98659	0.468009	2.78669
chr10:63701218..63701240,+	p@chr10:63701218..63701240,+	7.75594	17.4054	1.27867	0	0.89156
chr16:50729592..50729610,-	p@chr16:50729592..50729610,-	7.75068	6.77132	3.62836	0	2.33715
chr1:25360757..25360774,+	p@chr1:25360757..25360774,+	7.65375	15.6078	9.37694	0	8.97561
chr4:185772579..185772608,+	p@chr4:185772579..185772608,+	7.62069	29.431	2.98357	0	1.18009
chr16:89788512..89788554,-	p@chr16:89788512..89788554,-	7.62069	17.8369	13.5239	0.492434	10.5737
chr2:161264050..161264084,-	p5@RBMS1	7.59538	10.9323	12.7657	2.97262	9.57932
chr11:47410806..47410828,+	p@chr11:47410806..47410828,+	7.59538	2.41322	1.7049	0	1.57346
chr6:116783037..116783057,+	p3@FAM26F	7.54771	86.0795	48.5896	0.364445	4.42802
chr3:149534881..149534899,-	p@chr3:149534881..149534899,-	7.44115	123.363	14.1836	0.738651	12.1943
chr1:185286970..185286994,-	p@chr1:185286970..185286994,-	7.42014	11.1147	7.24582	0.246217	2.95621
chr15:80271430..80271442,+	p@chr15:80271430..80271442,+	7.42014	12.1953	1.27867	0.271154	0.786729
chr4:185266972..185267007,+	p@chr4:185266972..185267007,+	7.41369	31.3585	16.1627	1.62692	8.37324
chr5:55711409..55711446,+	p@chr5:55711409..55711446,+	7.41033	13.716	7.58658	0.984868	3.42671
chr5:114796361..114796393,+	p@chr5:114796361..114796393,+	7.37837	278.813	36.6553	0	21.8393
chr19:52264268..52264290,+	p3@FPR2	7.35992	33.3631	14.5135	0.297262	10.6141
chr1:28270172..28270184,+	p@chr1:28270172..28270184,+	7.35867	17.9726	14.0654	0	4.78966
chr12:10283818..10283833,-	p@chr12:10283818..10283833,-	7.30136	32.871	11.9343	0.542307	6.10673
chr2:231084639..231084654,-	p2@SP110	7.23265	109.255	118.746	3.99508	27.9638
chr20:48892680..48892727,-	p@chr20:48892680..48892727,-	7.22855	12.424	8.95072	0.271154	5.82202
chr3:187459561..187459574,+	p@chr3:187459561..187459574,+	7.2196	6.61693	2.96866	0.468009	2.42659
chr3:146262293..146262304,-	p6@PLSCR1	7.20849	100.98	84.8187	6.89408	24.2659
chr8:59507283..59507329,-	p4@NSMAF	7.20194	282.469	69.4134	1.4773	43.6785
chr6:24721544..24721549,+	p@chr6:24721544..24721549,+	7.20194	28.9366	10.2294	1.99754	7.03494
chr5:169697910..169697969,+	p@chr5:169697910..169697969,+	7.20194	49.5191	9.80317	0	4.85317
chr4:119756498..119756535,+	p@chr4:119756498..119756535,+	7.20194	33.4471	20.3453	0.271154	9.28562
chr3:46152659..46152674,-	p@chr3:46152659..46152674,-	7.20194	42.3303	17.4821	0.984868	7.27976
chr3:127448631..127448655,+	p@chr3:127448631..127448655,+	7.20194	18.9597	2.98357	3.99508	2.94151
chr2:237780152..237780170,-	p@chr2:237780152..237780170,-	7.20194	12.7867	3.4098	0	1.96682
chr1:33446846..33446864,-	p@chr1:33446846..33446864,-	7.20194	20.2015	2.1941	0	1.57346
chr1:206943938..206943954,-	p@chr1:206943938..206943954,-	7.20194	132.661	22.9383	0	19.4469
chr19:52288659..52288671,+	p@chr19:52288659..52288671,+	7.20194	20.2015	6.39337	0.246217	4.15664
chr19:11679405..11679424,+	p@chr19:11679405..11679424,+	7.20194	17.1579	7.24582	0	6.34746
chr18:3449586..3449617,+	p8@TGIF1	7.20194	31.3426	17.5528	2.82399	14.7372
chr17:78234218..78234250,-	p@chr17:78234218..78234250,-	7.20194	23.8785	6.98123	0.542307	3.42558
chr17:76377847..76377882,-	p@chr17:76377847..76377882,-	7.20194	39.9627	9.80317	0	7.86729
chr17:76375280..76375295,-	p@chr17:76375280..76375295,-	7.20194	18.8436	4.68847	0	4.26234
chr12:48298765..48298783,-	p2@VDR	7.20194	70.3271	57.8445	4.01304	56.0531
chr3:128943968..128943986,+	p@chr3:128943968..128943986,+	7.16136	8.34373	4.61792	1.99754	3.83829
chr19:14512490..14512503,+	p@chr19:14512490..14512503,+	7.161	13.8092	16.4926	1.63494	9.59629
chr19:54784461..54784484,-	p2@LILRB2	7.12532	31.3426	11.17	3.71578	9.45089
chr5:1502185..1502198,-	p@chr5:1502185..1502198,-	7.0767	3.44746	1.64926	0	1.18569
chr15:59980679..59980732,+	p1@ENST00000560199	7.05831	28.4338	20.1458	4.37334	12.8478
chr11:46141103..46141138,+	p@chr11:46141103..46141138,+	7.05831	11.0549	6.39337	0.271154	6.10673
chr6:2877122..2877144,+	p@chr6:2877122..2877144,+	7.01906	42.2396	4.61792	0	2.42659
chr2:143718862..143718875,+	p@chr2:143718862..143718875,+	7.01906	87.0272	27.2784	5.14809	26.6924
chr12:10337129..10337150,-	p@chr12:10337129..10337150,-	7.01906	16.8346	4.26225	0	2.66842
chr11:47379860..47379874,-	p@chr11:47379860..47379874,-	7.01906	4.69335	1.7049	0.271154	1.21292
chr11:35334939..35334950,-	p@chr11:35334939..35334950,-	6.94435	4.11401	0.85245	0	0.393364
chr2:218906257..218906261,-	p@chr2:218906257..218906261,-	6.91874	69.7623	31.1163	0	2.42758
chr7:150147742..150147760,+	p8@GIMAP8	6.90814	6.04154	11.5448	4.01304	4.85515
chr21:45616396..45616423,+	p@chr21:45616396..45616423,+	6.85205	27.0853	8.57694	0	7.76269
chr15:86087125..86087141,+	p18@AKAP13	6.85205	19.1126	13.9625	1.04042	4.85317
chr6:18260897..18260911,+	p@chr6:18260897..18260911,+	6.81851	32.871	10.771	0	2.42659
chr4:40556319..40556325,+	p@chr4:40556319..40556325,+	6.81851	41.2659	12.7867	0.297262	12.1329
chr1:212664927..212664952,-	p@chr1:212664927..212664952,-	6.81851	39.6389	11.5689	0	7.86729
chr17:79127323..79127339,+	p@chr17:79127323..79127339,+	6.81851	9.9106	2.98357	0	2.3439
chr2:7005997..7006051,+	p2@RSAD2	6.75047	64.4265	32.3931	1.4773	17.783
chr7:154997905..154997916,-	p@chr7:154997905..154997916,-	6.72734	12.479	1.97911	0	1.84284
chr3:119308104..119308123,-	p@chr3:119308104..119308123,-	6.72734	17.0267	5.54092	0.148631	2.42584
chr16:50730853..50730871,+	p2@NOD2	6.72734	25.5401	10.2294	0	5.5071
chr15:75362104..75362115,+	p@chr15:75362104..75362115,+	6.72734	15.3042	4.68847	0	3.45446
chr1:89873230..89873276,+	p1@GBP1P1	6.70908	805.458	292.39	0.542307	92.566
chr17:4639798..4639823,+	p@chr17:4639798..4639823,+	6.70908	14.6619	3.98927	0	3.14691
chr9:130601102..130601117,+	p@chr9:130601102..130601117,+	6.64794	33.9545	8.37747	0.246217	3.94161
chr7:130645361..130645374,+	p@chr7:130645361..130645374,+	6.64794	11.5876	1.64926	0	1.46802
chr6:2863239..2863254,-	p@chr6:2863239..2863254,-	6.64794	21.6682	0.659703	0	0.619264
chr5:131826879..131826894,+	p@chr5:131826879..131826894,+	6.64794	31.4521	12.7867	0	4.97577
chr4:40201836..40201861,-	p@chr4:40201836..40201861,-	6.64794	52.972	12.3605	0.246217	6.96422
chr4:154572464..154572478,-	p@chr4:154572464..154572478,-	6.64794	14.692	1.79517	0	1.32171
chr3:183098150..183098161,-	p@chr3:183098150..183098161,-	6.64794	13.4795	5.54092	0	2.19525
chr3:183088678..183088707,-	p@chr3:183088678..183088707,-	6.64794	27.1955	5.54092	0	3.83829
chr3:107706175..107706193,-	p@chr3:107706175..107706193,-	6.64794	20.8104	7.67205	0.148631	2.42659
chr22:50976708..50976725,-	p@chr22:50976708..50976725,-	6.64794	18.2832	5.93732	0.246217	1.97081
chr22:31631285..31631305,+	p@chr22:31631285..31631305,+	6.64794	61.4854	7.24582	0.297262	3.35991
chr20:48900465..48900490,-	p@chr20:48900465..48900490,-	6.64794	21.0015	7.58658	0.234004	4.72037
chr18:56202752..56202784,+	p1@AK125262	6.64794	18.0736	8.95072	0	5.5071
chr17:78807203..78807215,+	p@chr17:78807203..78807215,+	6.64794	21.0469	4.58766	0	4.17462
chr17:76380287..76380296,-	p@chr17:76380287..76380296,-	6.64794	12.5336	4.26225	0	1.78927
chr16:73098231..73098258,+	p@chr16:73098231..73098258,+	6.64794	17.4997	6.38284	2.18667	4.17462
chr15:91204078..91204092,+	p@chr15:91204078..91204092,+	6.64794	8.70946	7.24582	0.738651	6.19042
chr12:89743830..89743854,+	p@chr12:89743830..89743854,+	6.64794	17.7219	11.9343	0.984868	7.47392
chr12:10281690..10281708,+	p@chr12:10281690..10281708,+	6.64794	11.0766	2.1941	0.234004	1.15149
chr10:63150909..63150913,-	p@chr10:63150909..63150913,-	6.64794	12.0606	0.797855	0	0.619264
chr20:48891843..48891877,+	p@chr20:48891843..48891877,+	6.61797	13.7021	5.58498	0.271154	5.26375
chr10:36812143..36812159,-	p1@NAMPTL	6.61797	24.3711	8.09827	0.364445	7.46398
chr14:55249943..55249971,+	p@chr14:55249943..55249971,+	6.60778	20.5836	8.24628	0.148631	4.78966
chr5:156536187..156536203,-	p11@HAVCR2	6.54891	23.1753	16.1627	2.57405	14.8489
chr22:50968610..50968635,+	p@chr22:50968610..50968635,+	6.51506	9.68639	5.38552	1.99754	3.88134
chr20:55950074..55950095,+	p@chr20:55950074..55950095,+	6.51506	4.69335	2.98357	1.82223	2.90796
chr17:76384663..76384707,-	p@chr17:76384663..76384707,-	6.51506	13.2485	9.80317	0	2.42758
chr3:46150578..46150603,+	p@chr3:46150578..46150603,+	6.51033	23.2624	8.7764	0.148631	5.87587
chr21:30568953..30568972,+	p@chr21:30568953..30568972,+	6.51033	45.8776	10.2294	0	6.80177
chr1:221052733..221052749,+	p2@HLX	6.45761	79.8971	43.0842	2.10604	32.7672
chr8:56826423..56826435,+	p@chr8:56826423..56826435,+	6.41742	4.06293	1.7049	0.246217	1.23087
chr5:169695413..169695438,-	p7@LCP2	6.41742	18.8436	18.7496	1.62692	5.29026
chr2:42325780..42325804,-	p@chr2:42325780..42325804,-	6.41742	4.47536	1.27867	0.364445	1.22538
chr19:18597364..18597394,-	p@chr19:18597364..18597394,-	6.41742	14.1889	6.8196	0	5.7282
chr16:50715315..50715334,+	p@chr16:50715315..50715334,+	6.41742	20.8501	11.17	0.246217	3.14691
chr2:64500902..64500947,+	p@chr2:64500902..64500947,+	6.29332	59.4949	17.4752	0.246217	17.3201
chr2:206571646..206571675,-	p@chr2:206571646..206571675,-	6.29332	14.96	5.38552	0.364445	1.69267
chr12:109248472..109248484,+	p@chr12:109248472..109248484,+	6.29332	23.7487	8.7764	0	4.11581
chr5:55778310..55778324,-	p@chr5:55778310..55778324,-	6.27028	145.673	108.261	0	16.9861
chrX:108780246..108780261,-	p@chrX:108780246..108780261,-	6.21688	12.1884	5.96715	0.271154	3.84045
chr7:154997047..154997074,-	p@chr7:154997047..154997074,-	6.21688	25.8286	3.83602	0	3.40088
chr5:169679481..169679500,-	p@chr5:169679481..169679500,-	6.21688	24.1199	15.1592	0.594525	4.78966
chr1:206680884..206680896,+	p7@RASSF5	6.21688	10.6446	12.2045	1.99754	7.31421
chr2:145276993..145277005,+	p3@ZEB2-AS1	6.16552	31.9339	8.37747	0.445893	7.42447
chr9:130600887..130600900,+	p@chr9:130600887..130600900,+	6.09395	81.5897	11.17	0.738651	7.56071
chr9:117319418..117319425,-	p@chr9:117319418..117319425,-	6.09395	36.0533	6.39337	0	4.85317
chr7:643862..643881,-	p@chr7:643862..643881,-	6.09395	6.77132	2.39356	0.364445	1.84079
chr6:144472726..144472743,+	p@chr6:144472726..144472743,+	6.09395	16.5538	7.24582	0	5.36781
chr5:169760469..169760494,+	p2@LOC257358	6.09395	15.3441	3.39088	0	2.64343
chr4:185776854..185776874,-	p2@ENST00000510284	6.09395	271.219	38.0976	0.468009	16.9861
chr4:154572978..154572991,-	p@chr4:154572978..154572991,-	6.09395	48.9734	5.18606	0	4.85317
chr3:71545375..71545401,+	p@chr3:71545375..71545401,+	6.09395	13.5552	2.99195	1.99754	2.42659
chr3:182971603..182971614,+	p10@B3GNT5	6.09395	19.1538	12.3667	0.445893	7.74012
chr22:39350300..39350313,+	p@chr22:39350300..39350313,+	6.09395	31.5266	3.4098	0	2.75355
chr21:30567396..30567411,+	p@chr21:30567396..30567411,+	6.09395	25.9499	4.26225	0	3.02301
chr1:33429704..33429728,+	p@chr1:33429704..33429728,+	6.09395	8.54448	5.1147	0.148631	2.45439
chr19:52290011..52290055,-	p@chr19:52290011..52290055,-	6.09395	26.3232	8.17801	0.813461	6.68832
chr18:43589881..43589892,+	p@chr18:43589881..43589892,+	6.09395	33.344	2.63881	0	1.39335
chr17:74488315..74488326,+	p@chr17:74488315..74488326,+	6.09395	19.5894	6.26717	0.492434	2.42758
chr16:84641589..84641605,+	p@chr16:84641589..84641605,+	6.09395	8.87643	6.39337	0	5.66814
chr16:4013013..4013052,+	p@chr16:4013013..4013052,+	6.09395	229.119	12.5662	0	11.057
chr16:20922164..20922179,-	p@chr16:20922164..20922179,-	6.09395	15.9164	1.7049	0	1.57346
chr13:43566466..43566518,+	p@chr13:43566466..43566518,+	6.09395	92.1313	14.0654	0.148631	7.84712
chr12:11912149..11912152,+	p@chr12:11912149..11912152,+	6.09395	18.5408	5.98391	0	4.85317
chr11:113059150..113059167,-	p@chr11:113059150..113059167,-	6.09395	108.795	18.1512	0.148631	6.04602
chr2:91956204..91956236,+	p@chr2:91956204..91956236,+	6.0763	46.7237	2.99195	0	2.78669
chr10:73538946..73538954,+	p@chr10:73538946..73538954,+	6.02792	0.639337	0.426225	0	0.320362
chr3:107712465..107712477,+	p@chr3:107712465..107712477,+	6.01633	9.69577	3.4098	0.297262	2.42659
chr22:31626511..31626551,-	p1@ENST00000365149	6.01633	63.6137	11.5081	0	7.47392
chr21:36259445..36259519,-	p4@RUNX1	6.01633	30.6523	24.1351	1.62692	21.7349
chr1:25362249..25362302,+	p@chr1:25362249..25362302,+	6.01633	54.7557	23.9356	0.234004	9.82477
chr17:72606678..72606702,-	p@chr17:72606678..72606702,-	6.01633	36.8566	11.3694	0	9.4469
chr12:11864651..11864674,-	p@chr12:11864651..11864674,-	6.01633	28.7719	5.1147	0	2.64513
chr8:623517..623532,-	p6@ERICH1	5.98527	9.47985	4.61792	0	2.76257
chr19:12901341..12901351,+	p@chr19:12901341..12901351,+	5.98527	4.47536	3.83602	0	3.43182
chr19:18280553..18280576,-	p@chr19:18280553..18280576,-	5.95292	8.7937	5.58498	0.271154	4.85317
chr2:228235630..228235635,-	p@chr2:228235630..228235635,-	5.85929	6.77132	1.7049	0	1.59102
chr11:72447965..72447987,+	p@chr11:72447965..72447987,+	5.85929	11.8336	3.59035	0.234004	3.39618
chr2:43764398..43764438,-	p@chr2:43764398..43764438,-	5.84109	6.28122	2.79249	0	2.75355
chr2:219243028..219243042,+	p@chr2:219243028..219243042,+	5.81579	23.2624	2.98357	0	2.42659
chr19:52328019..52328028,-	p4@CU691365	5.81579	4.47536	1.31941	0.271154	1.13363
chr17:54991812..54991826,-	p3@TRIM25	5.81579	98.6785	42.6852	0.702013	7.42447
chr14:74959340..74959370,-	p@chr14:74959340..74959370,-	5.81579	11.3511	3.59035	0.364445	1.69427
chr12:10306138..10306164,+	p@chr12:10306138..10306164,+	5.81579	2.07067	2.13112	0.148631	2.05791
chr12:40618649..40618678,-	p@chr12:40618649..40618678,-	5.76858	40.8523	14.5608	0.743156	9.59629
chr1:10057236..10057248,+	p4@RBP7	5.70672	9.47985	6.5823	0.364445	5.66814
chr6:144978494..144978521,+	p@chr6:144978494..144978521,+	5.66259	1.26585	1.27867	0	0.659215
chr8:90742589..90742607,+	p@chr8:90742589..90742607,+	5.64228	16.5285	2.13112	0	1.5476
chr6:143267924..143267940,+	p@chr6:143267924..143267940,+	5.64228	8.71951	2.63881	0	2.32141
chr2:68619202..68619227,+	p6@PLEK	5.64228	11.22	2.59303	0.743156	2.50634
chr12:109250419..109250430,+	p@chr12:109250419..109250430,+	5.64228	4.47536	2.79249	0.234004	1.91915
chr11:4415061..4415072,+	p@chr11:4415061..4415072,+	5.6254	11.3511	10.2294	0.297262	4.18662
chr10:20105868..20105875,+	p8@PLXDC2	5.6254	13.5426	5.54092	1.87203	5.09427
chr2:240189159..240189181,-	p@chr2:240189159..240189181,-	5.61524	13.3162	15.1732	0.492434	5.66666
chr1:31205401..31205420,-	p4@LAPTM5	5.61524	8.86521	4.98659	0.936017	4.21655
chr1:244388006..244388025,+	p@chr1:244388006..244388025,+	5.61524	9.47985	4.68847	0.246217	2.64513
chr19:45254481..45254495,+	p13@BCL3	5.61524	8.05539	11.8746	0.594525	5.78352
chr12:121634956..121634990,+	p@chr12:121634956..121634990,+	5.61524	56.9316	8.5245	0	4.85317
chr22:50970308..50970340,-	p9@ODF3B	5.55655	5.37937	9.37694	1.78357	4.85168
chr9:90337529..90337544,+	p@chr9:90337529..90337544,+	5.53995	6.40402	3.19142	0	1.53532
chr8:39797514..39797549,-	p@chr8:39797514..39797549,-	5.53995	51.5589	5.60747	0	3.09521
chr8:23405312..23405317,-	p@chr8:23405312..23405317,-	5.53995	6.6215	3.83602	0	2.42659
chr7:97736199..97736211,+	p3@LMTK2	5.53995	13.0649	15.9571	0.364445	12.5362
chr6:37018205..37018223,+	p@chr6:37018205..37018223,+	5.53995	18.9186	6.98123	0	6.26533
chr5:169758189..169758202,-	p@chr5:169758189..169758202,-	5.53995	18.293	2.55735	0	2.30298
chr4:3043808..3043826,+	p@chr4:3043808..3043826,+	5.53995	21.9023	8.37747	0	7.27976
chr4:2421799..2421814,+	p@chr4:2421799..2421814,+	5.53995	22.592	6.78176	0	4.25358
chr4:190534450..190534464,-	p@chr4:190534450..190534464,-	5.53995	48.6673	2.1941	0.246217	1.62549
chr4:185776075..185776087,+	p@chr4:185776075..185776087,+	5.53995	8.74984	3.39088	0	1.32171
chr4:169402583..169402613,+	p@chr4:169402583..169402613,+	5.53995	39.1533	2.63881	0	2.42659
chr3:15470278..15470292,-	p@chr3:15470278..15470292,-	5.53995	13.4657	4.98659	0	3.93364
chr3:146260137..146260151,-	p@chr3:146260137..146260151,-	5.53995	40.9176	7.67205	0	2.18326
chr2:131863918..131863931,-	p@chr2:131863918..131863931,-	5.53995	13.5426	2.55735	0.246217	2.42659
chr22:31631391..31631421,+	p@chr22:31631391..31631421,+	5.53995	158.207	37.5078	1.72352	26.5334
chr22:31631147..31631200,-	p@chr22:31631147..31631200,-	5.53995	49.4248	9.37694	0	5.90046
chr20:48429213..48429230,+	p4@SLC9A8	5.53995	15.8287	7.77908	0.492434	7.73802
chr1:109099158..109099172,-	p@chr1:109099158..109099172,-	5.53995	121.474	20.0326	0.234004	3.93364
chr19:52288526..52288540,+	p@chr19:52288526..52288540,+	5.53995	25.405	5.1147	0.246217	4.06372
chr19:45257661..45257680,-	p@chr19:45257661..45257680,-	5.53995	13.5215	7.24582	0	2.42659
chr16:55790967..55790978,-	p@chr16:55790967..55790978,-	5.53995	9.79468	0.797855	0	0.767659
chr12:11905833..11905848,-	p@chr12:11905833..11905848,-	5.53995	21.4259	3.29851	0.246217	2.42584
chr11:47398369..47398380,+	p@chr11:47398369..47398380,+	5.53995	11.6084	1.97911	0.364445	0.985403
chr10:81080977..81080994,-	p@chr10:81080977..81080994,-	5.53995	24.3063	4.78713	0.234004	3.77876
chr10:26986212..26986230,+	p6@PDSS1	5.53995	38.615	2.39356	0.297262	1.38864
chr4:154409352..154409373,-	p@chr4:154409352..154409373,-	5.52771	45.5064	8.97586	0.364445	8.23672
chr17:80282728..80282744,-	p@chr17:80282728..80282744,-	5.52771	14.3846	15.1592	0.271154	4.87427
chrX:30661581..30661648,-	p@chrX:30661581..30661648,-	5.5041	42.5668	9.77372	0	2.75355
chr22:30657193..30657217,-	p@chr22:30657193..30657217,-	5.5041	9.03563	3.78981	0.148631	3.02301
chr1:27943424..27943442,-	p@chr1:27943424..27943442,-	5.49264	6.04154	3.83602	2.10604	3.34416
chr4:142558078..142558101,+	p3@IL15	5.42527	35.2359	33.2455	0.984868	23.2263
chr2:143625938..143625949,-	p@chr2:143625938..143625949,-	5.42527	7.36555	0.997318	0	0.834389
chr17:1490532..1490543,-	p@chr17:1490532..1490543,-	5.42527	5.51398	2.13112	0	1.32171
chr21:34773380..34773407,-	p@chr21:34773380..34773407,-	5.4147	3.37085	2.98357	0.246217	1.32171
chr20:19896026..19896031,-	p@chr20:19896026..19896031,-	5.4147	7.95818	0.398927	0	0.242584
chr1:206645984..206646003,-	p@chr1:206645984..206646003,-	5.4147	19.444	2.98357	0.148631	2.42758
chr19:51934455..51934497,-	p@chr19:51934455..51934497,-	5.4147	32.1388	0.989554	0	0.985403
chr16:11691276..11691298,+	p@chr16:11691276..11691298,+	5.4147	23.4117	7.67205	0.234004	3.36305
chr15:63783553..63783569,+	p@chr15:63783553..63783569,+	5.4147	8.87643	5.98391	0.246217	3.77876
chr21:45595384..45595403,+	p2@ENST00000411956	5.39177	33.8964	22.1405	1.99754	13.9814
chr9:115913314..115913325,+	p3@SLC31A2	5.37075	22.9452	26.9276	4.21208	13.1582
chr8:142275760..142275774,+	p@chr8:142275760..142275774,+	5.31511	19.628	10.6556	0.728891	5.11374
chr2:219610207..219610246,+	p4@TTLL4	5.30394	34.9864	17.3533	1.09334	14.5595
chr16:10972837..10972848,+	p@chr16:10972837..10972848,+	5.30394	12.5519	14.7603	1.35577	6.43939
chr9:95888776..95888804,-	p5@NINJ1	5.21416	23.0052	7.38016	3.12125	7.34506
chr6:144472590..144472600,-	p@chr6:144472590..144472600,-	5.21416	11.9454	5.54092	0	4.60595
chr6:106547367..106547394,+	p@chr6:106547367..106547394,+	5.21416	12.8137	12.2045	0.813461	7.1784
chr3:182971335..182971349,+	p6@B3GNT5	5.21416	100.268	26.4259	0.738651	9.70634
chr22:28065683..28065694,+	p@chr22:28065683..28065694,+	5.21416	7.43773	3.4098	0	2.43823
chr19:52287877..52287891,-	p@chr19:52287877..52287891,-	5.21416	8.41607	1.79517	0	0.985403
chr16:11734358..11734383,+	p@chr16:11734358..11734383,+	5.21416	6.14854	2.55735	0	1.96682
chr3:172310016..172310066,-	p@chr3:172310016..172310066,-	5.20826	38.2919	11.7684	0	4.32701
chr22:50978066..50978078,-	p@chr22:50978066..50978078,-	5.20826	10.4052	6.38284	0	2.39483
chr22:27520447..27520472,+	p@chr22:27520447..27520472,+	5.20826	13.4677	4.18874	0	3.19876
chr20:52523678..52523693,-	p@chr20:52523678..52523693,-	5.20826	14.692	2.1941	0	2.11596
chr20:1820729..1820735,+	p@chr20:1820729..1820735,+	5.20826	21.7737	9.77372	0	3.40595
chr7:139586209..139586213,+	p@chr7:139586209..139586213,+	5.13023	12.4564	8.95072	4.67812	7.93539
chr6:32571766..32571807,-	p@chr6:32571766..32571807,-	5.1025	5.13486	2.99195	0.148631	2.78669
chr5:169757791..169757802,+	p@chr5:169757791..169757802,+	5.1025	3.54723	3.4098	0.148631	2.42758
chr3:146262352..146262363,-	p5@PLSCR1	5.1025	80.6404	47.3109	3.56715	22.5781
chr1:89530908..89530919,-	p4@GBP1	5.1025	146.723	122.471	1.87203	30.8607
chr3:121722065..121722086,-	p@chr3:121722065..121722086,-	5.05479	44.9581	13.213	0	6.29383
chr1:198625935..198625946,+	p@chr1:198625935..198625946,+	5.03181	28.3779	7.67205	0	4.32701
chr6:3069070..3069082,-	p@chr6:3069070..3069082,-	5.01361	13.4677	6.39337	0.271154	6.21971
chr5:169716789..169716796,-	p@chr5:169716789..169716796,-	5.01361	4.17186	1.19678	0	0.992332
chr3:15598267..15598279,+	p@chr3:15598267..15598279,+	5.01361	18.2439	3.4098	0	2.75355
chr2:158267905..158267917,-	p@chr2:158267905..158267917,-	5.01361	1.56445	0.598391	0	0.581593
chr1:33458228..33458237,-	p@chr1:33458228..33458237,-	5.01361	9.79468	2.98357	0	1.53532
chr19:45254529..45254561,+	p10@BCL3	5.01361	17.2615	17.812	0.813461	15.4303
chr15:90365514..90365539,+	p@chr15:90365514..90365539,+	5.01361	29.8916	5.1147	0.445893	3.40088
chr10:81053629..81053644,-	p@chr10:81053629..81053644,-	5.01361	5.43909	3.83602	0.234004	3.09632
chr22:31631314..31631343,+	p@chr22:31631314..31631343,+	4.99125	62.6678	9.97318	1.23109	4.65338
chr16:31140254..31140274,-	p@chr16:31140254..31140274,-	4.99125	5.67557	2.99195	0	2.58018
chr15:75336223..75336249,+	p@chr15:75336223..75336249,+	4.99125	12.479	4.61792	0	3.54028
chrX:30661678..30661705,-	p@chrX:30661678..30661705,-	4.98596	7.8188	2.98357	0	1.85779
chr9:137263683..137263715,-	p@chr9:137263683..137263715,-	4.98596	13.5426	4.98659	0.542307	4.64448
chr8:59067848..59067864,+	p@chr8:59067848..59067864,+	4.98596	17.2632	7.24582	0	2.42758
chr8:579174..579190,-	p@chr8:579174..579190,-	4.98596	357.526	14.4916	0	11.8866
chr7:77042089..77042094,-	p@chr7:77042089..77042094,-	4.98596	19.2754	5.78445	1.35577	4.32763
chr7:26331678..26331690,+	p10@SNX10	4.98596	9.22179	11.0818	0.271154	5.33685
chr7:111720716..111720750,+	p@chr7:111720716..111720750,+	4.98596	22.4688	2.98357	0	2.58018
chr6:159484182..159484187,-	p@chr6:159484182..159484187,-	4.98596	20.8104	2.98357	0	2.42659
chr6:14311479..14311509,+	p@chr6:14311479..14311509,+	4.98596	26.958	2.39356	0	1.84284
chr6:106348199..106348213,+	p@chr6:106348199..106348213,+	4.98596	22.0637	3.62836	0	1.15149
chr5:100163908..100163917,-	p@chr5:100163908..100163917,-	4.98596	19.9782	4.28807	0.246217	2.66842
chr3:46152883..46152893,+	p@chr3:46152883..46152893,+	4.98596	22.4085	4.61792	0	3.45446
chr3:182971130..182971148,+	p3@B3GNT5	4.98596	254.545	44.3274	0	20.8927
chr3:142297669..142297691,-	p2@ATR	4.98596	20.749	16.7549	1.99754	16.1034
chr3:141013917..141013937,-	p@chr3:141013917..141013937,-	4.98596	22.4658	6.78176	0.271154	2.42758
chr2:69061975..69061988,-	p@chr2:69061975..69061988,-	4.98596	16.456	2.63881	0.148631	2.42659
chr2:42345494..42345497,-	p@chr2:42345494..42345497,-	4.98596	31.6886	5.1147	0.271154	2.39483
chr22:28115717..28115721,-	p@chr22:28115717..28115721,-	4.98596	25.8286	6.39337	0	3.92575
chr20:49130496..49130515,+	p@chr20:49130496..49130515,+	4.98596	11.3766	2.79249	0	2.19525
chr20:48392912..48392926,-	p@chr20:48392912..48392926,-	4.98596	50.3329	1.99464	0	1.88909
chr20:47376902..47376916,-	p@chr20:47376902..47376916,-	4.98596	138.349	15.3441	0	6.0646
chr18:67624308..67624325,+	p@chr18:67624308..67624325,+	4.98596	9.9488	0.426225	0	0.377876
chr18:43554406..43554440,+	p@chr18:43554406..43554440,+	4.98596	18.2091	6.39337	0	2.42659
chr15:63792991..63793037,+	p@chr15:63792991..63793037,+	4.98596	15.3713	6.78176	0.148631	2.75355
chr15:45003493..45003500,-	p5@PATL2	4.98596	6.09439	3.39088	0.364445	2.01261
chr10:51575814..51575835,+	p8@NCOA4	4.98596	13.0793	4.68847	1.23109	2.79677
chr10:30831401..30831413,-	p@chr10:30831401..30831413,-	4.98596	30.0488	0.989554	0	0.812744
chr1:198609269..198609281,+	p@chr1:198609269..198609281,+	4.93193	2.36482	1.19678	0	0.608963
chr21:30672359..30672382,-	p@chr21:30672359..30672382,-	4.8899	30.3804	8.90599	0.364445	7.55752
chr20:1470631..1470635,+	p@chr20:1470631..1470635,+	4.8899	3.47502	2.39356	0.246217	2.18097
chr14:103587562..103587576,+	p@chr14:103587562..103587576,+	4.8899	25.5401	37.0816	2.70839	13.0995
chr7:26903368..26903406,+	p1@AK124044	4.82177	18.2439	5.96715	0.364445	4.85168
chr10:64305550..64305569,-	p@chr10:64305550..64305569,-	4.82177	16.5478	1.7049	0.246217	1.00759
chr8:21532182..21532187,-	p@chr8:21532182..21532187,-	4.81307	0.639337	0.598391	0	0.403748
chr18:72783159..72783189,+	p@chr18:72783159..72783189,+	4.81307	25.5527	8.97586	1.4773	7.73387
chr9:27572750..27572763,-	p@chr9:27572750..27572763,-	4.77424	30.9145	2.79249	0	2.16743
chr15:45020865..45020879,-	p@chr15:45020865..45020879,-	4.67729	41.1479	23.8686	0	16.5941
chr6:160114698..160114709,+	p@chr6:160114698..160114709,+	4.61252	14.692	2.99195	0	2.43823
chr5:169696743..169696755,-	p@chr5:169696743..169696755,-	4.61252	11.5574	3.4098	0	2.42659
chr5:131827391..131827404,+	p@chr5:131827391..131827404,+	4.61252	17.2632	6.8196	0	2.28788
chr4:185772476..185772488,-	p3@MIR3945	4.61252	17.5492	7.18069	0	4.85317
chr21:36260325..36260341,-	p14@RUNX1	4.61252	21.0052	15.3587	0.984868	8.75172
chr1:25361519..25361543,+	p@chr1:25361519..25361543,+	4.61252	18.293	9.57426	0	9.21419
chr1:185346655..185346679,+	p@chr1:185346655..185346679,+	4.61252	15.3441	5.1147	0	2.42659
chr10:81034064..81034081,-	p@chr10:81034064..81034081,-	4.61252	8.34373	5.96715	0.234004	5.26375
chr12:89743696..89743711,-	p@chr12:89743696..89743711,-	4.61249	19.3915	7.67205	0.492434	3.92575
chr9:138967894..138967906,-	p@chr9:138967894..138967906,-	4.5602	1.89186	1.31941	0	0.786729
chr9:137264970..137264982,+	p@chr9:137264970..137264982,+	4.5602	15.2476	11.8746	3.26989	11.3411
chr17:4642810..4642827,+	p3@ZMYND15	4.5602	5.75635	3.4098	0.813461	2.42584
chr3:15313339..15313353,-	p@chr3:15313339..15313353,-	4.55723	27.0853	5.78445	0.728891	4.94943
chr22:39349987..39349998,-	p@chr22:39349987..39349998,-	4.55723	12.5494	3.4098	0	1.97081
chr5:42993321..42993352,-	p2@uc003jnb.1	4.50531	25.6046	28.1308	3.99508	22.4929
chr21:45577600..45577619,+	p@chr21:45577600..45577619,+	4.49315	21.7988	11.17	0.364445	9.06902
chr20:1472029..1472032,-	p5@SIRPB2	4.49315	2.06847	1.97911	1.48631	1.89018
chr1:221054774..221054789,-	p@chr1:221054774..221054789,-	4.49315	8.98632	5.96715	0.364445	4.32701
chr20:2280182..2280222,+	p@chr20:2280182..2280222,+	4.43636	50.605	6.8196	0	5.82202
chr8:20058587..20058603,+	p@chr8:20058587..20058603,+	4.43196	102.633	15.9571	0.364445	7.27976
chr6:111435418..111435429,-	p@chr6:111435418..111435429,-	4.43196	12.9097	2.55735	0	1.84284
chr4:56813763..56813767,+	p@chr4:56813763..56813767,+	4.43196	24.4539	13.763	0.271154	2.63187
chr4:56264814..56264838,-	p@chr4:56264814..56264838,-	4.43196	17.4468	1.97911	0	1.37224
chr4:17578605..17578635,-	p@chr4:17578605..17578635,-	4.43196	42.7224	8.09827	0	7.84712
chr4:154573108..154573139,+	p@chr4:154573108..154573139,+	4.43196	5.80418	1.97911	0	0.786729
chr3:59372032..59372049,-	p@chr3:59372032..59372049,-	4.43196	11.019	1.7049	0	1.68153
chr3:46449099..46449111,+	p3@CCRL2	4.43196	198.172	26.9276	0	19.4127
chr3:46152189..46152194,-	p@chr3:46152189..46152194,-	4.43196	10.6423	3.98927	0	2.39483
chr2:47206888..47206900,-	p@chr2:47206888..47206900,-	4.43196	9.30694	5.18606	0	4.7993
chr21:30672681..30672700,+	p19@BACH1	4.43196	7.37601	4.78713	0	4.64281
chr21:30672572..30672582,+	p@chr21:30672572..30672582,+	4.43196	6.26072	1.79517	0	1.5115
chr20:35899683..35899694,+	p@chr20:35899683..35899694,+	4.43196	6.77132	2.98357	0.468009	2.32224
chr1:94344149..94344167,-	p@chr1:94344149..94344167,-	4.43196	67.3948	20.3453	0.702013	15.8708
chr1:247570789..247570808,+	p@chr1:247570789..247570808,+	4.43196	19.6505	1.7049	0	1.32171
chr1:185343108..185343126,-	p@chr1:185343108..185343126,-	4.43196	6.85798	3.4098	0.246217	3.06633
chr19:8641682..8641709,-	p@chr19:8641682..8641709,-	4.43196	6.77132	6.92688	0.148631	6.25212
chr18:72707119..72707134,+	p@chr18:72707119..72707134,+	4.43196	44.5237	10.2254	0.246217	9.70634
chr17:78865583..78865602,+	p@chr17:78865583..78865602,+	4.43196	15.5136	4.78713	0	4.48809
chr17:76380269..76380284,-	p@chr17:76380269..76380284,-	4.43196	66.9245	14.9179	0	4.85317
chr17:32528292..32528312,-	p@chr17:32528292..32528312,-	4.43196	40.097	2.13112	0.148631	1.68153
chr15:45930058..45930098,+	p@chr15:45930058..45930098,+	4.43196	49.2795	6.5823	0.234004	2.42758
chr13:49550168..49550191,+	p8@FNDC3A	4.43196	10.1687	11.5081	0.984868	9.79465
chr12:127722977..127722984,+	p@chr12:127722977..127722984,+	4.43196	26.7225	2.13112	0	1.53532
chr10:26980007..26980015,+	p@chr10:26980007..26980015,+	4.43196	88.293	2.98357	0	2.95621
chr6:116713897..116713905,-	p@chr6:116713897..116713905,-	4.41198	5.51593	2.55735	0	0.928897
chr3:148943190..148943204,+	p@chr3:148943190..148943204,+	4.41198	16.2042	2.39356	0.234004	1.96682
chr2:38303414..38303454,+	p@chr2:38303414..38303454,+	4.41198	42.8662	26.0583	1.99754	12.1329
chr1:31220843..31220857,-	p@chr1:31220843..31220857,-	4.41198	3.51748	2.99195	0.271154	2.58018
chr17:72607152..72607174,-	p@chr17:72607152..72607174,-	4.41198	41.5569	12.7657	0.297262	10.2027
chr10:64397330..64397347,+	p@chr10:64397330..64397347,+	4.40283	21.2834	7.38016	0.364445	2.63187
chr8:67576938..67576966,-	p4@VCPIP1	4.38394	183.274	165.585	3.44704	14.5595
chr20:47439661..47439674,+	p@chr20:47439661..47439674,+	4.34022	14.692	5.1147	0.492434	4.18004
chr1:25349457..25349470,+	p@chr1:25349457..25349470,+	4.34022	46.0323	12.3667	0	10.6497
chr16:11734110..11734134,-	p@chr16:11734110..11734134,-	4.34022	19.3645	5.38552	0.271154	4.85317
chr11:18548394..18548405,-	p3@TSG101	4.34022	11.3477	5.98391	1.63494	5.86698
chr15:86087267..86087274,+	p37@AKAP13	4.33959	10.1687	8.7764	2.70839	3.80656
chr9:136709727..136709738,+	p@chr9:136709727..136709738,+	4.27519	1.18241	0.997318	0	0.786729
chr8:56798106..56798128,-	p@chr8:56798106..56798128,-	4.27519	22.8048	3.4098	0	2.39483
chr5:172232848..172232850,-	p@chr5:172232848..172232850,-	4.27519	0.962787	0.598391	0	0.430227
chr16:89787822..89787845,-	p2@C16orf7	4.27519	40.5646	22.4299	2.18667	18.9942
chr1:17945095..17945126,+	p7@ARHGEF10L	4.26849	18.1563	9.97318	3.71578	8.69115
chr19:52264153..52264175,+	p4@FPR2	4.26849	20.6049	10.2254	1.78357	7.9969
chr9:134576794..134576832,+	p@chr9:134576794..134576832,+	4.25209	5.52416	1.27867	0	1.17287
chr19:10961151..10961183,+	p@chr19:10961151..10961183,+	4.22511	8.12559	2.79249	1.45778	2.42584
chr8:134905071..134905082,+	p@chr8:134905071..134905082,+	4.21143	7.5844	0.85245	0	0.812744
chr5:77836321..77836352,+	p@chr5:77836321..77836352,+	4.21143	50.3329	5.78445	0.542307	2.95621
chr3:46448618..46448630,-	p4@ENST00000451485	4.21143	12.0661	1.59571	0.468009	1.29557
chr1:28466084..28466099,+	p@chr1:28466084..28466099,+	4.21143	18.7	4.26225	0	2.42659
chr1:28439555..28439567,+	p@chr1:28439555..28439567,+	4.21143	48.2424	5.54092	0	3.09521
chr19:4559933..4559957,+	p@chr19:4559933..4559957,+	4.21143	13.5426	3.83602	0	2.26726
chr12:11989351..11989368,-	p@chr12:11989351..11989368,-	4.21143	17.0267	4.26225	0.364445	2.42659
chr7:134832793..134832807,+	p3@TMEM140	4.17887	16.9407	12.8642	2.70839	7.18449
chr4:180401309..180401311,+	p@chr4:180401309..180401311,+	4.17887	5.41706	1.79517	0.364445	1.69809
chr3:121786075..121786081,-	p@chr3:121786075..121786081,-	4.15616	13.2485	3.4098	0	2.91101
chr5:43018291..43018327,+	p2@ENST00000509036	4.12321	16.9066	21.941	1.09334	8.60567
chr20:5062389..5062408,-	p@chr20:5062389..5062408,-	4.12321	36.5652	14.1619	0.271154	8.31327
chr1:33458880..33458885,-	p@chr1:33458880..33458885,-	4.12321	2.90209	1.7049	0	0.774081
chr19:54713776..54713805,-	p1@ENST00000413723	4.12321	5.42972	2.99195	0.364445	2.81974
chr19:16189920..16189946,+	p1@AK096732	4.12321	54.4829	9.37479	0.234004	7.08056
chr13:111173227..111173238,-	p@chr13:111173227..111173238,-	4.12321	6.85798	2.59303	0.148631	0.729833
chr7:128575084..128575116,+	p@chr7:128575084..128575116,+	4.03948	52.7355	31.5406	0.297262	16.2545
chr1:42205057..42205080,+	p@chr1:42205057..42205080,+	4.03948	9.55631	6.39337	0.271154	2.42758
chr5:39202982..39202991,-	p9@FYB	4.01814	5.27622	11.17	2.55112	5.23434
chr16:50715381..50715406,+	p@chr16:50715381..50715406,+	4.01385	10.6423	11.0818	0.148631	0.756487
chr16:50715147..50715154,-	p4@SNX20	4.01385	15.1135	20.4588	0.297262	4.85317
chr2:185462614..185462619,+	p5@ZNF804A	4.01089	21.4755	3.95822	0.246217	3.49132
chr22:39364028..39364043,+	p@chr22:39364028..39364043,+	4.01089	11.8241	7.67205	0	1.96682
chr20:48900796..48900812,+	p@chr20:48900796..48900812,+	4.01089	13.5426	4.26225	0	3.77876
chr17:54991922..54991936,+	p@chr17:54991922..54991936,+	4.01089	18.7	5.27762	0.271154	4.85317
chr16:11650542..11650579,-	p6@LITAF	4.01089	16.6504	12.1673	2.98269	10.2027
chr14:24899263..24899272,+	p3@KHNYN	4.01089	7.1725	8.17801	1.99754	6.13267
chr19:39893476..39893497,+	p@chr19:39893476..39893497,+	3.99018	57.7872	12.3667	0	11.5882
chr17:2300427..2300449,+	p@chr17:2300427..2300449,+	3.99018	4.56097	5.54092	0.492434	4.38372
chrX:30670896..30670906,+	p@chrX:30670896..30670906,+	3.98351	2.6013	2.13112	0	1.96682
chr2:55360905..55360934,-	p@chr2:55360905..55360934,-	3.98351	61.2473	18.3277	0.148631	5.5071
chr2:162017604..162017647,+	p@chr2:162017604..162017647,+	3.9315	30.7427	14.9179	0	12.9085
chr17:76382473..76382492,-	p@chr17:76382473..76382492,-	3.9315	69.7176	17.049	0	12.1329
chr7:47521763..47521782,-	p@chr7:47521763..47521782,-	3.9062	23.9882	6.38284	2.82399	4.18662
chr7:30324667..30324681,+	p8@ZNRF2	3.9062	4.06279	4.26225	0.738651	3.71011
chr7:135347847..135347866,-	p@chr7:135347847..135347866,-	3.9062	13.3188	4.58766	0.148631	3.36112
chr4:105980874..105980904,+	p@chr4:105980874..105980904,+	3.9062	24.2948	1.27867	0	1.08371
chr21:30673091..30673135,+	p7@BACH1	3.9062	84.8119	5.27762	0	4.72445
chr17:36857453..36857464,+	p@chr17:36857453..36857464,+	3.9062	14.0799	3.83602	0	2.42659
chr17:32575889..32575896,-	p@chr17:32575889..32575896,-	3.9062	109.884	7.38016	0.743156	5.87587
chr17:27309673..27309687,+	p@chr17:27309673..27309687,+	3.9062	11.0319	2.59303	0	2.47177
chr16:31398258..31398263,+	p@chr16:31398258..31398263,+	3.9062	129.785	37.0816	0.246217	32.0211
chr14:103587601..103587623,+	p@chr14:103587601..103587623,+	3.9062	55.5733	70.3271	0.492434	10.4311
chr9:95878572..95878584,+	p@chr9:95878572..95878584,+	3.87797	2.58923	1.64926	0	1.18009
chr9:90329883..90329895,-	p@chr9:90329883..90329895,-	3.87797	9.69577	1.97911	0.271154	1.84284
chr8:97772973..97772982,-	p@chr8:97772973..97772982,-	3.87797	2.4216	1.31941	0	1.18009
chr7:77039711..77039732,+	p@chr7:77039711..77039732,+	3.87797	8.98632	2.79249	0	2.36019
chr7:48136158..48136178,+	p@chr7:48136158..48136178,+	3.87797	22.7023	9.37694	0.234004	3.40088
chr7:41910399..41910410,+	p@chr7:41910399..41910410,+	3.87797	17.972	1.27867	0	1.18009
chr7:12623037..12623067,+	p@chr7:12623037..12623067,+	3.87797	38.7291	2.79249	0	2.42659
chr6:84577583..84577598,+	p@chr6:84577583..84577598,+	3.87797	56.8791	4.26225	0	3.63876
chr6:2876850..2876863,-	p5@MGC39372	3.87797	22.3441	1.64926	0	1.23727
chr6:159538702..159538716,+	p@chr6:159538702..159538716,+	3.87797	6.42776	0.598391	0	0.290796
chr6:159483791..159483826,+	p@chr6:159483791..159483826,+	3.87797	24.3577	6.8196	0	2.91751
chr5:42994725..42994739,-	p@chr5:42994725..42994739,-	3.87797	8.57035	4.68847	0	4.40401
chr5:172305325..172305332,+	p@chr5:172305325..172305332,+	3.87797	17.9014	1.79517	0	1.54816
chr5:17119034..17119038,-	p@chr5:17119034..17119038,-	3.87797	22.3768	4.26225	0.364445	3.39618
chr5:157003092..157003122,-	p4@ADAM19	3.87797	61.0135	25.7308	0	14.3593
chr5:139988848..139988877,-	p@chr5:139988848..139988877,-	3.87797	19.1801	6.39337	0.738651	5.67053
chr5:114786467..114786476,-	p@chr5:114786467..114786476,-	3.87797	51.3166	5.96715	0	4.59022
chr5:112849573..112849584,+	p5@YTHDC2	3.87797	13.6829	8.09827	0.271154	7.87574
chr5:100115746..100115792,-	p@chr5:100115746..100115792,-	3.87797	35.1996	8.5245	0.297262	4.91239
chr4:154577170..154577187,-	p@chr4:154577170..154577187,-	3.87797	38.9249	2.98357	0	2.42758
chr3:22755487..22755497,-	p@chr3:22755487..22755497,-	3.87797	6.6215	1.7049	0	1.00488
chr3:194207882..194207899,+	p1@uc003fua.1	3.87797	41.9865	7.77908	1.99754	5.41661
chr2:88355241..88355268,-	p2@KRCC1	3.87797	24.8214	15.5582	3.69326	10.8019
chr2:74212985..74212997,-	p@chr2:74212985..74212997,-	3.87797	13.0649	5.18606	1.23109	3.34416
chr22:29548934..29548937,-	p@chr22:29548934..29548937,-	3.87797	6.32923	1.7049	0	1.24976
chr21:15922449..15922467,-	p@chr21:15922449..15922467,-	3.87797	22.1524	2.13112	0	0.812744
chr1:94344072..94344087,-	p@chr1:94344072..94344087,-	3.87797	71.6488	12.3667	0	7.27976
chr1:228962859..228962883,-	p@chr1:228962859..228962883,-	3.87797	17.972	2.59303	0.492434	1.34349
chr1:185490127..185490130,+	p@chr1:185490127..185490130,+	3.87797	31.1411	4.26225	0.364445	1.17287
chr1:15584914..15584925,+	p@chr1:15584914..15584925,+	3.87797	17.2632	6.38284	0.364445	6.19264
chr19:1132183..1132201,-	p5@SBNO2	3.87797	106.904	96.3409	3.74407	21.8393
chr17:76380534..76380547,+	p@chr17:76380534..76380547,+	3.87797	45.1753	11.9343	0	3.68567
chr17:68165321..68165334,-	p3@FLJ36644	3.87797	8.31138	2.55735	1.99754	1.45967
chr16:28199203..28199215,+	p@chr16:28199203..28199215,+	3.87797	17.7529	1.99464	0	1.97081
chr14:76076573..76076585,+	p@chr14:76076573..76076585,+	3.87797	9.22281	4.3882	0.148631	1.01779
chr12:89555429..89555444,-	p@chr12:89555429..89555444,-	3.87797	15.3441	6.39337	0	2.42659
chr12:121634909..121634929,+	p@chr12:121634909..121634929,+	3.87797	22.3768	2.79249	0	2.42659
chr10:70808002..70808005,-	p@chr10:70808002..70808005,-	3.87797	3.97909	0.85245	0.148631	0.812744
chr1:158815588..158815607,+	p6@MNDA	3.85741	8.34373	6.38284	0.936017	4.78966
chr3:156893074..156893141,+	p1@ENST00000488040	3.82688	18.2439	7.38016	1.18905	7.30141
chr14:71867599..71867618,-	p@chr14:71867599..71867618,-	3.82688	12.0606	3.83602	0	1.32171
chr19:36400353..36400369,-	p@chr19:36400353..36400369,-	3.81917	7.30076	3.62836	1.23109	3.05336
chrX:30671910..30671953,+	p@chrX:30671910..30671953,+	3.81034	4.34378	5.1147	0.246217	2.42659
chr8:20044781..20044799,+	p@chr8:20044781..20044799,+	3.81034	78.9485	5.58498	0.271154	3.94161
chr4:154606541..154606554,+	p@chr4:154606541..154606554,+	3.81034	6.2578	2.55735	0.542307	2.34641
chr4:154577089..154577113,-	p@chr4:154577089..154577113,-	3.81034	49.8917	4.94777	0.297262	1.94067
chr21:39654995..39655015,-	p@chr21:39654995..39655015,-	3.81034	38.4424	9.80317	0	4.85317
chr21:30568734..30568756,-	p@chr21:30568734..30568756,-	3.81034	184.181	11.7684	0.271154	4.94354
chr20:48868891..48868901,-	p@chr20:48868891..48868901,-	3.81034	9.38669	2.99195	0	2.25096
chr1:25249270..25249275,-	p@chr1:25249270..25249275,-	3.81034	7.82224	5.38552	0.542307	5.29541
chr17:10017864..10017880,-	p16@GAS7	3.81034	8.31138	11.5448	0	7.72607
chr14:76081701..76081708,-	p@chr14:76081701..76081708,-	3.81034	7.68482	5.38552	0.234004	2.42659
chr14:105537014..105537033,+	p@chr14:105537014..105537033,+	3.81034	13.5552	2.13112	0.148631	1.5476
chr11:58992288..58992303,+	p@chr11:58992288..58992303,+	3.81034	8.87643	2.30896	0.364445	1.4555
chr17:4615897..4615908,-	p@chr17:4615897..4615908,-	3.70684	3.04064	2.96866	0	0.755752
chr2:178104733..178104749,-	p@chr2:178104733..178104749,-	3.70517	10.4052	4.68847	0.246217	1.18009
chr21:35885697..35885703,+	p@chr21:35885697..35885703,+	3.69669	32.5783	9.37694	0	8.73303
chr7:37729974..37730010,-	p@chr7:37729974..37730010,-	3.68918	12.6585	1.27867	0	1.18009
chr10:81959686..81959726,-	p@chr10:81959686..81959726,-	3.61427	46.2612	12.7657	0	7.27976
chr9:27572765..27572783,-	p@chr9:27572765..27572783,-	3.6098	21.1198	4.78713	0	1.91311
chr6:143267952..143267965,+	p@chr6:143267952..143267965,+	3.6098	8.95072	2.55735	0	1.99614
chr5:131822789..131822811,-	p@chr5:131822789..131822811,-	3.6098	19.2754	16.7549	0.271154	5.87587
chr4:154572803..154572819,-	p@chr4:154572803..154572819,-	3.6098	35.8118	5.18606	0.246217	3.68567
chr4:103422640..103422643,+	p46@NFKB1	3.6098	8.02323	3.83602	0.468009	2.94248
chr3:159847628..159847649,+	p@chr3:159847628..159847649,+	3.6098	34.2447	3.83602	0	2.95621
chr2:191885737..191885750,-	p4@STAT1	3.6098	36.4311	12.5343	1.99754	7.42447
chr2:143647453..143647466,+	p@chr2:143647453..143647466,+	3.6098	17.4126	5.27762	0.492434	4.85317
chr21:39649686..39649700,+	p@chr21:39649686..39649700,+	3.6098	80.8769	8.09827	0	4.85317
chr1:28439577..28439588,+	p@chr1:28439577..28439588,+	3.6098	31.2157	4.26225	0.148631	2.42758
chr19:45251290..45251300,-	p@chr19:45251290..45251300,-	3.6098	4.52285	2.98357	0.148631	2.42584
chr17:7745151..7745180,+	p@chr17:7745151..7745180,+	3.6098	11.8087	6.8196	0	5.87587
chr16:11650396..11650467,-	p5@LITAF	3.6098	19.3763	12.9651	3.28001	10.9584
chr12:47700763..47700769,+	p@chr12:47700763..47700769,+	3.6098	57.9225	12.3605	0.148631	5.91242
chr10:64378946..64378963,+	p@chr10:64378946..64378963,+	3.6098	37.6007	14.1619	1.99754	8.36007
chr10:64397365..64397385,+	p@chr10:64397365..64397385,+	3.5642	11.3511	7.24582	0	3.14691
chr7:26347057..26347069,+	p@chr7:26347057..26347069,+	3.47217	8.0404	2.55735	0.148631	1.32171
chr6:159477105..159477121,-	p@chr6:159477105..159477121,-	3.47217	77.0932	11.0818	0	2.42758
chr20:48924890..48924920,-	p@chr20:48924890..48924920,-	3.47217	76.6152	9.37479	0.234004	4.06372
chr20:48892662..48892678,-	p@chr20:48892662..48892678,-	3.47217	8.09442	4.28807	0	2.64513
chr16:11734582..11734599,+	p@chr16:11734582..11734599,+	3.47217	15.4916	1.59571	0	1.07186
chr17:80280048..80280092,-	p@chr17:80280048..80280092,-	3.47062	9.49385	17.1523	0.297262	9.12557
chr1:150533934..150533959,+	p@chr1:150533934..150533959,+	3.42015	45.1681	37.5078	0.984868	30.3761
chr17:4671727..4671738,-	p@chr17:4671727..4671738,-	3.42015	9.18252	2.79249	0.234004	2.36019
chr15:31618621..31618637,-	p@chr15:31618621..31618637,-	3.42015	8.3913	6.92688	0.813461	6.42823
chr6:41239856..41239878,-	p@chr6:41239856..41239878,-	3.40926	14.6012	9.57426	2.3781	4.78966
chr5:169694054..169694090,-	p5@LCP2	3.40926	22.1523	23.9356	1.4773	9.57932
chr4:154577190..154577205,-	p@chr4:154577190..154577205,-	3.40926	37.5643	3.59035	0.234004	2.42659
chr21:45595188..45595199,-	p@chr21:45595188..45595199,-	3.40926	15.6713	3.4098	0.148631	3.40088
chr17:7590734..7590771,+	p4@WRAP53	3.40926	30.1892	11.5081	0.468009	9.00886
chr17:57882373..57882385,+	p@chr17:57882373..57882385,+	3.40926	20.3375	4.78713	0.364445	1.5115
chr17:15140114..15140136,+	p@chr17:15140114..15140136,+	3.40926	25.8455	3.83602	0.271154	2.47706
chr16:50712731..50712746,+	p@chr16:50712731..50712746,+	3.40926	25.6161	22.9383	0.148631	16.9861
chr13:49550152..49550167,+	p15@FNDC3A	3.40926	9.93225	9.17533	0.468009	7.27976
chr12:65013158..65013171,+	p@chr12:65013158..65013171,+	3.40926	17.582	1.7049	0.542307	0.71985
chr12:108707650..108707653,+	p@chr12:108707650..108707653,+	3.40926	2.5317	1.7049	0.364445	0.767659
chr10:81113608..81113707,+	p@chr10:81113608..81113707,+	3.40926	61.2785	27.526	1.33768	20.5012
chr17:80280827..80280860,-	p@chr17:80280827..80280860,-	3.38158	22.44	25.3986	0.271154	7.22936
chr13:108919944..108919960,+	p@chr13:108919944..108919960,+	3.37524	8.54448	5.1147	0	2.39483
chr9:95909145..95909152,+	p1@ENST00000366188	3.32397	53.3342	4.78713	0.246217	3.94161
chr9:74920013..74920033,-	p@chr9:74920013..74920033,-	3.32397	23.8745	3.62836	1.99754	1.45398
chr9:4984848..4984885,+	p4@JAK2	3.32397	10.6446	21.3112	1.09334	10.2168
chr9:114424669..114424693,-	p@chr9:114424669..114424693,-	3.32397	66.4569	38.8954	0.297262	4.85317
chr8:59507576..59507587,+	p@chr8:59507576..59507587,+	3.32397	39.2413	9.37694	0	4.85515
chr8:23396405..23396416,-	p@chr8:23396405..23396416,-	3.32397	7.03271	1.27867	0	1.2272
chr8:126194163..126194165,+	p@chr8:126194163..126194165,+	3.32397	13.0065	1.7049	0	0.774081
chr7:105926344..105926371,-	p6@NAMPT	3.32397	45.466	13.1646	0.246217	7.42414
chr6:46740623..46740638,-	p@chr6:46740623..46740638,-	3.32397	14.8241	1.97911	0.364445	1.18009
chr6:106535874..106535878,+	p12@PRDM1	3.32397	8.34308	4.98659	0.492434	3.41553
chr5:55149236..55149261,+	p2@IL31RA	3.32397	69.5258	84.1737	0	20.2709
chr5:157029656..157029672,-	p@chr5:157029656..157029672,-	3.32397	19.1801	1.7049	0	1.53532
chr5:148424152..148424167,-	p@chr5:148424152..148424167,-	3.32397	10.9732	0.85245	0	0.62315
chr4:82430407..82430422,-	p@chr4:82430407..82430422,-	3.32397	90.7357	4.68847	0	4.60595
chr4:185776713..185776734,-	p3@uc003iwy.1	3.32397	53.1657	32.3931	0.738651	12.1329
chr4:185774780..185774802,-	p@chr4:185774780..185774802,-	3.32397	37.5348	20.5448	0.468009	4.85317
chr4:154573604..154573619,-	p@chr4:154573604..154573619,-	3.32397	21.7375	1.7049	0	1.14094
chr3:122283079..122283095,-	p2@PARP9	3.32397	52.0085	45.0788	0.984868	24.1276
chr2:161934407..161934447,-	p@chr2:161934407..161934447,-	3.32397	12.1884	4.26225	0.364445	2.58018
chr21:39649421..39649441,-	p@chr21:39649421..39649441,-	3.32397	22.7023	4.94777	0	4.85317
chr21:36203315..36203348,+	p@chr21:36203315..36203348,+	3.32397	22.7853	2.96866	0	1.84284
chr20:52492199..52492233,-	p1@SUMO1P1	3.32397	24.0511	5.1147	0.738651	4.17529
chr20:5071092..5071113,+	p@chr20:5071092..5071113,+	3.32397	43.438	11.8746	0.492434	9.70634
chr1:95186272..95186295,+	p@chr1:95186272..95186295,+	3.32397	6.6215	2.13112	0.364445	0.985403
chr1:33454915..33454927,-	p@chr1:33454915..33454927,-	3.32397	5.37986	2.98357	0	2.42659
chr1:25360780..25360795,+	p@chr1:25360780..25360795,+	3.32397	8.12559	8.95072	0	5.09427
chr1:247523484..247523503,-	p@chr1:247523484..247523503,-	3.32397	13.0065	2.55735	0	1.54816
chr1:197744541..197744558,-	p5@DENND1B	3.32397	5.1147	7.24582	1.82223	5.10986
chr1:160712631..160712644,+	p@chr1:160712631..160712644,+	3.32397	114.169	4.26225	0	3.94161
chr1:15588261..15588276,+	p@chr1:15588261..15588276,+	3.32397	9.47985	4.18874	0.148631	3.68567
chr1:153330091..153330115,-	p@chr1:153330091..153330115,-	3.32397	4.2378	1.7049	0.148631	1.30858
chr17:78865893..78865917,-	p@chr17:78865893..78865917,-	3.32397	9.04495	3.98927	0	2.04135
chr17:76354759..76354810,-	p3@SOCS3	3.32397	37.9544	10.2294	0.234004	7.58486
chr16:57926742..57926757,-	p@chr16:57926742..57926757,-	3.32397	26.013	10.2294	0.297262	2.34641
chr16:11734164..11734178,-	p@chr16:11734164..11734178,-	3.32397	7.92915	2.39356	0	2.36019
chr15:75397433..75397461,+	p@chr15:75397433..75397461,+	3.32397	56.901	2.59303	0	2.43823
chr14:77444654..77444672,+	p@chr14:77444654..77444672,+	3.32397	13.243	5.1147	0.234004	1.88938
chr14:100828867..100828870,-	p@chr14:100828867..100828870,-	3.32397	4.01998	1.39625	0	1.2272
chr12:69401246..69401284,-	p@chr12:69401246..69401284,-	3.32397	8.26427	1.7049	0	1.38135
chr11:73111863..73111868,+	p@chr11:73111863..73111868,+	3.32397	7.82224	6.8196	0.492434	4.85317
chr11:65344955..65344969,-	p@chr11:65344955..65344969,-	3.32397	15.9615	5.60747	0.297262	5.41661
chr11:113061340..113061363,+	p1@AK091290	3.32397	180.09	14.5608	0.271154	11.889
chr10:81028098..81028109,+	p@chr10:81028098..81028109,+	3.32397	26.5956	13.5635	0.891787	10.9584
chr19:47818579..47818591,-	p@chr19:47818579..47818591,-	3.25753	8.61864	0.997318	0.297262	0.985403
chr16:51041057..51041060,+	p@chr16:51041057..51041060,+	3.25753	4.06279	2.96866	0.297262	2.89892
chr11:65059759..65059774,-	p@chr11:65059759..65059774,-	3.25753	16.6228	6.39337	0	6.15664
chr11:104905579..104905599,-	p3@CASP1	3.25753	16.2512	6.38284	0.813461	4.6603
chr4:82425958..82425973,-	p@chr4:82425958..82425973,-	3.25516	37.0816	2.79249	0.492434	2.68681
chr1:247582754..247582756,+	p@chr1:247582754..247582756,+	3.25516	3.44746	0.329851	0	0.290796
chr17:60248976..60248992,-	p@chr17:60248976..60248992,-	3.25516	11.4166	1.64926	0	1.5115
chr13:49550207..49550223,+	p10@FNDC3A	3.25516	12.5162	6.59703	0.492434	5.04458
chr12:47754723..47754738,+	p@chr12:47754723..47754738,+	3.25516	48.8675	15.7703	0	2.36019
chr15:90358564..90358583,-	p18@ANPEP	3.21451	5.10647	4.18874	1.99754	3.78035
chr12:69747028..69747035,+	p9@LYZ	3.21451	7.30076	4.26225	1.96974	3.65926
chr9:621768..621781,+	p@chr9:621768..621781,+	3.20871	37.5773	2.99195	0	2.95621
chr4:2826871..2826888,+	p11@SH3BP2	3.20871	10.2464	9.23584	1.08461	8.86929
chr3:46441885..46441902,-	p@chr3:46441885..46441902,-	3.20871	143.859	7.25673	0	6.89782
chr1:185346594..185346611,+	p@chr1:185346594..185346611,+	3.20871	15.9834	2.13112	0	1.94067
chr15:58813716..58813726,-	p@chr15:58813716..58813726,-	3.20871	10.8341	2.1941	0	1.74478
chr10:81113718..81113778,+	p@chr10:81113718..81113778,+	3.20871	41.2088	18.1512	0.542307	14.5595
chr19:52264191..52264209,+	p2@FPR2	3.1452	36.1179	30.0165	0.936017	8.86929
chr17:8125823..8125840,-	p@chr17:8125823..8125840,-	3.13514	4.28517	5.96715	0.364445	3.19876
chr10:90611566..90611608,-	p1@ANKRD22	3.05379	265.333	175.178	0.936017	38.8254
chr6:106535598..106535637,+	p7@PRDM1	3.03815	38.5897	20.7806	1.99754	16.4231
chr5:55160032..55160047,+	p@chr5:55160032..55160047,+	3.03815	49.0194	28.1244	0	7.27976
chr5:172483414..172483425,+	p3@C5orf41	3.03815	8.68755	4.68847	0.246217	4.48967
chr2:231280954..231280965,+	p2@SP100	3.03815	33.4471	32.3931	1.72352	16.4957
chr20:5046699..5046726,-	p@chr20:5046699..5046726,-	3.03815	20.314	6.26717	0.297262	4.18662
chrX:73834345..73834364,-	p4@RLIM	3.00817	8.90474	8.5245	0.738651	7.71517
chrX:37646361..37646387,-	p@chrX:37646361..37646387,-	3.00817	14.0799	0.598391	0	0.560509
chr8:601684..601695,-	p1@AK127852	3.00817	8.03996	2.63881	0	1.88938
chr4:154573265..154573279,-	p@chr4:154573265..154573279,-	3.00817	13.1616	2.98357	0	1.18009
chr19:39901425..39901443,+	p@chr19:39901425..39901443,+	3.00817	17.3751	8.37747	0	7.27976
chr16:3313692..3313718,-	p@chr16:3313692..3313718,-	3.00817	69.5258	29.4095	0.364445	8.65401
chr16:3309173..3309188,-	p@chr16:3309173..3309188,-	3.00817	14.3859	3.95822	0	2.42659
chr11:65345015..65345028,-	p@chr11:65345015..65345028,-	3.00817	5.80418	3.83602	0.271154	3.38258
chr12:7063347..7063365,+	p@chr12:7063347..7063365,+	2.98375	14.986	3.29851	0.148631	2.42659
chr4:76928654..76928668,-	p1@CXCL9	2.97646	1141.74	719.665	1.72352	43.6785
chr1:206757823..206757847,+	p9@RASSF5	2.95757	8.0404	4.26225	0	3.2111
chr17:80285126..80285138,-	p4@SECTM1	2.95757	7.09447	11.8746	0.542307	4.78966
chr9:110401336..110401347,-	p@chr9:110401336..110401347,-	2.93522	7.09447	3.59035	0	3.40595
chr19:50414703..50414712,-	p@chr19:50414703..50414712,-	2.93522	14.0799	1.97911	0	1.97081
chr7:28724999..28725013,+	p@chr7:28724999..28725013,+	2.89306	1.54853	1.64926	0.246217	1.13363
chr22:36044508..36044511,+	p6@APOL6	2.89306	14.8984	10.8851	1.4773	4.49426
chr17:57870810..57870824,+	p@chr17:57870810..57870824,+	2.85336	12.6585	7.25673	0.246217	5.87587
chr19:54712430..54712444,+	p@chr19:54712430..54712444,+	2.85013	11.2938	6.92688	0	3.81643
chr6:160110264..160110268,+	p@chr6:160110264..160110268,+	2.82114	9.57522	1.97911	0	1.62549
chr21:30672734..30672748,+	p11@BACH1	2.82114	18.9877	14.7603	0	4.94943
chr14:102291342..102291359,-	p@chr14:102291342..102291359,-	2.82114	4.25668	4.98659	0	3.54028
chr17:25858942..25858982,+	p@chr17:25858942..25858982,+	2.80822	4.69335	2.79249	0.148631	2.39483
chr5:90607150..90607158,-	p@chr5:90607150..90607158,-	2.80762	19.444	2.55735	0	2.42659
chr5:131820136..131820148,-	p@chr5:131820136..131820148,-	2.80762	17.3362	13.3641	0.297262	9.12557
chr3:183099024..183099061,-	p@chr3:183099024..183099061,-	2.80762	11.9373	4.18874	0	2.42659
chr2:69056727..69056765,+	p@chr2:69056727..69056765,+	2.80762	12.597	2.63881	0.492434	2.05791
chr2:158263415..158263426,-	p@chr2:158263415..158263426,-	2.80762	0.645485	0.329851	0	0.320568
chr2:152146371..152146382,-	p5@NMI	2.80762	11.6084	6.98123	0.594525	4.63056
chr1:36941215..36941226,-	p8@CSF3R	2.80762	3.77272	2.39356	0.364445	1.74478
chr19:18291934..18291937,+	p@chr19:18291934..18291937,+	2.80762	5.41706	6.18337	0.246217	4.50735
chr17:76338120..76338131,+	p@chr17:76338120..76338131,+	2.80762	9.59006	0.85245	0	0.60042
chr17:1479326..1479333,-	p@chr17:1479326..1479333,-	2.80762	10.1573	2.99195	0	1.53532
chr14:91096781..91096809,-	p@chr14:91096781..91096809,-	2.80762	26.8993	7.67205	0	2.42659
chr12:109250566..109250577,+	p@chr12:109250566..109250577,+	2.80762	4.28517	1.79517	0	1.40944
chr1:203243266..203243287,+	p@chr1:203243266..203243287,+	2.78483	9.45929	1.97911	0.271154	1.84284
chr9:5569461..5569497,-	p@chr9:5569461..5569497,-	2.76998	11.0149	10.9705	0.148631	1.17287
chr9:34179951..34179962,-	p@chr9:34179951..34179962,-	2.76998	5.91206	1.31941	0	1.3014
chr9:113019354..113019380,+	p@chr9:113019354..113019380,+	2.76998	29.0873	7.18069	0	5.41661
chr7:134836390..134836400,-	p@chr7:134836390..134836400,-	2.76998	8.47036	1.59571	0	1.18569
chr7:130628204..130628234,-	p@chr7:130628204..130628234,-	2.76998	23.4427	2.55735	0.246217	2.42659
chr6:6415244..6415252,-	p@chr6:6415244..6415252,-	2.76998	22.0967	1.59571	0	1.18009
chr5:169762074..169762085,-	p@chr5:169762074..169762085,-	2.76998	6.95004	1.27867	0	0.812744
chr5:169760591..169760600,+	p7@LOC257358	2.76998	13.4795	4.26225	0	2.32207
chr5:169760548..169760567,+	p4@LOC257358	2.76998	15.6078	4.26225	0	1.99129
chr5:169757960..169757976,-	p@chr5:169757960..169757976,-	2.76998	10.8687	1.99464	0.364445	1.91915
chr5:169696180..169696196,+	p@chr5:169696180..169696196,+	2.76998	10.6417	4.98659	0	1.39335
chr5:147566181..147566196,+	p@chr5:147566181..147566196,+	2.76998	25.711	0.85245	0	0.393364
chr4:84241856..84241871,-	p@chr4:84241856..84241871,-	2.76998	7.73383	4.98659	0	2.18326
chr4:154572774..154572785,-	p@chr4:154572774..154572785,-	2.76998	27.8536	5.1147	0.246217	2.95621
chr3:171853850..171853861,+	p@chr3:171853850..171853861,+	2.76998	8.31138	0.398927	0	0.393364
chr2:191879122..191879144,+	p@chr2:191879122..191879144,+	2.76998	12.2971	6.18337	0	2.75355
chr22:31631365..31631390,+	p@chr22:31631365..31631390,+	2.76998	90.5727	24.2948	2.21595	13.1843
chr22:23178994..23179008,+	p@chr22:23178994..23179008,+	2.76998	13.6263	2.1941	0	1.57346
chr21:39654974..39654994,-	p@chr21:39654974..39654994,-	2.76998	32.3981	5.1147	0	2.42659
chr20:5062315..5062328,-	p@chr20:5062315..5062328,-	2.76998	9.47985	4.28807	0	3.71559
chr20:48925504..48925543,+	p@chr20:48925504..48925543,+	2.76998	43.2475	2.98357	0.364445	2.42659
chr1:89740294..89740313,+	p@chr1:89740294..89740313,+	2.76998	18.0384	2.98357	0	2.42659
chr1:228963005..228963039,+	p@chr1:228963005..228963039,+	2.76998	120.842	28.7228	0	14.5595
chr1:221271025..221271044,-	p@chr1:221271025..221271044,-	2.76998	33.2286	5.54092	0.271154	1.18009
chr1:15588004..15588016,+	p@chr1:15588004..15588016,+	2.76998	6.51567	3.19142	0	2.95621
chr1:153359029..153359048,-	p@chr1:153359029..153359048,-	2.76998	7.91156	2.59303	0	2.47706
chr19:8488824..8488836,-	p@chr19:8488824..8488836,-	2.76998	6.95004	3.83602	0	3.31054
chr19:1132245..1132257,-	p6@SBNO2	2.76998	55.843	59.6396	2.21595	22.2541
chr18:46423212..46423219,-	p@chr18:46423212..46423219,-	2.76998	10.3012	8.57694	0.364445	4.85317
chr17:78847681..78847690,+	p@chr17:78847681..78847690,+	2.76998	13.0642	2.98357	0	2.42659
chr17:57914937..57914952,-	p@chr17:57914937..57914952,-	2.76998	20.8501	9.37694	0	7.92969
chr17:54985813..54985826,+	p@chr17:54985813..54985826,+	2.76998	8.74984	4.61792	0	2.42659
chr13:108921904..108921919,-	p@chr13:108921904..108921919,-	2.76998	14.2408	2.30896	0	0.560509
chr12:89554278..89554293,-	p@chr12:89554278..89554293,-	2.76998	31.5266	4.26225	0	2.42758
chr10:64377542..64377580,+	p@chr10:64377542..64377580,+	2.76998	22.4658	7.57962	0.702013	4.95412
chr20:52492156..52492185,-	p2@SUMO1P1	2.76386	20.8104	4.18874	0	3.93364
chr15:51056872..51056887,+	p@chr15:51056872..51056887,+	2.76386	8.0404	4.26225	0	1.54816
chr12:40618891..40618902,+	p6@LRRK2	2.73996	2.60627	2.13112	0.728891	2.05251
chr11:65187694..65187711,+	p@chr11:65187694..65187711,+	2.72556	8.47036	5.96715	0.702013	4.55642
chr10:101945681..101945710,-	p3@ERLIN1	2.70318	51.6909	38.7865	2.52673	31.1685
chr3:169663279..169663291,+	p@chr3:169663279..169663291,+	2.69589	7.92915	2.63881	0	1.84284
chr17:76413302..76413321,+	p@chr17:76413302..76413321,+	2.69589	17.8387	7.25673	0.148631	2.42659
chr7:30264502..30264518,+	p@chr7:30264502..30264518,+	2.60708	26.9354	2.55735	0.246217	1.14394
chr6:37001233..37001249,+	p@chr6:37001233..37001249,+	2.60708	12.0661	5.38552	0	3.07064
chr6:32811759..32811770,-	p1@AB464084	2.60708	26.2495	37.934	0.445893	8.46505
chr3:15469819..15469835,+	p@chr3:15469819..15469835,+	2.60708	17.9726	11.17	0.271154	2.89116
chr22:39363763..39363779,-	p@chr22:39363763..39363779,-	2.60708	19.5894	2.30896	0	0.985403
chr17:72606562..72606573,-	p@chr17:72606562..72606573,-	2.60708	13.1616	4.78713	0	3.92575
chr17:1515110..1515134,-	p@chr17:1515110..1515134,-	2.60708	7.34601	2.39356	0.148631	1.84284
chr11:65430535..65430549,-	p4@RELA	2.60708	91.7739	30.6882	0	11.607
chr10:63753289..63753308,+	p@chr10:63753289..63753308,+	2.60708	17.0267	3.62836	0	0.904513
chr16:28518153..28518187,-	p1@IL27	2.60413	21.7944	10.2254	0.234004	7.37308
chr16:11302842..11302853,-	p@chr16:11302842..11302853,-	2.60413	6.32925	0.797855	0	0.663765
chr1:27939332..27939345,-	p@chr1:27939332..27939345,-	2.58592	6.40024	6.38284	0.936017	3.39618
chr17:80280229..80280253,-	p@chr17:80280229..80280253,-	2.58592	10.9323	14.8433	0.445893	4.85515
chr6:133056026..133056059,+	p@chr6:133056026..133056059,+	2.58356	23.2624	7.91643	0.297262	2.95621
chr22:50976840..50976866,+	p@chr22:50976840..50976866,+	2.58356	10.9511	6.59703	0.246217	2.42659
chr17:73308280..73308291,-	p@chr17:73308280..73308291,-	2.58356	4.94392	3.4098	0.297262	2.66842
chr15:93791047..93791055,-	p@chr15:93791047..93791055,-	2.58356	9.47985	1.7049	0	1.18569
chr1:226221518..226221543,+	p@chr1:226221518..226221543,+	2.57161	14.7688	10.2294	0.246217	7.18449
chr15:90358134..90358140,+	p@chr15:90358134..90358140,+	2.57161	7.6521	4.78713	0.246217	3.98981
chr17:46993428..46993441,+	p7@UBE2Z	2.5573	44.1942	8.09827	0.364445	7.71517
chr22:39354134..39354159,+	p@chr22:39354134..39354159,+	2.55301	46.6158	11.5081	0	2.61717
chr21:39668520..39668534,+	p9@KCNJ15	2.55301	16.3985	12.2045	0.743156	10.7595
chr21:30565654..30565682,+	p2@LINC00189	2.55125	16.9066	14.5608	0.246217	7.93539
chr12:7063424..7063441,+	p@chr12:7063424..7063441,+	2.55125	20.1986	4.68847	0.234004	1.52827
chr8:16052507..16052513,+	p@chr8:16052507..16052513,+	2.53506	18.9186	4.78713	0.271154	1.44946
chr7:45016548..45016567,-	p5@MYO1G	2.53506	18.7674	6.26717	0.297262	4.65274
chr21:15854796..15854812,+	p@chr21:15854796..15854812,+	2.47123	18.3548	1.7049	0	1.39335
chrX:153248741..153248753,-	p2@CU677804	2.40653	29.7938	2.98357	0	1.62549
chr8:101920369..101920392,+	p@chr8:101920369..101920392,+	2.40653	12.5624	6.18337	0.297262	3.42558
chr5:169712570..169712577,-	p@chr5:169712570..169712577,-	2.40653	1.04297	0.797855	0.246217	0.404279
chr5:135356415..135356430,+	p@chr5:135356415..135356430,+	2.40653	32.1616	14.0654	0.246217	6.05152
chr5:131832834..131832849,+	p@chr5:131832834..131832849,+	2.40653	9.55631	7.67205	0.234004	3.26619
chr3:5165222..5165234,+	p@chr3:5165222..5165234,+	2.40653	7.38137	0.85245	0	0.832559
chr3:15598333..15598349,+	p@chr3:15598333..15598349,+	2.40653	21.2845	8.5245	0	0.619264
chr2:97155506..97155521,-	p@chr2:97155506..97155521,-	2.40653	34.3158	12.8642	0.813461	1.78927
chr22:31626488..31626501,-	p3@ENST00000365149	2.40653	14.6619	2.39356	0	1.18009
chr1:25245820..25245840,-	p@chr1:25245820..25245840,-	2.40653	6.212	7.18069	0.271154	5.52513
chr1:212719523..212719538,+	p@chr1:212719523..212719538,+	2.40653	23.0225	3.19142	0.364445	1.70298
chr14:91096749..91096765,-	p@chr14:91096749..91096765,-	2.40653	42.0895	6.39337	0	2.42659
chr8:59309490..59309499,+	p@chr8:59309490..59309499,+	2.38712	4.59126	1.64926	0	1.41697
chr6:36355431..36355466,-	p1@ETV7	2.38712	130.386	151.31	0.234004	38.8254
chr4:185772183..185772195,-	p4@MIR3945	2.38712	18.9772	5.18606	0.148631	2.6839
chr3:46139284..46139295,-	p@chr3:46139284..46139295,-	2.38712	8.03599	3.83602	0.364445	2.32224
chr3:15598307..15598330,+	p@chr3:15598307..15598330,+	2.38712	30.5062	8.37747	0	2.42659
chr14:24630779..24630788,-	p@chr14:24630779..24630788,-	2.38712	11.2108	5.60747	0	4.86635
chr13:113927317..113927322,+	p@chr13:113927317..113927322,+	2.38712	13.7999	4.18874	0.702013	1.44946
chr10:90613243..90613257,+	p@chr10:90613243..90613257,+	2.38712	35.2359	5.98391	0	1.3014
chr3:107318352..107318392,+	p14@BBX	2.37463	8.74984	13.213	1.45778	7.42447
chr3:45695513..45695525,+	p@chr3:45695513..45695525,+	2.3589	4.34378	2.63881	0	1.91915
chr17:76382418..76382429,-	p@chr17:76382418..76382429,-	2.3589	24.108	11.5081	0	4.85317
chr17:80282704..80282722,-	p@chr17:80282704..80282722,-	2.33865	8.29121	8.95072	0.271154	3.71011
chr7:134836596..134836617,+	p1@AK128762	2.30625	21.6682	2.59303	0	2.34573
chr17:7015707..7015720,+	p@chr17:7015707..7015720,+	2.30625	1.08594	1.31941	0	0.970336
chr12:40618680..40618710,-	p@chr12:40618680..40618710,-	2.30625	10.8782	6.78176	1.99754	5.45579
chr1:2488038..2488042,+	p31@TNFRSF14	2.2801	5.41706	3.39088	1.4773	3.20017
chr17:9924645..9924658,-	p@chr17:9924645..9924658,-	2.2801	7.78871	5.1147	0	3.71559
chr12:89560674..89560689,+	p@chr12:89560674..89560689,+	2.2801	22.5876	8.09827	0	5.57338
chr5:130716905..130716941,-	p@chr5:130716905..130716941,-	2.25016	18.0267	5.54092	0	1.038
chr15:86087074..86087082,+	p48@AKAP13	2.25016	5.27622	4.68847	0.364445	2.50428
chr10:20107406..20107413,-	p@chr10:20107406..20107413,-	2.24657	5.42972	4.58766	0.364445	4.15664
chr8:20060024..20060048,-	p@chr8:20060024..20060048,-	2.21598	14.8969	2.79249	0	2.42659
chr8:126447258..126447275,+	p@chr8:126447258..126447275,+	2.21598	9.12193	1.7049	0	0.983618
chr7:97762662..97762674,-	p@chr7:97762662..97762674,-	2.21598	14.8984	3.98927	0	2.42659
chr7:77043308..77043332,-	p@chr7:77043308..77043332,-	2.21598	35.8118	2.63881	0.234004	2.42758
chr7:77042683..77042726,+	p@chr7:77042683..77042726,+	2.21598	38.3101	5.58498	0.984868	4.91239
chr7:39661569..39661585,+	p@chr7:39661569..39661585,+	2.21598	18.9348	4.18874	0.271154	3.05589
chr7:134836004..134836035,-	p@chr7:134836004..134836035,-	2.21598	12.5336	2.98357	0	2.42659
chr7:111729733..111729741,-	p@chr7:111729733..111729741,-	2.21598	27.4915	1.31941	0	1.21292
chr7:105987330..105987364,+	p@chr7:105987330..105987364,+	2.21598	9.59006	1.27867	0	1.17287
chr6:255860..255867,-	p@chr6:255860..255867,-	2.21598	6.29848	2.55735	0	2.42659
chr6:25177828..25177832,-	p@chr6:25177828..25177832,-	2.21598	43.0398	1.97911	0	1.7616
chr5:126112359..126112367,-	p1@ENST00000509185	2.21598	42.5668	22.3399	0.364445	11.5882
chr4:3043632..3043648,+	p@chr4:3043632..3043648,+	2.21598	9.73411	6.38284	1.99754	6.30406
chr4:2421818..2421836,+	p@chr4:2421818..2421836,+	2.21598	14.8461	3.78981	0	3.14691
chr4:185777379..185777390,-	p1@ENST00000511703	2.21598	14.5573	0.797855	0	0.786729
chr4:159131732..159131739,+	p14@TMEM144	2.21598	9.33912	3.83602	0.984868	3.44015
chr4:154598364..154598378,-	p@chr4:154598364..154598378,-	2.21598	39.7909	5.96715	0	1.15149
chr4:154576380..154576391,+	p@chr4:154576380..154576391,+	2.21598	10.4433	4.26225	0	1.84284
chr3:46254841..46254850,-	p@chr3:46254841..46254850,-	2.21598	86.5525	20.4588	0.492434	9.70634
chr3:46250036..46250052,+	p@chr3:46250036..46250052,+	2.21598	10.4052	2.1941	0.148631	1.57346
chr3:46235164..46235190,+	p@chr3:46235164..46235190,+	2.21598	80.6705	3.95822	0.271154	2.42659
chr3:46131924..46131941,+	p@chr3:46131924..46131941,+	2.21598	24.5423	5.60747	0	2.75355
chr3:187454496..187454507,+	p@chr3:187454496..187454507,+	2.21598	7.33095	3.19142	0	2.42659
chr3:183088836..183088848,+	p@chr3:183088836..183088848,+	2.21598	8.27688	2.98357	0	2.42659
chr2:69033859..69033862,+	p@chr2:69033859..69033862,+	2.21598	33.145	7.97855	0	6.97912
chr2:219599092..219599108,+	p@chr2:219599092..219599108,+	2.21598	9.96516	3.59035	0.702013	2.75355
chr2:208176407..208176418,+	p@chr2:208176407..208176418,+	2.21598	11.8241	1.7049	0	0.985403
chr2:191879071..191879085,+	p@chr2:191879071..191879085,+	2.21598	14.3859	9.89554	0.246217	4.55875
chr2:12309335..12309339,+	p@chr2:12309335..12309339,+	2.21598	2.6013	1.39625	0	0.684485
chr22:39353724..39353729,+	p3@APOBEC3A	2.21598	26.6293	3.39088	0	2.39483
chr22:31613523..31613555,+	p@chr22:31613523..31613555,+	2.21598	8.74984	5.1147	0	0.67142
chr21:39616895..39616920,-	p@chr21:39616895..39616920,-	2.21598	27.2415	4.61792	0	4.02522
chr20:52516341..52516346,+	p@chr20:52516341..52516346,+	2.21598	23.022	5.54092	0	4.85317
chr20:5071121..5071154,+	p@chr20:5071121..5071154,+	2.21598	13.5426	5.93732	0	4.50735
chr20:5059390..5059444,+	p@chr20:5059390..5059444,+	2.21598	41.14	21.5421	0.364445	10.2027
chr20:25291457..25291480,-	p3@ABHD12	2.21598	22.4238	14.5608	0.542307	7.27976
chr1:234793038..234793043,-	p@chr1:234793038..234793043,-	2.21598	7.92915	1.64926	0	0.972153
chr1:221054729..221054743,-	p@chr1:221054729..221054743,-	2.21598	11.5077	5.98391	1.99754	5.34067
chr1:185408925..185408932,-	p@chr1:185408925..185408932,-	2.21598	22.2293	5.1147	0	2.42659
chr1:11786168..11786171,+	p@chr1:11786168..11786171,+	2.21598	25.0989	0.797855	0	0.729833
chr19:52288618..52288623,+	p@chr19:52288618..52288623,+	2.21598	6.42776	0.85245	0	0.786729
chr19:52288609..52288617,+	p@chr19:52288609..52288617,+	2.21598	11.019	1.19678	0	1.18009
chr18:61560678..61560682,+	p@chr18:61560678..61560682,+	2.21598	6.39337	1.64926	0	1.39624
chr17:76408829..76408836,+	p@chr17:76408829..76408836,+	2.21598	4.27123	0.989554	0	0.928897
chr17:68284771..68284791,-	p@chr17:68284771..68284791,-	2.21598	19.8976	1.27867	0	1.18009
chr17:54993527..54993544,+	p@chr17:54993527..54993544,+	2.21598	43.8721	5.1147	0	2.42758
chr17:32576035..32576053,+	p@chr17:32576035..32576053,+	2.21598	35.1996	4.28807	0.297262	3.98981
chr16:89785976..89785988,+	p@chr16:89785976..89785988,+	2.21598	16.3943	7.38016	0.364445	2.61712
chr16:57096417..57096432,-	p@chr16:57096417..57096432,-	2.21598	11.5081	3.59035	0	2.58018
chr16:57023280..57023318,-	p@chr16:57023280..57023318,-	2.21598	29.1448	24.409	1.99754	5.04458
chr15:91374450..91374462,-	p@chr15:91374450..91374462,-	2.21598	10.1687	8.17801	0	2.42659
chr13:99128054..99128067,+	p@chr13:99128054..99128067,+	2.21598	10.5907	4.3882	0	2.42584
chr13:46095603..46095615,-	p@chr13:46095603..46095615,-	2.21598	34.2899	5.96715	0	1.34642
chr13:33002636..33002647,+	p@chr13:33002636..33002647,+	2.21598	3.44746	2.63881	0	2.42659
chr12:47750345..47750361,+	p@chr12:47750345..47750361,+	2.21598	13.5426	2.55735	0	1.97081
chr12:40620682..40620699,+	p@chr12:40620682..40620699,+	2.21598	24.8306	6.8196	0	1.17287
chr10:81002927..81002938,+	p14@ZMIZ1	2.21598	12.5537	12.7867	0.738651	10.9163
chr10:64378061..64378079,+	p@chr10:64378061..64378079,+	2.21598	17.0267	6.98123	0.728891	3.14691
chr6:31528381..31528392,+	p@chr6:31528381..31528392,+	2.20599	12.1884	0.85245	0	0.797982
chr5:43040187..43040202,-	p3@C5orf39	2.20599	118.241	44.4804	0.246217	26.5566
chr5:169680174..169680190,-	p@chr5:169680174..169680190,-	2.20599	7.48	2.79249	0.728891	2.58018
chr5:131827893..131827897,+	p@chr5:131827893..131827897,+	2.20599	52.2626	20.885	0	1.84284
chr4:154573826..154573837,+	p@chr4:154573826..154573837,+	2.20599	17.7529	7.57962	0.297262	7.27976
chr2:68615584..68615599,+	p@chr2:68615584..68615599,+	2.20599	18.9877	8.57613	1.63494	2.89892
chr2:68607568..68607580,+	p@chr2:68607568..68607580,+	2.20599	19.5631	7.91643	0.984868	5.87587
chr21:39678575..39678608,+	p@chr21:39678575..39678608,+	2.20599	38.3101	3.98927	0	2.77729
chr1:111422696..111422723,-	p@chr1:111422696..111422723,-	2.20599	47.2964	8.09827	0	3.06799
chr17:76378026..76378032,+	p@chr17:76378026..76378032,+	2.20599	9.38669	3.83602	0	2.42659
chr16:79363244..79363247,-	p@chr16:79363244..79363247,-	2.20599	8.63077	1.7049	0.364445	1.17287
chr12:7009390..7009406,+	p@chr12:7009390..7009406,+	2.19197	505.716	225.473	0	160.105
chr10:91087766..91087777,+	p3@IFIT3	2.19197	173.144	32.9851	1.87203	20.3131
chrX:48542329..48542331,+	p13@WAS	2.18808	5.1147	1.27867	0.445893	1.21292
chr8:145065340..145065356,+	p36@GRINA	2.17011	9.38669	7.18069	0.234004	4.48809
chr3:46130809..46130818,-	p@chr3:46130809..46130818,-	2.17011	6.08129	1.59571	0.148631	0.786729
chr3:16380846..16380852,+	p@chr3:16380846..16380852,+	2.17011	23.8847	9.80317	0	7.08056
chr1:212732205..212732236,-	p3@uc001hje.2	2.17011	18.961	1.99464	0	1.61277
chr1:161187419..161187439,+	p@chr1:161187419..161187439,+	2.17011	69.9834	4.18874	1.99754	3.68567
chr15:45020904..45020918,-	p@chr15:45020904..45020918,-	2.17011	6.85798	2.98357	0	2.39483
chr10:45914854..45914887,-	p@chr10:45914854..45914887,-	2.17011	10.3569	16.6228	0.594525	5.28685
chr18:9851570..9851582,-	p@chr18:9851570..9851582,-	2.13424	12.1626	3.83602	0	0.919037
chr7:150437307..150437350,+	p4@GIMAP5	2.12604	166.72	47.3109	0.492434	24.7333
chr15:45019081..45019115,+	p@chr15:45019081..45019115,+	2.12604	9.69577	4.58766	0	1.62549
chr6:138278756..138278775,-	p@chr6:138278756..138278775,-	2.11255	3.58625	2.63881	0.702013	1.94971
chr19:55304494..55304520,+	p@chr19:55304494..55304520,+	2.09659	22.1099	24.0791	0	7.27976
chr19:10381074..10381085,+	p7@ICAM1	2.09659	17.4997	8.24628	1.72352	2.75036
chr9:27335360..27335380,+	p@chr9:27335360..27335380,+	2.02192	17.0092	2.1941	0.148631	0.812744
chr6:6885944..6885967,+	p@chr6:6885944..6885967,+	2.02192	29.203	19.9464	0.364445	17.3201
chr12:10221323..10221364,-	p@chr12:10221323..10221364,-	2.02192	21.9361	3.4098	0.594525	1.84284
chr19:52264235..52264246,+	p6@FPR2	2.00931	8.87643	5.27762	0.702013	3.63496
chr8:101920259..101920270,-	p@chr8:101920259..101920270,-	2.00544	25.6283	12.3667	0	7.27976
chr6:160115323..160115336,-	p@chr6:160115323..160115336,-	2.00544	28.1414	2.96866	0	2.56874
chr2:68620333..68620347,+	p@chr2:68620333..68620347,+	2.00544	19.8508	7.24582	1.45778	5.59354
chr2:68619491..68619507,+	p7@PLEK	2.00544	7.48	2.96866	1.09334	1.03052
chr20:48900642..48900659,+	p@chr20:48900642..48900659,+	2.00544	12.0831	3.95822	0.297262	2.47177
chr19:4841208..4841243,-	p@chr19:4841208..4841243,-	2.00544	16.8346	0.85245	0	0.786729
chr18:56202861..56202873,+	p@chr18:56202861..56202873,+	2.00544	18.0736	4.61792	0	3.37461
chr17:76355003..76355020,-	p9@SOCS3	2.00544	10.4069	6.39337	0	4.38372
chr14:100837106..100837118,-	p@chr14:100837106..100837118,-	2.00544	22.7277	11.5081	0.542307	10.0817
chr2:158298370..158298384,+	p@chr2:158298370..158298384,+	1.99509	3.02158	3.98927	0	2.76257
chr20:62318189..62318225,-	p@chr20:62318189..62318225,-	1.99509	14.96	8.5245	0.728891	7.28273
chr15:45021381..45021390,+	p7@TRIM69	1.98917	9.49385	8.09827	0.542307	4.74855
chr9:113839032..113839046,+	p@chr9:113839032..113839046,+	1.9531	7.80391	2.55735	0	0.767659
chr8:66862721..66862728,-	p@chr8:66862721..66862728,-	1.9531	30.7622	4.98659	0.148631	2.26726
chr6:126102204..126102208,-	p@chr6:126102204..126102208,-	1.9531	66.215	16.356	0.234004	12.1329
chr5:55149292..55149311,+	p3@IL31RA	1.9531	29.2023	46.0323	0	13.2012
chr5:142962727..142962738,+	p@chr5:142962727..142962738,+	1.9531	16.3173	1.27867	0	0.812744
chr4:75089754..75089790,+	p2@MTHFD2L	1.9531	91.4576	14.7603	0	12.4137
chr4:36325568..36325607,-	p@chr4:36325568..36325607,-	1.9531	8.0404	3.4098	0	1.32753
chr4:169399424..169399453,-	p@chr4:169399424..169399453,-	1.9531	36.7301	4.18874	0.492434	2.42758
chr3:59286552..59286558,-	p@chr3:59286552..59286558,-	1.9531	5.43909	2.79249	0	2.36019
chr3:194298880..194298902,-	p@chr3:194298880..194298902,-	1.9531	19.3645	3.78981	0.702013	2.12028
chr3:187463667..187463701,+	p@chr3:187463667..187463701,+	1.9531	48.9518	15.7703	1.17002	12.8565
chr2:97151810..97151828,-	p@chr2:97151810..97151828,-	1.9531	33.6643	8.95072	0.246217	1.70298
chr21:30671145..30671156,+	p8@BACH1	1.9531	4.53908	4.68847	0.271154	4.15948
chr1:15479643..15479666,+	p5@TMEM51	1.9531	14.08	11.17	0.702013	8.24786
chr19:52257618..52257631,+	p@chr19:52257618..52257631,+	1.9531	2.12834	1.27867	0.234004	0.60042
chr17:76382981..76383005,-	p@chr17:76382981..76383005,-	1.9531	36.2705	7.38016	0	1.53532
chr17:54991844..54991855,-	p5@TRIM25	1.9531	7.16723	5.27762	0.246217	2.42659
chr15:63790232..63790243,+	p@chr15:63790232..63790243,+	1.9531	6.14854	5.54092	0	3.02301
chr12:26427942..26427974,+	p@chr12:26427942..26427974,+	1.9531	9.4886	1.27867	0	1.08891
chr12:2404315..2404327,+	p@chr12:2404315..2404327,+	1.9531	28.4517	3.4098	0	1.5645
chr10:82295615..82295636,+	p@chr10:82295615..82295636,+	1.9531	19.4682	10.5716	0	4.85317
chr22:36597844..36597885,-	p1@APOL4	1.9523	253.343	347.067	1.04042	85.6668
chr8:16220575..16220594,+	p@chr8:16220575..16220594,+	1.91344	29.5603	5.93732	0.246217	4.85317
chr7:128573503..128573523,+	p@chr7:128573503..128573523,+	1.91344	47.5329	24.721	1.72352	5.29026
chr22:39358630..39358667,-	p@chr22:39358630..39358667,-	1.91344	7.03993	2.98357	0	2.42758
chr1:160681984..160682004,-	p4@CD48	1.91344	8.54448	1.19678	0.468009	0.845303
chr14:60558438..60558469,-	p2@ENST00000554123	1.91344	11.9454	8.95072	0.492434	6.96422
chr9:137801872..137801876,-	p@chr9:137801872..137801876,-	1.90959	2.32167	1.31941	0	1.01779
chr3:146260094..146260114,-	p@chr3:146260094..146260114,-	1.90959	14.5105	4.26225	0	2.42659
chr1:161359509..161359521,-	p@chr1:161359509..161359521,-	1.9013	14.6619	6.39337	0	5.76587
chr16:50706888..50706902,-	p@chr16:50706888..50706902,-	1.9013	9.38669	12.2045	0.297262	4.85317
chr13:49074992..49075014,-	p@chr13:49074992..49075014,-	1.88693	19.2121	28.7228	0.984868	10.9049
chr11:121289611..121289623,+	p@chr11:121289611..121289623,+	1.82664	9.99069	11.9343	0	5.5071
chr7:151623360..151623380,+	p@chr7:151623360..151623380,+	1.8049	13.7999	3.29851	0	2.42659
chr5:169760454..169760465,+	p11@LOC257358	1.8049	4.96613	1.39625	0	0.663765
chr5:169693846..169693873,-	p@chr5:169693846..169693873,-	1.8049	15.3441	11.9678	0.813461	5.66814
chr5:131822767..131822784,-	p@chr5:131822767..131822784,-	1.8049	9.22179	8.5245	0.271154	3.98981
chr4:40208219..40208231,-	p@chr4:40208219..40208231,-	1.8049	26.959	7.57962	0.492434	4.32701
chr3:59320399..59320411,-	p@chr3:59320399..59320411,-	1.8049	9.07816	1.27867	0	0.985403
chr2:240189135..240189153,-	p@chr2:240189135..240189153,-	1.8049	5.77872	7.67205	0.492434	5.66666
chr2:143691203..143691217,+	p@chr2:143691203..143691217,+	1.8049	48.1747	3.83602	0	3.34416
chr2:143646018..143646024,+	p@chr2:143646018..143646024,+	1.8049	10.7377	1.7049	0.364445	1.17847
chr20:48869335..48869346,-	p@chr20:48869335..48869346,-	1.8049	6.57869	1.19678	0	1.15149
chr1:28477302..28477324,-	p8@PTAFR	1.8049	7.48	10.1726	1.78357	4.85317
chr1:145042954..145042984,+	p@chr1:145042954..145042984,+	1.8049	35.2359	5.18606	0	3.40561
chr18:12838314..12838328,+	p@chr18:12838314..12838328,+	1.8049	19.1551	2.55735	0	2.42659
chr17:78234882..78234900,+	p@chr17:78234882..78234900,+	1.8049	6.90462	5.27762	0.984868	4.32763
chr17:74596077..74596083,+	p@chr17:74596077..74596083,+	1.8049	10.1008	0.598391	0	0.383829
chr17:34386266..34386272,-	p@chr17:34386266..34386272,-	1.8049	113.294	2.55735	0	1.94067
chr16:3309210..3309226,-	p@chr16:3309210..3309226,-	1.8049	12.2971	8.09827	0.234004	2.42659
chr16:10923156..10923169,+	p@chr16:10923156..10923169,+	1.8049	31.4521	15.7703	0	4.85317
chr10:81091063..81091074,-	p@chr10:81091063..81091074,-	1.8049	6.85104	1.39625	0	1.18569
chr10:81004773..81004789,-	p@chr10:81004773..81004789,-	1.8049	46.2612	13.213	0	6.30719
chr10:134826220..134826260,-	p@chr10:134826220..134826260,-	1.8049	14.2007	2.1941	0	1.70298
chr17:76413038..76413051,-	p@chr17:76413038..76413051,-	1.79726	8.98632	3.4098	0	2.42659
chr12:106640188..106640193,+	p@chr12:106640188..106640193,+	1.76798	6.40402	4.3882	0	3.93364
chr8:59508442..59508449,-	p17@NSMAF	1.73609	18.9877	3.59035	0.492434	3.02301
chr7:44677793..44677805,-	p@chr7:44677793..44677805,-	1.73609	9.65288	1.39625	0	1.21292
chr7:157095336..157095354,+	p@chr7:157095336..157095354,+	1.73609	13.3188	2.55735	0.492434	1.91915
chr7:114571323..114571335,-	p@chr7:114571323..114571335,-	1.73609	12.7556	2.63881	0	1.97081
chr5:55149186..55149200,+	p6@IL31RA	1.73609	14.08	9.97318	0	4.77931
chr5:134791986..134792010,-	p@chr5:134791986..134792010,-	1.73609	15.8443	2.98357	0	2.47706
chr4:185774922..185774934,+	p@chr4:185774922..185774934,+	1.73609	13.716	3.19142	0.148631	2.43823
chr3:46248304..46248323,+	p@chr3:46248304..46248323,+	1.73609	10.3012	8.24628	0.271154	4.6498
chr3:46130737..46130746,-	p@chr3:46130737..46130746,-	1.73609	5.51593	2.13112	0.246217	0.755752
chr3:45096787..45096795,+	p@chr3:45096787..45096795,+	1.73609	42.5668	5.18606	0	4.85317
chr2:228234939..228234946,-	p@chr2:228234939..228234946,-	1.73609	19.5631	4.28807	0	1.85779
chr1:167520773..167520797,-	p@chr1:167520773..167520797,-	1.73609	17.6773	9.97318	0.813461	3.60606
chr1:145040118..145040122,+	p@chr1:145040118..145040122,+	1.73609	7.09447	2.39356	0	0.928897
chr19:54711974..54711985,-	p9@RPS9	1.73609	9.7987	5.93732	0.246217	2.75355
chr19:1132472..1132486,+	p@chr19:1132472..1132486,+	1.73609	8.98632	7.18069	0	2.64343
chr17:80278757..80278762,-	p@chr17:80278757..80278762,-	1.73609	10.8037	7.38016	0.492434	2.27408
chr17:4642894..4642903,-	p17@CXCL16	1.73609	8.34308	8.7764	1.18905	4.21655
chr12:11966137..11966150,-	p@chr12:11966137..11966150,-	1.73609	7.33095	8.24628	0.468009	3.63876
chr10:64380353..64380369,-	p@chr10:64380353..64380369,-	1.73609	12.77	4.26225	0	1.18569
chr10:5359612..5359626,-	p@chr10:5359612..5359626,-	1.73609	14.4418	6.78176	0	4.55875
chr12:40618632..40618642,-	p@chr12:40618632..40618642,-	1.71008	9.69577	5.96715	0.271154	2.42758
chr12:110887759..110887769,+	p@chr12:110887759..110887769,+	1.71008	6.77928	4.3882	0.813461	2.7836
chr3:156534620..156534651,-	p@chr3:156534620..156534651,-	1.70083	19.3915	9.37479	0	4.95412
chr15:45018928..45018937,-	p@chr15:45018928..45018937,-	1.70083	5.37937	5.60747	0.246217	3.40561
chr16:74734980..74735000,-	p8@MLKL	1.69004	7.48	11.2149	1.17002	4.85317
chr12:10277927..10277949,-	p@chr12:10277927..10277949,-	1.69004	8.74984	3.59035	1.33768	2.79677
chr22:36044314..36044343,-	p@chr22:36044314..36044343,-	1.67727	16.3173	7.97855	0	4.85317
chr18:74813574..74813584,-	p@chr18:74813574..74813584,-	1.67727	5.52747	2.59303	0.364445	2.42659
chr9:130598151..130598163,+	p@chr9:130598151..130598163,+	1.66199	7.06044	2.30896	0.728891	1.84284
chr8:39809795..39809810,+	p@chr8:39809795..39809810,+	1.66199	52.5328	2.98357	0	2.43823
chr8:39797747..39797756,+	p@chr8:39797747..39797756,+	1.66199	8.98601	1.19678	0	0.560509
chr8:37178940..37178955,+	p@chr8:37178940..37178955,+	1.66199	40.6749	6.8196	0	1.84284
chr8:130282071..130282084,+	p@chr8:130282071..130282084,+	1.66199	24.9341	0.85245	0	0.767659
chr7:97761503..97761517,+	p@chr7:97761503..97761517,+	1.66199	37.8372	10.6556	0	2.42659
chr7:28549475..28549511,+	p@chr7:28549475..28549511,+	1.66199	31.6886	8.17801	0.271154	1.44946
chr7:26346870..26346893,-	p@chr7:26346870..26346893,-	1.66199	26.013	10.6556	0.234004	2.42659
chr7:148278798..148278810,-	p@chr7:148278798..148278810,-	1.66199	10.7587	2.59303	0	1.17287
chr7:141656148..141656151,+	p@chr7:141656148..141656151,+	1.66199	7.5951	0.398927	0	0.377876
chr7:141589430..141589464,+	p@chr7:141589430..141589464,+	1.66199	14.8241	1.7049	0	1.3014
chr6:24743523..24743554,-	p@chr6:24743523..24743554,-	1.66199	22.9265	3.95822	0.234004	3.02301
chr6:159483290..159483308,-	p@chr6:159483290..159483308,-	1.66199	16.6228	3.4098	0	1.97081
chr6:106320454..106320466,+	p@chr6:106320454..106320466,+	1.66199	8.12559	2.13112	0	1.15149
chr5:75843554..75843570,+	p@chr5:75843554..75843570,+	1.66199	22.9563	1.31941	0	1.12102
chr5:156534471..156534482,+	p@chr5:156534471..156534482,+	1.66199	4.99534	2.99195	0.542307	2.26726
chr5:126145787..126145815,+	p@chr5:126145787..126145815,+	1.66199	17.7219	5.54092	0.148631	4.12393
chr5:100113470..100113483,-	p@chr5:100113470..100113483,-	1.66199	37.0362	5.96715	0.271154	2.42659
chr4:79579297..79579303,-	p@chr4:79579297..79579303,-	1.66199	7.60161	6.78176	1.04042	4.94354
chr4:185189326..185189340,+	p@chr4:185189326..185189340,+	1.66199	8.02323	4.3882	0	2.42659
chr4:154576287..154576299,+	p@chr4:154576287..154576299,+	1.66199	15.0994	6.18337	0.234004	4.85317
chr4:154576030..154576039,-	p@chr4:154576030..154576039,-	1.66199	8.22802	1.39625	0	0.985403
chr4:12128038..12128065,-	p@chr4:12128038..12128065,-	1.66199	25.731	4.94777	0	2.47177
chr4:12120576..12120596,+	p@chr4:12120576..12120596,+	1.66199	14.8969	2.13112	0	0.835863
chr3:187455486..187455504,-	p6@BCL6	1.66199	15.3262	27.0478	0.984868	8.88402
chr3:15561919..15561962,+	p@chr3:15561919..15561962,+	1.66199	23.2392	5.18606	0	2.42659
chr3:146262708..146262759,+	p@chr3:146262708..146262759,+	1.66199	30.9145	8.5245	0	6.60857
chr3:142166769..142166778,-	p8@XRN1	1.66199	6.38502	7.24582	0.234004	5.31012
chr3:107781082..107781085,-	p@chr3:107781082..107781085,-	1.66199	4.98258	0.659703	0	0.166849
chr3:107706199..107706208,-	p@chr3:107706199..107706208,-	1.66199	4.02769	0.797855	0	0.383224
chr2:68607457..68607467,+	p@chr2:68607457..68607467,+	1.66199	11.7954	3.29851	0.891787	0.798317
chr2:64447511..64447527,-	p@chr2:64447511..64447527,-	1.66199	4.74694	0.989554	0	0.727752
chr2:173061844..173061852,+	p@chr2:173061844..173061852,+	1.66199	3.1289	5.18606	0	2.63187
chr2:158277746..158277773,+	p@chr2:158277746..158277773,+	1.66199	18.6713	5.1147	0	2.64513
chr2:143623673..143623682,-	p@chr2:143623673..143623682,-	1.66199	4.78761	1.31941	0.468009	1.17287
chr22:22417614..22417634,-	p@chr22:22417614..22417634,-	1.66199	12.342	2.30896	0	2.01261
chr21:45595164..45595175,-	p@chr21:45595164..45595175,-	1.66199	11.2108	2.30896	0.148631	2.18326
chr21:40386657..40386668,-	p@chr21:40386657..40386668,-	1.66199	10.6417	4.68847	0	2.42659
chr21:39661810..39661822,-	p@chr21:39661810..39661822,-	1.66199	12.77	2.55735	0	2.33715
chr21:30568981..30568994,+	p@chr21:30568981..30568994,+	1.66199	13.243	5.54092	0	1.3014
chr21:30557739..30557755,+	p@chr21:30557739..30557755,+	1.66199	7.5951	1.27867	0	0.560509
chr21:30554753..30554791,+	p@chr21:30554753..30554791,+	1.66199	8.98632	2.96866	0	1.40944
chr20:5059265..5059294,-	p@chr20:5059265..5059294,-	1.66199	16.5285	2.98357	0.246217	2.18326
chr20:48334503..48334514,+	p@chr20:48334503..48334514,+	1.66199	7.10033	0.85245	0	0.812744
chr1:89664531..89664542,-	p3@GBP4	1.66199	25.6046	33.9747	0	4.18662
chr1:89594662..89594681,-	p@chr1:89594662..89594681,-	1.66199	30.9792	4.68847	0	2.42659
chr1:33405575..33405597,+	p@chr1:33405575..33405597,+	1.66199	90.8092	7.67205	0.234004	4.85317
chr1:247551060..247551065,-	p@chr1:247551060..247551065,-	1.66199	12.2434	0.989554	0.234004	0.985403
chr1:241695443..241695452,+	p7@KMO	1.66199	11.5876	2.79249	0.492434	1.29557
chr1:226190691..226190731,+	p@chr1:226190691..226190731,+	1.66199	21.0673	5.78445	0.234004	4.55875
chr1:221273966..221273989,-	p@chr1:221273966..221273989,-	1.66199	22.4658	5.96715	0	2.37619
chr1:221271878..221271898,-	p@chr1:221271878..221271898,-	1.66199	20.2536	3.4098	0	2.42659
chr1:204395368..204395379,+	p@chr1:204395368..204395379,+	1.66199	17.1579	2.79249	0	1.97081
chr1:15575884..15575903,+	p@chr1:15575884..15575903,+	1.66199	4.96613	2.79249	0	1.18009
chr1:15575706..15575721,-	p@chr1:15575706..15575721,-	1.66199	22.2293	11.9343	0	4.85317
chr1:153358984..153359004,-	p@chr1:153358984..153359004,-	1.66199	3.16462	1.79517	0	1.57346
chr1:145040090..145040096,+	p@chr1:145040090..145040096,+	1.66199	5.43909	1.31941	0.271154	0.829169
chr19:35465971..35465978,+	p@chr19:35465971..35465978,+	1.66199	13.4677	0.199464	0	0
chr18:67615187..67615221,+	p@chr18:67615187..67615221,+	1.66199	8.98601	0.85245	0	0.834389
chr18:2848716..2848718,+	p@chr18:2848716..2848718,+	1.66199	1.37898	0.329851	0	0.197768
chr17:76382659..76382700,+	p@chr17:76382659..76382700,+	1.66199	35.4018	14.4916	0	3.29608
chr17:76382445..76382452,-	p@chr17:76382445..76382452,-	1.66199	5.42972	5.54092	0	1.84284
chr17:76377970..76377981,+	p@chr17:76377970..76377981,+	1.66199	10.9323	2.96866	0.148631	2.42659
chr17:74479951..74479959,+	p@chr17:74479951..74479959,+	1.66199	5.20343	0.989554	0	0.928897
chr17:68291493..68291504,-	p@chr17:68291493..68291504,-	1.66199	15.8443	4.26225	0	1.18009
chr17:32546121..32546124,+	p@chr17:32546121..32546124,+	1.66199	7.34601	0.329851	0	0.154816
chr16:50715635..50715648,-	p6@SNX20	1.66199	7.09447	2.39356	0	1.34984
chr16:31370156..31370160,+	p@chr16:31370156..31370160,+	1.66199	8.34373	2.79249	1.09334	2.58018
chr16:21657017..21657029,+	p@chr16:21657017..21657029,+	1.66199	6.6215	2.63881	0	2.42659
chr15:63783599..63783610,+	p@chr15:63783599..63783610,+	1.66199	11.3511	3.83602	0.271154	2.42758
chr15:45930121..45930131,+	p@chr15:45930121..45930131,+	1.66199	18.365	4.3882	0	2.42659
chr14:91708477..91708496,+	p@chr14:91708477..91708496,+	1.66199	53.5108	32.6553	0.468009	16.9861
chr14:71354326..71354334,+	p@chr14:71354326..71354334,+	1.66199	4.96613	1.7049	0	1.61277
chr14:103587684..103587696,-	p@chr14:103587684..103587696,-	1.66199	6.14854	4.18874	0.813461	2.42758
chr13:77511855..77511872,+	p@chr13:77511855..77511872,+	1.66199	40.202	6.8196	0	1.17287
chr13:43294944..43294957,+	p@chr13:43294944..43294957,+	1.66199	9.18252	1.39625	0	1.37224
chr12:6445038..6445053,+	p@chr12:6445038..6445053,+	1.66199	21.5017	8.95072	0	7.65603
chr12:47754761..47754780,+	p@chr12:47754761..47754780,+	1.66199	16.072	8.5245	0	0.894635
chr12:29847120..29847123,-	p@chr12:29847120..29847123,-	1.66199	5.77672	0.398927	0	0.134454
chr12:25062577..25062588,-	p@chr12:25062577..25062588,-	1.66199	10.3278	2.79249	1.63803	2.42659
chr11:18549188..18549205,-	p8@TSG101	1.66199	17.6773	3.78981	0.364445	2.92466
chr11:113061196..113061202,-	p@chr11:113061196..113061202,-	1.66199	9.03679	2.13112	0	0.812744
chr10:81961569..81961585,+	p@chr10:81961569..81961585,+	1.66199	39.094	17.5528	0.468009	14.5595
chr10:81004713..81004727,-	p@chr10:81004713..81004727,-	1.66199	13.3204	4.58766	0.492434	3.09521
chr10:64520214..64520249,-	p@chr10:64520214..64520249,-	1.66199	18.2091	2.59303	0	1.84284
chr10:64468560..64468570,+	p@chr10:64468560..64468570,+	1.66199	16.3173	3.39088	0.271154	2.01261
chr10:63747892..63747897,-	p@chr10:63747892..63747897,-	1.66199	17.8369	6.38284	0	1.17287
chr10:20293031..20293070,+	p@chr10:20293031..20293070,+	1.66199	6.85798	1.59571	0	1.57346
chr17:26661409..26661448,+	p@chr17:26661409..26661448,+	1.65195	10.8782	4.26225	0.148631	2.58018
chr17:80279873..80279895,-	p@chr17:80279873..80279895,-	1.64398	9.7987	9.89554	0.297262	7.18449
chr5:169695412..169695433,+	p@chr5:169695412..169695433,+	1.60436	13.8092	7.38016	0.813461	5.01269
chr4:169425241..169425253,-	p@chr4:169425241..169425253,-	1.60436	10.6417	1.99464	0	1.84284
chr20:5059216..5059253,-	p@chr20:5059216..5059253,-	1.60436	28.8861	16.5555	0.271154	4.85317
chr1:25362175..25362187,+	p@chr1:25362175..25362187,+	1.60436	17.2089	4.3882	0	1.5115
chr1:183559082..183559122,-	p@chr1:183559082..183559122,-	1.60436	19.1504	5.98391	1.04042	5.87587
chr1:167518105..167518140,+	p@chr1:167518105..167518140,+	1.60436	14.3628	2.59303	0	2.42659
chr1:153359252..153359281,+	p@chr1:153359252..153359281,+	1.60436	10.6446	8.7764	0.148631	3.39618
chr17:54976102..54976122,-	p@chr17:54976102..54976122,-	1.60436	14.6015	3.83602	0.738651	3.27764
chr13:99128030..99128041,+	p@chr13:99128030..99128041,+	1.60436	11.6312	4.3882	0	3.71559
chr13:32691995..32692031,-	p@chr13:32691995..32692031,-	1.60436	27.5322	8.57613	0.364445	7.42447
chr10:64378698..64378742,-	p@chr10:64378698..64378742,-	1.60436	27.6684	6.5823	0	3.68567
chr2:139259390..139259401,+	p5@SPOPL	1.59133	2.90209	2.63881	0.728891	2.24203
chr17:80280861..80280876,-	p@chr17:80280861..80280876,-	1.59133	3.16462	5.96715	0.148631	3.12989
chr14:100840275..100840284,-	p@chr14:100840275..100840284,-	1.59133	10.4297	3.78981	0.234004	3.31882
chr3:142166905..142166916,-	p4@XRN1	1.5726	17.3362	11.2149	1.18905	5.34067
chr21:45595087..45595098,-	p@chr21:45595087..45595098,-	1.5726	5.8917	2.59303	0	1.32171
chr17:76413075..76413089,-	p@chr17:76413075..76413089,-	1.5726	67.9801	8.5245	0	7.27976
chr6:74162133..74162135,+	p@chr6:74162133..74162135,+	1.51908	11.1147	10.6556	0	4.64413
chr5:55149218..55149232,+	p4@IL31RA	1.51908	14.0888	15.7576	0	4.61451
chr3:99224849..99224881,-	p@chr3:99224849..99224881,-	1.51908	26.1477	2.1941	0.234004	1.97081
chr19:54751803..54751806,-	p@chr19:54751803..54751806,-	1.51908	9.4886	1.79517	0	0.717873
chr17:76378084..76378098,+	p@chr17:76378084..76378098,+	1.51908	29.7245	12.9651	0	12.1329
chr17:20185305..20185325,-	p@chr17:20185305..20185325,-	1.51908	17.4997	10.6556	0.364445	7.27976
chr14:100833381..100833386,-	p@chr14:100833381..100833386,-	1.51908	15.3262	5.38552	0.234004	5.04086
chr11:46697018..46697022,+	p@chr11:46697018..46697022,+	1.51908	8.12559	1.97911	0	1.21292
chr3:156534678..156534691,-	p4@uc003fax.1	1.48823	7.56743	3.95822	0	2.36019
chr22:50967529..50967543,-	p@chr22:50967529..50967543,-	1.48823	6.97287	7.38016	0.297262	6.10673
chr1:231666076..231666093,+	p@chr1:231666076..231666093,+	1.48823	1.73751	0.85245	0	0.635021
chr1:198611011..198611039,+	p@chr1:198611011..198611039,+	1.48823	27.0853	5.1147	0	2.42758
chr3:121717960..121717981,+	p@chr3:121717960..121717981,+	1.47879	32.1616	4.58766	0	0.781514
chr1:169862748..169862782,-	p@chr1:169862748..169862782,-	1.47879	8.27688	6.39337	0	5.52116
chr12:121570551..121570568,-	p@chr12:121570551..121570568,-	1.47879	12.5336	1.97911	0	1.84284
chr7:128578070..128578077,+	p3@IRF5	1.46761	8.86521	7.97855	1.08461	5.59354
chr2:68623966..68623979,+	p@chr2:68623966..68623979,+	1.46761	14.6619	4.68847	1.40403	2.89892
chr20:39212413..39212433,-	p@chr20:39212413..39212433,-	1.46761	12.6585	1.7049	0	0.657109
chr5:100112340..100112372,+	p@chr5:100112340..100112372,+	1.46027	31.2157	13.6392	0	7.17964
chr4:40434850..40434864,-	p@chr4:40434850..40434864,-	1.44653	4.09857	4.94777	1.35577	3.52326
chr7:139601468..139601472,+	p@chr7:139601468..139601472,+	1.42506	8.47039	1.27867	0	0.985403
chr5:156536289..156536291,+	p@chr5:156536289..156536291,+	1.42506	2.83779	1.79517	0.271154	1.14172
chr20:47526947..47526954,-	p@chr20:47526947..47526954,-	1.42506	70.9664	23.4424	0	22.3177
chr5:169755022..169755030,+	p@chr5:169755022..169755030,+	1.40381	6.73951	1.7049	0	1.62549
chr5:169702394..169702401,-	p@chr5:169702394..169702401,-	1.40381	2.58923	1.19678	0.468009	1.14172
chr4:40588869..40588887,-	p@chr4:40588869..40588887,-	1.40381	5.43909	6.8196	0.364445	4.85317
chr4:154598331..154598342,-	p@chr4:154598331..154598342,-	1.40381	9.22281	1.7049	0	1.57346
chr22:31629100..31629115,-	p@chr22:31629100..31629115,-	1.40381	109.728	10.6556	0.234004	2.42659
chr1:185389927..185389945,-	p@chr1:185389927..185389945,-	1.40381	5.6054	1.7049	0	0.393364
chr19:54830498..54830507,+	p@chr19:54830498..54830507,+	1.40381	10.1008	0.426225	0	0.191505
chr19:4559572..4559583,-	p5@SEMA6B	1.40381	22.7983	21.4403	0.271154	12.7596
chr17:76356516..76356556,+	p@chr17:76356516..76356556,+	1.40381	23.6174	8.5245	0	8.24722
chr17:76354510..76354534,-	p@chr17:76354510..76354534,-	1.40381	14.0799	3.29851	0.148631	2.42659
chr17:72606426..72606437,-	p@chr17:72606426..72606437,-	1.40381	14.3859	5.58498	0.148631	4.85317
chr11:2290515..2290527,-	p@chr11:2290515..2290527,-	1.40381	35.6957	9.17533	0	7.2676
chr5:169697858..169697883,-	p@chr5:169697858..169697883,-	1.39242	26.1284	29.5206	1.08461	7.55752
chr2:219260100..219260114,+	p@chr2:219260100..219260114,+	1.35159	6.02375	2.1941	1.17002	1.74478
chr1:212687665..212687673,+	p@chr1:212687665..212687673,+	1.34794	5.12321	3.4098	0	2.64513
chr19:36404657..36404661,-	p@chr19:36404657..36404661,-	1.34794	6.45485	2.96866	0.492434	2.58018
chr8:39801503..39801516,-	p@chr8:39801503..39801516,-	1.30207	12.1474	1.7049	0	1.03473
chr8:126322189..126322202,+	p@chr8:126322189..126322202,+	1.30207	27.6684	7.24582	0	4.85317
chr6:18260927..18260936,+	p@chr6:18260927..18260936,+	1.30207	7.09447	3.78981	0.271154	2.42659
chr6:146678945..146678956,-	p@chr6:146678945..146678956,-	1.30207	7.36555	0.989554	0	0.985403
chr6:144509089..144509105,+	p6@STX11	1.30207	5.27622	5.54092	0.246217	4.74855
chr5:131831171..131831213,-	p@chr5:131831171..131831213,-	1.30207	8.0404	3.78981	0	2.42659
chr4:84101517..84101526,-	p@chr4:84101517..84101526,-	1.30207	8.54448	0.329851	0	0.242584
chr3:183093835..183093856,+	p@chr3:183093835..183093856,+	1.30207	7.6521	1.27867	0	0.726991
chr2:70224660..70224676,+	p@chr2:70224660..70224676,+	1.30207	17.4468	4.28807	0	3.01525
chr22:31626821..31626846,+	p@chr22:31626821..31626846,+	1.30207	37.3642	8.95072	0	4.32701
chr1:28501254..28501271,-	p@chr1:28501254..28501271,-	1.30207	8.98632	4.58766	0.738651	1.88938
chr1:15584878..15584887,+	p@chr1:15584878..15584887,+	1.30207	4.96613	2.98357	0.542307	2.42659
chr19:54711608..54711620,-	p10@RPS9	1.30207	11.7214	0.989554	0	0.560509
chr19:36404746..36404773,+	p@chr19:36404746..36404773,+	1.30207	22.786	3.78981	0.813461	3.40088
chr17:76382704..76382727,+	p@chr17:76382704..76382727,+	1.30207	21.7189	10.2294	0	7.27976
chr14:103585328..103585344,-	p@chr14:103585328..103585344,-	1.30207	7.09447	2.55735	0	0.928897
chr10:64378092..64378105,+	p@chr10:64378092..64378105,+	1.30207	7.09447	2.79249	0	2.42659
chr1:198609524..198609535,+	p@chr1:198609524..198609535,+	1.27865	1.56445	2.13112	0	0.547364
chr2:69056793..69056800,+	p@chr2:69056793..69056800,+	1.27563	3.47502	1.27867	0	1.18009
chr1:223904501..223904516,+	p@chr1:223904501..223904516,+	1.27563	14.5296	3.19142	0	2.64513
chr13:111174556..111174571,+	p@chr13:111174556..111174571,+	1.27563	13.5426	2.98357	0.148631	1.84284
chrX:56589703..56589717,+	p5@UBQLN2	1.26753	9.38669	6.39337	0.492434	4.85317
chr14:100820060..100820076,-	p@chr14:100820060..100820076,-	1.26753	10.3569	10.1726	0.468009	6.7374
chr9:115888094..115888107,+	p@chr9:115888094..115888107,+	1.25795	112.287	18.3277	0	16.9861
chr15:86098566..86098569,+	p89@AKAP13	1.23561	1.00499	0.85245	0.246217	0.659842
chrX:40030956..40030968,-	p@chrX:40030956..40030968,-	1.20327	6.53247	5.54092	0	1.54816
chr7:30224747..30224759,-	p@chr7:30224747..30224759,-	1.20327	25.405	0.997318	0	0.985403
chr6:106552921..106552933,+	p@chr6:106552921..106552933,+	1.20327	4.01998	4.58766	0.246217	2.05677
chr3:121723944..121723977,-	p@chr3:121723944..121723977,-	1.20327	22.7023	2.63881	0	2.42659
chr2:68623101..68623109,+	p@chr2:68623101..68623109,+	1.20327	6.32923	2.55735	0.364445	1.62549
chr2:58339774..58339779,-	p@chr2:58339774..58339779,-	1.20327	47.443	6.59703	0	5.68921
chr22:17724603..17724625,+	p@chr22:17724603..17724625,+	1.20327	28.2691	2.98357	0.246217	2.16743
chr20:5037651..5037671,-	p@chr20:5037651..5037671,-	1.20327	20.1986	5.96715	0.492434	5.96133
chr20:2280034..2280046,-	p@chr20:2280034..2280046,-	1.20327	19.547	4.26225	0	3.15359
chr1:33448758..33448792,-	p@chr1:33448758..33448792,-	1.20327	13.1616	2.79249	0	1.53317
chr1:206688246..206688263,-	p@chr1:206688246..206688263,-	1.20327	19.1551	6.39337	0	4.85317
chr1:203273760..203273784,-	p1@ENST00000425698	1.20327	9.49387	2.55735	0.148631	1.46151
chr1:153362666..153362679,+	p@chr1:153362666..153362679,+	1.20327	4.88101	3.29851	0	2.70529
chr18:3449720..3449749,+	p2@TGIF1	1.20327	53.1913	45.4777	0.738651	32.2637
chr17:80279964..80279979,-	p@chr17:80279964..80279979,-	1.20327	11.22	11.5448	0.297262	7.92969
chr17:19656390..19656428,-	p@chr17:19656390..19656428,-	1.20327	24.7115	5.58498	0.297262	5.51653
chr16:55868028..55868033,-	p@chr16:55868028..55868033,-	1.20327	10.7377	2.59303	0	2.42659
chr16:31896481..31896487,+	p@chr16:31896481..31896487,+	1.20327	7.53746	3.78981	0.297262	2.77545
chr14:91709732..91709754,-	p@chr14:91709732..91709754,-	1.20327	14.2203	5.1147	0	2.85274
chr12:127721779..127721796,-	p@chr12:127721779..127721796,-	1.20327	9.93225	1.27867	0	1.17287
chr11:36399308..36399312,+	p10@PRR5L	1.20327	6.6215	6.38284	0.271154	2.80254
chr11:121289627..121289644,+	p@chr11:121289627..121289644,+	1.20327	11.511	7.67205	0	7.42447
chr10:95196127..95196138,+	p@chr10:95196127..95196138,+	1.20327	4.96613	1.59571	0	1.23853
chr10:64449585..64449598,-	p@chr10:64449585..64449598,-	1.20327	21.2834	3.83602	0	2.42659
chr3:107318229..107318239,+	p17@BBX	1.1935	15.1349	11.9678	0.813461	2.42659
chr11:85248363..85248378,+	p@chr11:85248363..85248378,+	1.1935	51.4969	36.2291	0	9.70634
chr4:82380510..82380522,-	p@chr4:82380510..82380522,-	1.14005	15.9834	5.96715	0.364445	3.09521
chr4:40556161..40556172,-	p@chr4:40556161..40556172,-	1.14005	4.72964	4.26225	0.738651	1.75849
chr2:204853793..204853818,+	p@chr2:204853793..204853818,+	1.14005	12.77	3.19142	0	1.84284
chr1:11851007..11851028,-	p@chr1:11851007..11851028,-	1.14005	14.6015	5.27762	0	2.42659
chr16:50706501..50706527,-	p@chr16:50706501..50706527,-	1.12508	14.6015	12.7657	0.445893	4.39049
chr10:90611647..90611656,-	p6@ANKRD22	1.12508	15.6078	15.7703	0	4.85515
chr7:143073510..143073514,-	p@chr7:143073510..143073514,-	1.12329	5.8641	2.98357	0.542307	1.96682
chr20:47389024..47389043,-	p@chr20:47389024..47389043,-	1.12329	5.1147	2.98357	0	2.36019
chr8:59507235..59507250,-	p12@NSMAF	1.10799	75.1286	9.37479	0.234004	5.66814
chr8:56919270..56919285,-	p@chr8:56919270..56919285,-	1.10799	3.79755	3.83602	0.364445	0.774022
chr8:39809777..39809787,+	p@chr8:39809777..39809787,+	1.10799	16.7725	0.989554	0	0.784712
chr8:23399219..23399235,+	p13@SLC25A37	1.10799	8.12559	5.1147	0	4.08113
chr8:20058362..20058393,-	p@chr8:20058362..20058393,-	1.10799	42.3303	8.24628	0.148631	7.27976
chr7:77058389..77058409,+	p@chr7:77058389..77058409,+	1.10799	10.1687	3.62836	0	2.42659
chr7:47514963..47514978,+	p@chr7:47514963..47514978,+	1.10799	10.8594	3.59035	0.492434	2.533
chr7:4660172..4660213,-	p@chr7:4660172..4660213,-	1.10799	15.6445	9.37479	0.492434	7.65603
chr7:130742215..130742227,+	p@chr7:130742215..130742227,+	1.10799	18.4611	1.97911	0	1.26081
chr6:46740639..46740646,+	p@chr6:46740639..46740646,+	1.10799	46.0323	2.39356	0	1.4555
chr6:41196684..41196696,+	p4@TREML4	1.10799	9.99762	1.97911	0.468009	0.985403
chr6:30749521..30749534,+	p4@HCG20	1.10799	11.3926	0.797855	0.148631	0.574266
chr6:146134645..146134679,+	p@chr6:146134645..146134679,+	1.10799	15.4677	2.13112	0	1.53317
chr6:135388372..135388401,+	p@chr6:135388372..135388401,+	1.10799	12.4108	0.329851	0	0.145398
chr6:111435084..111435095,-	p@chr6:111435084..111435095,-	1.10799	7.38137	1.39625	0	0.812744
chr6:106603418..106603436,-	p@chr6:106603418..106603436,-	1.10799	85.5232	40.4911	0	16.9861
chr6:106574001..106574005,-	p@chr6:106574001..106574005,-	1.10799	10.6446	4.78713	0	2.42659
chr5:95482577..95482586,-	p@chr5:95482577..95482586,-	1.10799	10.3118	2.79249	0	1.08891
chr5:169764478..169764484,-	p@chr5:169764478..169764484,-	1.10799	15.9164	6.78176	0	3.68567
chr5:130824396..130824407,+	p@chr5:130824396..130824407,+	1.10799	27.2525	0.85245	0.246217	0.812744
chr5:126084088..126084106,+	p@chr5:126084088..126084106,+	1.10799	7.80391	4.18874	0	1.90821
chr4:80998121..80998147,+	p@chr4:80998121..80998147,+	1.10799	30.2697	3.59035	0.468009	2.42659
chr4:40207326..40207340,+	p@chr4:40207326..40207340,+	1.10799	29.3238	7.24582	0.246217	1.79767
chr4:185297016..185297022,-	p@chr4:185297016..185297022,-	1.10799	25.1664	1.19678	0	1.17287
chr4:184909413..184909431,+	p@chr4:184909413..184909431,+	1.10799	23.5698	19.1485	1.04042	13.2012
chr4:154576316..154576325,+	p@chr4:154576316..154576325,+	1.10799	5.51398	1.99464	0.492434	1.12102
chr3:46253838..46253871,+	p@chr3:46253838..46253871,+	1.10799	9.62787	2.55735	0	2.42659
chr3:46150615..46150632,+	p@chr3:46150615..46150632,+	1.10799	5.64691	4.94777	0	2.42659
chr3:18787228..18787242,+	p1@ENST00000453361	1.10799	131.26	3.19142	0.271154	2.95621
chr3:187456282..187456291,+	p@chr3:187456282..187456291,+	1.10799	4.72964	1.79517	0	1.53317
chr3:183089068..183089102,-	p@chr3:183089068..183089102,-	1.10799	13.4677	1.7049	0	0.985403
chr3:172310204..172310216,+	p@chr3:172310204..172310216,+	1.10799	11.3182	1.97911	0	1.62549
chr3:13041181..13041191,+	p@chr3:13041181..13041191,+	1.10799	9.12193	2.55735	0.234004	2.42758
chr3:121723932..121723943,-	p@chr3:121723932..121723943,-	1.10799	16.5538	1.39625	0	0.812744
chr3:121723906..121723915,-	p@chr3:121723906..121723915,-	1.10799	5.91206	1.7049	0	1.54804
chr3:119289288..119289299,+	p@chr3:119289288..119289299,+	1.10799	5.0634	0.659703	0	0.393364
chr2:58335377..58335391,+	p@chr2:58335377..58335391,+	1.10799	107.435	4.94777	0	4.87646
chr2:162181688..162181694,+	p@chr2:162181688..162181694,+	1.10799	23.7347	1.27867	0	0.985403
chr2:161934678..161934685,+	p@chr2:161934678..161934685,+	1.10799	8.98632	2.13112	0	1.14394
chr22:37374146..37374159,-	p@chr22:37374146..37374159,-	1.10799	10.8782	3.98927	0	3.31882
chr22:31608307..31608316,+	p5@LIMK2	1.10799	6.32923	8.09827	0	2.44062
chr21:39655249..39655260,+	p@chr21:39655249..39655260,+	1.10799	29.5603	2.79249	0	2.42659
chr21:30610014..30610027,+	p@chr21:30610014..30610027,+	1.10799	5.20261	5.93732	0	1.4555
chr21:30554515..30554531,-	p@chr21:30554515..30554531,-	1.10799	13.2339	6.59703	0	2.3012
chr20:52516486..52516507,+	p@chr20:52516486..52516507,+	1.10799	15.1349	2.98357	0	2.61712
chr20:5070936..5070953,-	p@chr20:5070936..5070953,-	1.10799	12.0599	4.28807	0	3.68567
chr20:3993560..3993585,+	p@chr20:3993560..3993585,+	1.10799	9.69577	3.83602	0	0.812744
chr1:89873193..89873207,+	p3@GBP1P1	1.10799	28.4338	28.9833	0	8.23672
chr1:89817828..89817846,+	p@chr1:89817828..89817846,+	1.10799	25.0671	5.96715	0	2.39483
chr1:89664712..89664727,+	p@chr1:89664712..89664727,+	1.10799	21.9928	5.27762	0	4.85317
chr1:247522654..247522665,+	p@chr1:247522654..247522665,+	1.10799	3.9094	2.13112	0	0.786729
chr1:221274099..221274112,+	p@chr1:221274099..221274112,+	1.10799	28.8508	4.28807	0	2.42659
chr1:221219790..221219806,+	p@chr1:221219790..221219806,+	1.10799	35.4723	11.5689	0.297262	2.50634
chr1:212661739..212661745,-	p@chr1:212661739..212661745,-	1.10799	23.0161	5.96715	0	3.88134
chr1:204380430..204380446,-	p9@PPP1R15B	1.10799	17.5923	14.9598	0.271154	11.6103
chr1:179263339..179263344,-	p@chr1:179263339..179263344,-	1.10799	3.01498	1.27867	0	0.613598
chr1:108606619..108606634,+	p@chr1:108606619..108606634,+	1.10799	11.5534	0.659703	0	0.349842
chr19:1133188..1133199,-	p@chr19:1133188..1133199,-	1.10799	5.20261	3.95822	0	1.2272
chr18:9083922..9083935,-	p@chr18:9083922..9083935,-	1.10799	22.4688	4.26225	0	1.96682
chr18:5466405..5466418,-	p@chr18:5466405..5466418,-	1.10799	17.439	4.3882	0.148631	3.85411
chr18:30726072..30726086,-	p@chr18:30726072..30726086,-	1.10799	17.0092	0.659703	0	0.435543
chr17:78330735..78330738,+	p@chr17:78330735..78330738,+	1.10799	3.1289	2.99195	0.246217	2.42659
chr17:76380437..76380446,+	p@chr17:76380437..76380446,+	1.10799	7.80391	1.99464	0	0.767659
chr17:57864343..57864350,+	p@chr17:57864343..57864350,+	1.10799	10.6417	4.58766	0.445893	1.72215
chr17:46080045..46080056,-	p@chr17:46080045..46080056,-	1.10799	17.2089	9.17533	0.542307	7.55752
chr17:32569911..32569924,+	p@chr17:32569911..32569924,+	1.10799	12.5494	0.797855	0.148631	0.774081
chr16:89785781..89785796,-	p8@C16orf7	1.10799	14.96	7.38016	0.246217	2.51095
chr16:79415034..79415049,-	p@chr16:79415034..79415049,-	1.10799	24.8306	5.54092	0	2.42758
chr16:53133756..53133758,-	p@chr16:53133756..53133758,-	1.10799	1.84139	0.997318	0	0.786729
chr15:51177565..51177582,-	p@chr15:51177565..51177582,-	1.10799	12.7867	3.78981	0.148631	1.97081
chr15:45875981..45876000,-	p@chr15:45875981..45876000,-	1.10799	15.5354	6.78176	0	2.42659
chr14:95607008..95607052,+	p@chr14:95607008..95607052,+	1.10799	17.2632	2.79249	0.364445	1.84284
chr13:43507437..43507449,-	p@chr13:43507437..43507449,-	1.10799	7.28621	3.98927	0.738651	2.65506
chr13:32890201..32890222,+	p5@BRCA2	1.10799	35.2359	20.4588	0.492434	14.8489
chr12:89551022..89551050,+	p@chr12:89551022..89551050,+	1.10799	17.7362	3.95822	0.364445	3.54028
chr12:6455086..6455117,-	p@chr12:6455086..6455117,-	1.10799	5.21253	3.19142	0	2.58018
chr12:6442318..6442341,-	p10@TNFRSF1A	1.10799	21.2845	24.721	0.364445	5.52851
chr12:56046384..56046387,+	p@chr12:56046384..56046387,+	1.10799	9.54745	0.989554	0	0.365289
chr12:27106669..27106672,+	p10@FGFR1OP2	1.10799	3.78372	1.99464	0	1.18009
chr11:59540030..59540063,+	p@chr11:59540030..59540063,+	1.10799	12.0606	10.6556	0	4.39049
chr11:113061118..113061143,-	p@chr11:113061118..113061143,-	1.10799	21.1198	4.61792	0.364445	3.68567
chr10:95195945..95195957,-	p@chr10:95195945..95195957,-	1.10799	27.4319	4.26225	0	2.42659
chr10:90618475..90618487,+	p@chr10:90618475..90618487,+	1.10799	34.2899	4.94777	0	0.717873
chr10:81048292..81048324,+	p@chr10:81048292..81048324,+	1.10799	15.1135	10.2294	0	9.4469
chr10:105668153..105668160,-	p@chr10:105668153..105668160,-	1.10799	9.78154	11.8746	0.594525	7.66583
chr21:30565627..30565638,+	p4@LINC00189	1.09598	3.70051	5.60747	0	2.64513
chr14:53575883..53575905,+	p@chr14:53575883..53575905,+	1.09598	11.3511	2.96866	0	2.58018
chr8:90797218..90797223,+	p@chr8:90797218..90797223,+	1.08505	8.91846	3.83602	0	1.17287
chr8:126245115..126245142,-	p@chr8:126245115..126245142,-	1.08505	17.9726	4.26225	0	1.91915
chr5:147565828..147565852,-	p@chr5:147565828..147565852,-	1.08505	42.8356	0.989554	0.148631	0.485168
chr4:169381011..169381020,-	p@chr4:169381011..169381020,-	1.08505	26.6324	6.5823	0.492434	4.48809
chr3:23788287..23788300,+	p@chr3:23788287..23788300,+	1.08505	11.7091	1.27867	0	1.12102
chr2:74433515..74433538,+	p2@MTHFD2	1.08505	15.6078	7.18069	0	4.379
chr2:42326741..42326776,-	p@chr2:42326741..42326776,-	1.08505	10.4052	2.55735	0.234004	1.3014
chr22:36753224..36753258,+	p@chr22:36753224..36753258,+	1.08505	7.38442	0.797855	0	0.786729
chr21:30554222..30554245,-	p@chr21:30554222..30554245,-	1.08505	29.7968	5.98391	0	1.90146
chr18:43830688..43830708,+	p@chr18:43830688..43830708,+	1.08505	28.1652	5.1147	0	2.42659
chr18:3449695..3449712,+	p9@TGIF1	1.08505	18.1246	14.7603	0.738651	13.9814
chr14:91709827..91709840,-	p@chr14:91709827..91709840,-	1.08505	5.37937	3.59035	0	1.21292
chr14:61946035..61946051,+	p@chr14:61946035..61946051,+	1.08505	2.6013	0.85245	0	0.560509
chr12:89551241..89551250,+	p@chr12:89551241..89551250,+	1.08505	7.95818	0.85245	0	0.812744
chr7:92747245..92747252,-	p3@SAMD9	1.06302	10.7597	5.38552	0.364445	2.65506
chr1:206738267..206738273,+	p@chr1:206738267..206738273,+	1.06302	3.16462	2.55735	0.728891	1.35425
chr18:12839165..12839180,+	p@chr18:12839165..12839180,+	1.06302	29.0873	8.5245	0	7.42447
chr10:82295589..82295603,+	p@chr10:82295589..82295603,+	1.06302	9.22179	4.98659	0	2.42659
chr1:154422387..154422390,+	p@chr1:154422387..154422390,+	1.05628	14.8237	9.77372	0.445893	8.4331
chr16:50706590..50706610,-	p@chr16:50706590..50706610,-	1.05628	22.9452	15.1592	0.738651	4.85317
chr13:43544804..43544814,-	p@chr13:43544804..43544814,-	1.05628	7.30076	7.67205	0.246217	5.11798
chr10:90611619..90611637,-	p3@ANKRD22	1.05628	47.7569	41.77	0	2.48083
chr1:31390803..31390807,-	p@chr1:31390803..31390807,-	1.04829	7.09447	2.13112	0	0.276284
chrX:30656774..30656785,+	p@chrX:30656774..30656785,+	1.01096	2.38908	0.85245	0	0.786729
chr8:602014..602028,+	p@chr8:602014..602028,+	1.01096	10.6423	2.63881	0	1.18009
chr9:621709..621720,+	p@chr9:621709..621720,+	1.00272	15.3194	2.13112	0	0.466657
chr8:20094845..20094867,+	p@chr8:20094845..20094867,+	1.00272	21.3808	12.7657	0	2.42659
chr8:20046722..20046733,-	p@chr8:20046722..20046733,-	1.00272	15.8231	3.59035	0	2.42659
chr6:6857025..6857037,+	p@chr6:6857025..6857037,+	1.00272	8.90474	5.1147	0.542307	2.79677
chr6:6856990..6857002,+	p@chr6:6856990..6857002,+	1.00272	13.0642	5.58498	0.445893	3.09632
chr5:147566217..147566233,+	p@chr5:147566217..147566233,+	1.00272	39.7909	1.27867	0	0.812744
chr13:32889494..32889505,-	p4@ZAR1L	1.00272	4.49316	1.97911	0	1.39624
chr10:90612844..90612852,-	p@chr10:90612844..90612852,-	1.00272	8.74984	0.989554	0	0.59079
chr21:40383158..40383170,+	p@chr21:40383158..40383170,+	0.994583	18.4123	9.97318	0	7.42447
chr1:89735274..89735282,-	p4@GBP5	0.994583	16.1108	12.5343	0	9.59629
chr16:3304314..3304318,-	p@chr16:3304314..3304318,-	0.994583	5.8917	4.78713	0	2.03558
chr14:103592831..103592848,+	p12@TNFAIP2	0.994583	10.7803	5.54092	0.246217	4.85317
chr6:133073643..133073651,-	p@chr6:133073643..133073651,-	0.964354	1.74126	2.96866	0.738651	1.16319
chr5:139641680..139641700,+	p@chr5:139641680..139641700,+	0.964354	10.2294	2.55735	0	1.94067
chr2:231084820..231084836,-	p5@SP110	0.964354	18.9559	30.7174	0.364445	11.342
chr20:5070915..5070933,-	p@chr20:5070915..5070933,-	0.964354	16.203	4.61792	0	2.42758
chr19:7556002..7556030,-	p@chr19:7556002..7556030,-	0.964354	19.2949	12.1673	0	10.9584
chr15:86087177..86087184,-	p@chr15:86087177..86087184,-	0.964354	40.4385	17.9014	0	3.41493
chr10:20115956..20115967,+	p@chr10:20115956..20115967,+	0.901061	10.4251	2.13112	0	1.88938
chrX:117859010..117859046,+	p@chrX:117859010..117859046,+	0.898629	6.14854	2.13112	0.364445	1.79504
chr1:182118566..182118579,-	p@chr1:182118566..182118579,-	0.898629	14.7048	3.59035	0.148631	3.14691
chr9:132106032..132106042,-	p@chr9:132106032..132106042,-	0.868043	7.43295	3.95822	0	3.02301
chr7:114571308..114571315,-	p@chr7:114571308..114571315,-	0.868043	5.13486	0.989554	0	0.253098
chr6:158447801..158447810,+	p@chr6:158447801..158447810,+	0.868043	6.77928	2.30896	0.542307	1.90146
chr4:10034347..10034352,-	p@chr4:10034347..10034352,-	0.868043	13.6829	7.25673	0	1.3414
chr2:25872886..25872908,+	p@chr2:25872886..25872908,+	0.868043	16.7902	5.1147	0.246217	4.85317
chr2:127934654..127934665,+	p@chr2:127934654..127934665,+	0.868043	6.2578	3.78981	0	2.42659
chr21:30671800..30671810,+	p21@BACH1	0.868043	7.33095	6.39337	0	3.92071
chr20:25299404..25299410,+	p@chr20:25299404..25299410,+	0.868043	4.86705	2.1941	0.148631	1.84284
chr1:45273671..45273687,+	p3@BTBD19	0.868043	23.8908	6.39337	0	4.85317
chr1:36851429..36851436,-	p21@STK40	0.868043	7.38137	4.18874	0.271154	4.15664
chr1:159859865..159859868,-	p@chr1:159859865..159859868,-	0.868043	28.3574	5.54092	0	3.01525
chr19:6803239..6803247,-	p@chr19:6803239..6803247,-	0.868043	9.34233	1.27867	0.234004	0.985403
chr16:85942631..85942635,+	p5@IRF8	0.868043	6.2578	5.96715	0.297262	2.79677
chr12:62658737..62658764,+	p@chr12:62658737..62658764,+	0.868043	29.1145	4.3882	0.148631	2.80254
chr11:61447622..61447639,+	p3@DAGLA	0.868043	10.7803	6.5823	0.364445	6.42389
chr11:113059499..113059506,+	p@chr11:113059499..113059506,+	0.868043	15.4916	3.39088	0.271154	1.84284
chr10:64374806..64374819,+	p@chr10:64374806..64374819,+	0.868043	21.9928	3.19142	0	1.42769
chr8:97669961..97669970,+	p@chr8:97669961..97669970,+	0.855038	0.645485	0.426225	0	0.393364
chr14:100833611..100833623,-	p@chr14:100833611..100833623,-	0.855038	10.0692	5.18606	0.148631	4.32763
chr13:43527382..43527387,-	p@chr13:43527382..43527387,-	0.855038	13.9242	5.54092	0.492434	4.28409
chr9:36141910..36141928,+	p@chr9:36141910..36141928,+	0.850417	8.19714	5.58498	0.271154	4.85317
chr3:122283621..122283636,-	p3@PARP9	0.850417	14.08	7.18069	0.271154	4.85317
chr2:146440453..146440457,-	p@chr2:146440453..146440457,-	0.850417	14.1889	1.31941	0	0.485168
chr22:50981139..50981148,-	p@chr22:50981139..50981148,-	0.850417	5.43909	2.13112	0.148631	1.21292
chr1:89820080..89820089,+	p@chr1:89820080..89820089,+	0.850417	17.7362	6.92688	0	2.42659
chr19:36398208..36398215,-	p@chr19:36398208..36398215,-	0.850417	4.14133	2.63881	0.364445	2.39483
chr3:122399724..122399729,+	p18@PARP14	0.845021	8.27688	5.1147	0.297262	2.64343
chr2:120989941..120989974,-	p@chr2:120989941..120989974,-	0.845021	149.93	83.1138	0.364445	16.9861
chr1:218642361..218642366,+	p@chr1:218642361..218642366,+	0.845021	5.64691	0.989554	0	0.393364
chr1:206688376..206688387,+	p@chr1:206688376..206688387,+	0.845021	6.85798	2.55735	0	2.42659
chr16:75681222..75681232,+	p13@TERF2IP	0.845021	6.38502	11.5081	0.271154	2.42758
chr11:78135483..78135488,-	p@chr11:78135483..78135488,-	0.845021	14.5105	0.989554	0	0.767659
chr8:16220564..16220569,+	p@chr8:16220564..16220569,+	0.838635	7.09447	1.79517	0	0.204154
chr10:129846762..129846773,+	p@chr10:129846762..129846773,+	0.803628	4.13695	1.27867	0	0.786729
chr8:20056045..20056053,-	p@chr8:20056045..20056053,-	0.802178	20.6235	7.18069	0.271154	1.44729
chr6:2841100..2841128,-	p1@AB590702	0.802178	3.11411	1.19678	0	1.08804
chr6:143023921..143023932,+	p@chr6:143023921..143023932,+	0.802178	6.6215	5.78445	0	1.54227
chr6:138044067..138044079,+	p@chr6:138044067..138044079,+	0.802178	18.3548	1.19678	0	1.18009
chr5:169701329..169701349,-	p@chr5:169701329..169701349,-	0.802178	7.68482	6.8196	0.297262	4.85317
chr5:169693893..169693904,-	p@chr5:169693893..169693904,-	0.802178	6.53247	4.18874	0.271154	2.42659
chr3:146262605..146262617,+	p@chr3:146262605..146262617,+	0.802178	10.4052	3.4098	0.234004	2.24203
chr2:68623195..68623206,+	p@chr2:68623195..68623206,+	0.802178	7.67205	1.97911	0.743156	1.44946
chr2:26220678..26220701,-	p@chr2:26220678..26220701,-	0.802178	20.9918	3.39088	0	2.42659
chr2:243040889..243040908,+	p@chr2:243040889..243040908,+	0.802178	14.7311	3.39088	0.364445	3.36286
chr22:31644047..31644049,+	p8@LIMK2	0.802178	6.90462	3.29851	0.246217	2.94848
chr22:31618776..31618780,+	p@chr22:31618776..31618780,+	0.802178	4.17186	1.27867	0	0.982827
chr1:33405265..33405286,-	p@chr1:33405265..33405286,-	0.802178	44.3065	14.7603	0	7.27976
chr1:33404026..33404042,-	p@chr1:33404026..33404042,-	0.802178	9.34233	6.8196	0	2.42659
chr1:221271084..221271091,-	p@chr1:221271084..221271091,-	0.802178	5.81559	0.598391	0	0.393364
chr1:206680321..206680334,+	p@chr1:206680321..206680334,+	0.802178	8.27688	5.54092	0	1.97765
chr1:13920621..13920638,+	p@chr1:13920621..13920638,+	0.802178	8.27688	3.83602	0	2.42659
chr17:54991341..54991346,-	p9@TRIM25	0.802178	18.6997	13.5635	0	2.42659
chr13:99127832..99127863,-	p@chr13:99127832..99127863,-	0.802178	51.0122	26.9276	0	26.4417
chr12:29935704..29935716,+	p@chr12:29935704..29935716,+	0.802178	6.42776	5.58498	0	3.28481
chr11:61793114..61793125,-	p@chr11:61793114..61793125,-	0.802178	4.72964	1.7049	0	1.57346
chr11:36432821..36432824,-	p@chr11:36432821..36432824,-	0.802178	4.34378	4.26225	0	0.773289
chr1:10475694..10475736,+	p@chr1:10475694..10475736,+	0.7863	111.078	12.7657	0.246217	8.31327
chr12:56752893..56752938,+	p@chr12:56752893..56752938,+	0.7863	8.86095	4.68847	0.246217	2.58018
chr17:57870826..57870837,+	p@chr17:57870826..57870837,+	0.750884	7.28621	3.78981	0.246217	2.47177
chr3:146262637..146262660,-	p7@PLSCR1	0.730657	14.6723	11.8746	0.492434	11.7068
chr8:97669948..97669957,+	p@chr8:97669948..97669957,+	0.673972	0.67417	0.426225	0	0.383829
chr4:24981425..24981442,+	p@chr4:24981425..24981442,+	0.673972	8.27688	3.29851	0.148631	2.79677
chr3:187841231..187841242,+	p@chr3:187841231..187841242,+	0.673972	8.03599	0.989554	0	0.435543
chr22:28797268..28797274,+	p@chr22:28797268..28797274,+	0.673972	6.95004	2.55735	0	0.773802
chr21:39661931..39661942,+	p@chr21:39661931..39661942,+	0.673972	8.27688	2.13112	0	1.84284
chr9:110711452..110711457,-	p@chr9:110711452..110711457,-	0.651033	12.0661	0.426225	0	0.290796
chr8:126286343..126286368,+	p@chr8:126286343..126286368,+	0.651033	7.09447	4.26225	0.148631	1.97029
chr7:73645637..73645645,+	p@chr7:73645637..73645645,+	0.651033	0.449447	0.329851	0	0.309632
chr6:6858899..6858914,-	p@chr6:6858899..6858914,-	0.651033	10.2079	5.78445	0.542307	2.42659
chr6:6695257..6695262,-	p@chr6:6695257..6695262,-	0.651033	22.0298	30.119	0.234004	10.2472
chr6:160136285..160136301,-	p@chr6:160136285..160136301,-	0.651033	4.82644	1.7049	0	1.61277
chr6:143023947..143023956,+	p@chr6:143023947..143023956,+	0.651033	5.67557	2.59303	0	1.3014
chr5:75769654..75769664,-	p@chr5:75769654..75769664,-	0.651033	10.9116	0.329851	0	0.242584
chr5:55160483..55160494,+	p@chr5:55160483..55160494,+	0.651033	13.5586	6.18337	0	4.32763
chr5:55160233..55160244,+	p@chr5:55160233..55160244,+	0.651033	10.3012	7.38016	0	4.85317
chr5:130715394..130715417,-	p@chr5:130715394..130715417,-	0.651033	16.0808	2.55735	0	2.42659
chr4:154576816..154576826,-	p@chr4:154576816..154576826,-	0.651033	10.1008	1.19678	0	0.985403
chr2:25789829..25789834,+	p@chr2:25789829..25789834,+	0.651033	5.91206	2.1941	0	0.773802
chr20:25291585..25291599,+	p@chr20:25291585..25291599,+	0.651033	11.2711	8.57694	0.445893	7.42447
chr1:89736434..89736439,-	p5@GBP5	0.651033	14.08	9.37694	0.234004	2.50634
chr1:89664677..89664690,+	p@chr1:89664677..89664690,+	0.651033	6.85798	2.96866	0.271154	1.29557
chr1:25362605..25362625,+	p@chr1:25362605..25362625,+	0.651033	14.6015	5.98391	0	4.85317
chr1:185409524..185409536,+	p@chr1:185409524..185409536,+	0.651033	12.2971	2.98357	0	2.42659
chr1:184122022..184122031,+	p@chr1:184122022..184122031,+	0.651033	16.7725	0.598391	0.148631	0.533035
chr1:159820031..159820037,+	p@chr1:159820031..159820037,+	0.651033	43.4749	2.96866	0	2.42659
chr1:158980445..158980454,+	p@chr1:158980445..158980454,+	0.651033	5.20261	2.59303	0	1.12102
chr19:55118567..55118578,+	p@chr19:55118567..55118578,+	0.651033	11.0766	8.09827	0.148631	4.85317
chr19:3180462..3180482,-	p@chr19:3180462..3180482,-	0.651033	4.69335	2.96866	0.468009	2.42758
chr17:8124665..8124678,+	p@chr17:8124665..8124678,+	0.651033	5.46616	5.98391	0.364445	3.43182
chr17:76377496..76377519,-	p@chr17:76377496..76377519,-	0.651033	50.605	14.4916	0	4.85317
chr17:40306305..40306322,-	p@chr17:40306305..40306322,-	0.651033	7.60161	6.8196	0	2.61712
chr17:28019443..28019454,+	p@chr17:28019443..28019454,+	0.651033	13.6263	6.78176	0	2.42659
chr17:21034540..21034546,-	p@chr17:21034540..21034546,-	0.651033	5.21253	2.79249	0	1.54804
chr16:3314291..3314307,+	p1@uc002cuo.1	0.651033	70.4717	48.5896	0	16.9861
chr16:22448237..22448246,+	p3@LOC641298	0.651033	10.4297	3.98927	0	3.07801
chr15:81316981..81316992,-	p@chr15:81316981..81316992,-	0.651033	11.3477	2.79249	0.246217	2.43823
chr15:101995615..101995619,-	p@chr15:101995615..101995619,-	0.651033	4.86705	0.997318	0.234004	0.786729
[truncated: 413 more rows]

## Sheet: gene_names
AB464084
AB590702
ABHD12
ACSL1
ACSL5
ADAM17
ADAM19
AF026944
AF075088
AK090947
AK091290
AK096732
AK124044
AK125262
AK127852
AK128762
AKAP13
ANKRD12
ANKRD22
ANPEP
ANTXR2
APBB3
APOBEC3A
APOL3
APOL4
APOL6
ARFIP1
ARHGEF10L
ARID5A
ARL5B
ASGR2
ATG3
ATR
B3GNT5
BACH1
BBX
BCL3
BCL6
BRCA2
BTBD19
C14orf43
C16orf7
C18orf8
C19orf38
C1orf38
C3AR1
C5orf39
C5orf41
CA13
CASP1
CASP10
CASP4
CASP5
CAST
CCDC109B
CCRL2
CD109
CD14
CD226
CD300E
CD48
CD53
CD97
CFP
CHIT1
CMPK2
CNDP2
CSF3R
CSGALNACT2
CTSS
CU677804
CU691242
CU691365
CU691854
CUL1
CXCL10
CXCL16
CXCL9
CYP1B1
DAGLA
DDX60L
DENND1B
DIRC2
DSE
DTNB
EAF1
ELF4
EML4
EMR1
EMR2
ENST00000365149
ENST00000366188
ENST00000411956
ENST00000413723
ENST00000418839
ENST00000422459
ENST00000425698
ENST00000450760
ENST00000451485
ENST00000453361
ENST00000456176
ENST00000469418
ENST00000488040
ENST00000509036
ENST00000509185
ENST00000510284
ENST00000511703
ENST00000511921
ENST00000513626
ENST00000519412
ENST00000521953
ENST00000527426
ENST00000532980
ENST00000553914
ENST00000554123
ENST00000559869
ENST00000560199
EPB41L3
EPSTI1
ERICH1
ERLIN1
ETV7
FAM125A
FAM157B
FAM26F
FBXL5
FBXO6
FFAR2
FGFR1OP2
FGR
FLJ36644
FLVCR2
FNDC3A
FPR1
FPR2
FYB
GAS7
GBP1
GBP1P1
GBP2
GBP4
GBP5
GCH1
GIMAP5
GIMAP8
GK
GNG5
GPR33
GPR35
GRINA
GTF2B
HAPLN3
HAVCR2
HCAR3
HCCS
HCG20
HCK
HLX
ICAM1
IFI16
IFI30
IFIT3
IFIT5
IFNAR2
IL10RA
IL15
IL27
IL31RA
IL4R
IL6R
IRF1
IRF2
IRF5
IRF7
IRF8
IRF9
JAK2
KCNJ15
KHNYN
KIAA0247
KMO
KRCC1
KYNU
LACTB
LAP3
LAPTM5
LCP2
LGALS8
LHFPL2
LILRA6
LILRB2
LILRB3
LIMK2
LINC00189
LITAF
LMTK2
LOC257358
LOC641298
LONRF3
LRRC8C
LRRK2
LYN
LYZ
MANBAL
MB21D1
MCTP2
MECP2
MEFV
MESDC1
MGC39372
MIR3945
MLKL
MNDA
MOB1A
MTHFD2
MTHFD2L
MTHFR
MTMR6
MX2
MXD1
MYD88
MYO1G
NAAA
NAMPT
NAMPTL
NCF2
NCOA4
NDST2
NFKB1
NINJ1
NLRC5
NMI
NOD2
NRG1
NSMAF
NUBPL
ODF3B
OLR1
P2RY14
PARP14
PARP9
PATL2
PCGF5
PDE4DIP
PDSS1
PFKFB3
PHF11
PION
PLDN
PLEK
PLEKHF2
PLEKHG2
PLSCR1
PLXDC2
PML
PPCDC
PPIF
PPP1R15B
PRDM1
PRR5L
PSEN1
PSMB8
PSTPIP2
PTAFR
PTPN6
PTPRC
RALGDS
RARA
RARRES3
RASSF3
RASSF5
RBM47
RBM7
RBMS1
RBP7
RCBTB2
RELA
RIT1
RLIM
RNASEL
RNF144B
RNF149
RNF19B
RNF24
RP2
RPS9
RSAD2
RUNX1
SAMD4A
SAMD9
SAMHD1
SAT1
SBNO2
SCARF1
SEC24A
SECTM1
SEMA6B
SEPX1
SERPINA1
SERPINB9
SEZ6
SH2B2
SH3BP2
SIGLEC12
SIPA1L1
SIRPB2
SLC22A4
SLC25A37
SLC31A2
SLC43A3
SLC9A8
SMAP2
SMARCD3
SMCHD1
SMEK1
SNX10
SNX20
SOCS3
SOD2
SP100
SP110
SPI1
SPOPL
SRC
STAT1
STAT2
STK40
STX11
SUMO1P1
TAGAP
TAP1
TERF2IP
TGIF1
TGOLN2
TICAM2
TLR2
TLR4
TLR8
TM2D3
TMEM140
TMEM144
TMEM51
TNFAIP2
TNFRSF14
TNFRSF1A
TNFSF13B
TOR1B
TREM1
TREML4
TRIB1
TRIM22
TRIM25
TRIM38
TRIM69
TRPS1
TSG101
TTLL4
UBAC2
UBE2D1
UBE2D3
UBE2Z
UBQLN2
UBR1
UBXN11
uc001hje.2
uc002cuo.1
uc002fqr.2
uc003fax.1
uc003fua.1
uc003iwy.1
uc003jnb.1
UTRN
VCPIP1
VDR
VRK2
WARS
WAS
WIPF1
WRAP53
XRN1
YTHDC2
ZAR1L
ZCCHC2
ZDHHC18
ZEB2
ZEB2-AS1
ZMIZ1
ZMYND15
ZNF267
ZNF655
ZNF804A
ZNRF2
	uc003iwy.1
	uc003kjy.1
	TMED7-TICAM2
