# Supplementary material for: Analysis of the human monocyte-derived macrophage transcriptome and response to lipopolysaccharide provides new insights into genetic aetiology of inflammatory bowel disease
Source: PLoS Genet. 2017 Mar 6;13(3):e1006641. doi: 10.1371/journal.pgen.1006641 (PMC5358891; doi:10.1371/journal.pgen.1006641)
Supplement: S6 Table — (XLSX) [file pgen.1006641.s008.xlsx]

## Sheet: Sheet1
Gene Name	Pattern of regulation in monocytes and MDM in FANTOM5 data	Key Publication: Mouse knockout and LPS response	Mutant phenotype	Spontaneous colitis or colitis sensitivity
TNFRSF4	Not expressed in monocytes. Induced by LPS in MDM	PMID: 19050285	Decreased sensitivity to LPS
CSF2 (GMCSF)	Induced by LPS in both monocytes and MDM	PMID: 18277945 , PMID: 9233638	Decreased sensitivity to LPS
DGKZ	High in CD14+ monocytes, lower in MDM, repressed by LPS	PMID: 17371930	Decreased sensitivity to LPS
TYK2	High in monocytes, repressed in MDM, induced later by LPS	PMID: 15226272	Decreased sensitivity to LPS
LTB4R	High in CD14+ monocytes, absent in MDM	PMID: 14736790	Decreased sensitivity to LPS
NSMAF	High in CD14+ monocytes, lower in MDM,	PMID: 14985352	Decreased sensitivity to LPS
TIA1	Expressed in monocytes, low in MDM, induced by LPS	PMID: 14769925	Decreased sensitivity to LPS
ITGAL	High in monocytes, low in MDM, ablated by LPS	PMID: 12847222	Decreased sensitivity to LPS
ARF6	Very high in monocytes and MDM, marginally induced by LPS	PMID: 24297182	Decreased sensitivity to LPS
RGS10	Expressed in monocytes and MDM, induced further by LPS	PMID: 24278459	Decreased sensitivity to LPS
ANXA1	High in monocytes, reduced in MDM, moderate induction by LPS	PMID: 24048896	Decreased sensitivity to LPS
IFIT2	Strongly-induced by LPS in monocytes and MDM	PMID: 24014876	Decreased sensitivity to LPS
SYK	Highly-expressed in monocytes and MDM, repressed by LPS	PMID: 23962979	Decreased sensitivity to LPS
CTCF	Transiently strongly repressed by LPS in MDM	PMID: 24013844	Decreased sensitivity to LPS
MSR1	Low in monocytes. Very high in MDM, repressed late by LPS.	PMID: 22627090	Decreased sensitivity to LPS
FAIM3	Absent in monocytes, high in MDM, repressed by LPS	PMID: 23359703	Decreased sensitivity to LPS
DAGLB	High in monocytes, low in MDM, repressed by LPS	PMID: 23103940	Decreased sensitivity to LPS
TNC	Absent in monocytes and MDM, strongly-induced by LPS.	PMID: 23084751	Decreased sensitivity to LPS
GPR84	Strongly-induced by LPS in both monocytes and MDM	PMID: 26063927	Decreased sensitivity to LPS
P2RX7	Strongly-induced by LPS in both monocytes and MDM	PMID: 12055263	Decreased sensitivity to LPS
NFKBIZ	High in monocytes, induced further by LPS. V.low in MDM, strongly induced by LPS	PMID: 15241416	Decreased sensitivity to LPS
AKIRIN2	High in monocytes and MDM. Further induced by LPS	PMID: 25107474	Decreased sensitivity to LPS
TBK1	High in monocytes, low in MDM, induced late by LPS	PMID: 15210743	Decreased sensitivity to LPS
AOAH	High in monocytes, low in MDM, induced late by LPS	PMID: 24344308	Decreased sensitivity to LPS
AHR	High in monocytes, v. low in MDM, induced late by LPS	PMID: 24302727	Decreased sensitivity to LPS
ADAM17	Highly LPS-inducible in monocytes and MDM	PMID: 23639813	Decreased sensitivity to LPS
IL23A	Strongly-induced in monocytes and MDM by LPS	PMID: 24442434	Decreased sensitivity to LPS
RHBDF2	Expressed in monocytes, induced by IFNg, Strongly-induced late by LPS in MDM	PMID: 22246777	Decreased sensitivity to LPS
PCSK3 (furin)	Absent in monocytes, high in MDM, slowly repressed by LPS	PMID: 22384185	Decreased sensitivity to LPS
CAMKK2	High in monocytes, almost absent in MDM	PMID: 22334678	Decreased sensitivity to LPS
LITAF	Expressed in monocytes and MDM, Strongly-induced by LPS	PMID: 22160695	Decreased sensitivity to LPS
FPR2/3	High in CD14+ monocytes. Absent in MDM, induced by LPS	PMID: 25512512	Decreased sensitivity to LPS
FPR1	High in CD14+ monoyctes, v.low in MDM, induced by LPS	PMID: 24956481	Decreased sensitivity to LPS
KCNN4	High in MDM, induced further by LPS	PMID: 25131209	Decreased sensitivity to LPS
CD274 (PD-L1)	Induced by IFNg and LPS in monocytes. Strongly-inducedin MDM by LPS	PMID: 24379123	Decreased sensitivity to LPS
CFB	Induced by LPS in monocytes. Strongly and progressively-induced in MDM by LPS	PMID: 24154627	Decreased sensitivity to LPS
IRAK4	High in monocytes, low in MDM. Repressed further by LPS	PMID: 23695305	Decreased sensitivity to LPS
ARHGAP15	High in CD14+ monocytes. Low in MDM, further repressed by LPS	PMID: 21551229	Decreased sensitivity to LPS
PRAT4A	High in CD14+ monocytes. Low in MDM, repressed further by LPS	PMID: 17998391	Decreased sensitivity to LPS
APOC1	Absent in monocytes. High in MDM	PMID: 16935938	Decreased sensitivity to LPS
TYROBP (DAP12)	V. high in monocytes and MDM	PMID: 16061725, PMID: 15895090	Decreased sensitivity to LPS
PDE4B	Induced by IFNg and LPS in monocytes. Induced progressively by LPS in MDM	PMID: 16034090	Decreased sensitivity to LPS
PTGS2 (COX2)	Expressed in CD14+ monocytes, induced by LPS. Absent in MDM, stronly-induced by LPS	PMID: 12738799	Decreased sensitivity to LPS
STAT4	Induced in both monocytes and MDM by LPS	PMID: 11257135	Decreased sensitivity to LPS
KDM6B (jmjd3)	High in monocytes, induced by LPS and IFNg. Absent in MDM, induced transinetly by LPS	PMID:20729857	Decreased sensitivity to LPS
DHX58 (LGP2)	Highly-inducible in monocytes and MDM by LPS	PMID: 20080593	Decreased sensitivity to LPS
PELI1	Strongly-induced in monocytes and MDM by LPS	PMID:19734906	Decreased sensitivity to LPS
PELI2	High in CD14+ monocytes. Induced by LPS. Absent from MDM	PMID: 22669975	Decreased sensitivity to LPS
XBP1	Induced in both monocytes and MDM by LPS	PMID:20351694	Decreased sensitivity to LPS
HCK	High in monocytes and MDM, induced further by LPS	PMID: 22021612	Decreased sensitivity to LPS
PARP1	Low in monocytes. Elevated in MDM	PMID: 20610652	Decreased sensitivity to LPS
NFKBIZ	Strongly-induced by LPS in both monocytes and MDM	PMID: 15241416	Decreased sensitivity to LPS
TRADD	Expressed in CD14+ monocytes. Low in MDM, v. strongly-induced by LPS	PMID: 18641654	Decreased sensitivity to LPS
NOD2	High in CD14+ monocytes, induced by IFNg. absent in MDM, weakly-induced by LPS	PMID: 14560001	Decreased sensitivity to LPS
MAP3K8 (TPL2)	Very high in monocytes, low in MDM, strongly-induced by LPS	PMID: 15485931 /PMID: 22157885	Decreased sensitivity to LPS	Resistant to colitis
CEBPB	High in monocytes, reduced in MDM, induced by LPS	PMID: 23893854	Decreased sensitivity to LPS
MMP9	V low in monocytes, very high in MDM	PMID: 25490065	Decreased sensitivity to LPS	Resistant to colitis
NLRP12	High in CD14+ monocytes, absent in MDM	PMID: 22094258	Decreased sensitivity to LPS	Susceptible to colitis
CD52	Expressed in monocytes, very highloy-expressed in MDM	PMID: 25087772	Decreased sensitivity to LPS	Resistant to colitis
TRPV2	Low in monocytes, very high in MDM	PMID: 24965783,PMID: 20599720	Decreased sensitivity to LPS	Resistant to colitis
TNFAIP8L2	High-expressed in monocytes and MDM	PMID: 24973456	Decreased sensitivity to LPS	Resistant to colitis
MiR155HG	Very strongly-induced in monocytes and MDM by LPS	PMID: 24891206, PMID: 19699171	Decreased sensitivity to LPS	Resistant to colitis
TNFSF14 (LIGHT)	Absent in monocytes, induced in culture. Expressed in MDM, repressed by LPS		Decreased sensitivity to LPS	Susceptible to colitis
TREM1	High in monocytes, absent in MDM	PMID: 24453980	Decreased sensitivity to LPS
BACH1	High in monocytes. Repressed in MDM, induced transiently by LPS	PMID: 23446334	Decreased sensitivity to LPS	Resistant to colitis
GILZ (TSC22D3)	High in CD16+ monocytes, regulated by IFNg, low in MDM	PMID: 25964494	Increased sensitivity to LPS
SIK3	High in CD14+ monocytes, repressed in MDM and transiently re-induced by LPS	PMID: 25619259	Increased sensitivity to LPS
PP1R15A (GADD34)	High in monocytes, very low in MDM, transiently induced by LPS	PMID: 24534530	Increased sensitivity to LPS
SPP1 (osteopontin)	Absent from monocytes, very highly-expressed in MDM	PMID: 25972484	Increased sensitivity to LPS
ITGAV	Low in MDM. Induced late by LPS	PMID: 25972484	Increased sensitivity to LPS
TNFAIP3 (A20)	Expressed in monocytes, lower in MDM. Massive transient induction by LPS	PMID: 25026958	Increased sensitivity to LPS	Spontaneous colitis
PTPN1 (PTP1B)	High in monocytes and lower in MDM, strongly-induced by LPS	PMID: 24803538	Increased sensitivity to LPS
APPL2	Expressed in MDM, ablated by LPS	PMID: 25328665	Increased sensitivity to LPS
VAV1	High in CD16+ monocytes and MDM. Further induced by LPS	PMID: 24532586	Increased sensitivity to LPS
RICTOR	High in monocytes, repressed in MDM, induced late by LPS	PMID: 24740015	Increased sensitivity to LPS
FOXO1	High in CD16+ monocytes. Absent in MDM	PMID: 25420919	Increased sensitivity to LPS
ARRB2	Very high in monocytes and MDM, down-regulated by LPS	PMID: 25012660	Increased sensitivity to LPS
RPL13A	Widely-expressed. Low in MDM, further reduced by LPS	PMID: 24436370	Increased sensitivity to LPS
SMAD3	High in monocytes, almost absent in MDM	PMID: 24332550	Increased sensitivity to LPS	Sensitive to colitis
CTSB	Expressed in monocytes, massively-induced in MDM	PMID: 25288807	Increased sensitivity to LPS
SPRED2	Induced by LPS in MDM	PMID: 25275324	Increased sensitivity to LPS
TXNIP	High in monocytes, down-regulated in MDM and repressed further by LPS	PMID: 24098117	Increased sensitivity to LPS
USP25	High in monocytes, down-regulated in MDM, strongly-induced by LPS	PMID: 23674823	Increased sensitivity to LPS
GABARAP	High in monocytes and MDM	PMID: 23427251	Increased sensitivity to LPS
TGM2	Low in monocytes, high in MDM,	PMID: 21420434	Increased sensitivity to LPS
SIGIRR	Expressed in monocytes, low in MDM and abolished by LPS	PMID: 21389242	Increased sensitivity to LPS
IL19	Induced by LPS in monocytes, but no expression in MDM	PMID: 19834971	Increased sensitivity to LPS	Increased susceptibility to colitis
CDKN1A (p21, WAF1)	Very high in monocytes. Lower in MDM, strongly-induced transiently by LPS	PMID: 19224635	Increased sensitivity to LPS
SCD1	Absent from monocytes, strongly-expressed in MDM	PMID: 19095997	Increased sensitivity to LPS
TIMP3	Absent from monocytes, highly-expressed in MDM, induced further by LPS	PMID: 15805139	Increased sensitivity to LPS
NUPR1	Not expressed in monocyte, detected in MDM, strongly-induced by LPS	PMID: 12959645	Increased sensitivity to LPS
APOE	Absent in monocytes, massively expressed by MDM	PMID: 10744782	Increased sensitivity to LPS
BIRC3	Strongly-induced by LPS in monocytes and MDM	PMID: 24667612	Increased sensitivity to LPS
NRROS	Highly-expressed in monocytes and MDM	PMID: 24550525	Increased sensitivity to LPS
RAB39A	Low in MDM, highly-induced by LPS	PMID: 24349490	Increased sensitivity to LPS
NR1D2	High in monocytes, very low in MDM, ablated by LPS	PMID: 24307731	Increased sensitivity to LPS
ZC3H12A	Strongly-induced by LPS in monocytes and MDM	PMID: 24163394	Increased sensitivity to LPS
IFI27 (ISG12)	Strongly-induced by LPS late in MDM	PMID: 23747037	Increased sensitivity to LPS
ABCA1	Low in monocytes, high in MDM and further induced by LPS	PMID: 22955730	Increased sensitivity to LPS
STEAP4	Expressed in monocytes, induced by IFNg, absent in MDM	PMID: 22704678	Increased sensitivity to LPS
CLIC4	Strongly-induced by LPS in monocytes and MDM	PMID: 22474389	Increased sensitivity to LPS
ATF3	Induced in monocytes by LPS, expressed in MDM, strongly-induced by LPS	PMID: 16688168	Increased sensitivity to LPS
NR4A1 (NUR77)	Expressed in monocytes, ablated in MDM, transiently induced by LPS	PMID: 25822914	Increased sensitivity to LPS
CYLD	High in monocytes, repressed in MDM	PMID: 25493017	Increased sensitivity to LPS
TREM2	Low in monocytes, highly-expressed by MDM, repressed by LPS	PMID: 25477281	Increased sensitivity to LPS
P2RX1	High in Cd16+ monocytes. Absent in MDM	PMID: 25480563	Increased sensitivity to LPS
SERPINB2 (PAI2)	Massively-induced in monocytes by LPS, induced late in MDM	PMID: 24043792	Increased sensitivity to LPS
STK11	High in monocytes, low in MDM and repressed further by LPS	PMID: 25451940	Increased sensitivity to LPS
SIRT1	High in monocytes, very low in MDM	PMID: 23770291	Increased sensitivity to LPS
PARP14	Expressed in monocytes, very low in MDM, Strongly-induced in both by LPS	PMID: 25293769	Increased sensitivity to LPS
SIGLEC3	High in monocytes, lower in MDM	PMID: 19933851	Increased sensitivity to LPS
IER3	Massively-induced in both monocytes and MDM by LPS	PMID: 24945926	Increased sensitivity to LPS
CCR2	High in monocytes, abolished in MDM	PMID: 24639350	Increased sensitivity to LPS
TMEM173 (STING)	High in CD14+ monocytes, almost absent in MDM, induced late by LPS	PMID: 24600004	Increased sensitivity to LPS
MMP7	V. low in monocytes, increased in MDM, further strongly induced by LPS	PMID: 24129163	Increased sensitivity to LPS	Susceptible to colitis
LYN	High in monocytes, repressed in MDM, strongly induced by LPS	PMID: 24045577	Increased sensitivity to LPS	Susceptible to colitis
CD9	Low in monocytes, high in MDM and repressed late by LPS	PMID: 24040034	Increased sensitivity to LPS
SERPINA1	High in monocytes, low in MDM, induced late by LPS	PMID: 23975926	Increased sensitivity to LPS
NR3C1	High in monocytes, induced further by LPS, low in MDM, induced late by LPS	PMID: 23950223	Increased sensitivity to LPS
PTPN6 (SHP1)	High in monocytes, reduced in MDM, and repressed further by LPS	PMID: 23904162	Increased sensitivity to LPS
CBLB	Low in monocytes, increased in MDM, tranisently repressed by LPS	PMID: 17618294	Increased sensitivity to LPS
STAT2	High in monocytes, induced by IFNg and LPS, lower in MDM, strongly-induced by LPS	PMID: 23653476	Increased sensitivity to LPS
NFIL3	High in CD14+ monocytes, absent in MDM, induced by LPS	PMID: 24442434	Increased sensitivity to LPS	Spontaneous colitis
SOCS3	High in CD14+ monocytes, absent in MDM, strongly-induced by LPS	PMID: 23585399	Increased sensitivity to LPS
SOCS1	High in CD14+ monocytes, absent in MDM, induced by LPS	PMID:12433365	Increased sensitivity to LPS
HAVCR2 (TIM3)	Low in monocytes, induced by IFNg. High in MDM repressed by LPS	PMID: 23365080	Increased sensitivity to LPS
DUSP5	Expressed in monocytes, induced by IFNg and LPS. Absent in monocytes, strongly-induced by LPS	PMID: 22307906	Increased sensitivity to LPS
CCRN4L (nocturnin)	Expressed in monocytes, induced by LPS and IFNg. Absent in MDM, strongly-induced by LPS	PMID: 22073225	Increased sensitivity to LPS
DUSP3	High in CD14+ monocytes, induced by IFNg. High in MDM	PMID: 25876765	Increased sensitivity to LPS
DDAH2	Expressed in monocytes, reduced in MDM, repressed by LPS	PMID: 25857313	Increased sensitivity to LPS
ENTPD1 (CD39)	High in CD14+ monocytes, low in MDM, repressed by LPS	PMID: 25318479	Increased sensitivity to LPS
HAMP (hepcidin)	Absent in monocytes, expressed in MDM, strongly induced progressively by LPS	PMID: 25264597	Increased sensitivity to LPS
IL27	Absent in monocytes, weakly-induced by LPS. Strongly induced in MDM by LPS	PMID: 25074706	Increased sensitivity to LPS
EBI3	Absent in monocytes and MDM, Strongly and progressively-induced by LPS in MDM	PMID: 22491257	Increased sensitivity to LPS
ARRB2	V high in monocytes, repressed by LPS. High in MDM	PMID: 25012660	Increased sensitivity to LPS	Resistant to colitis
GIT2	High in monocytes, reduced in MDM, repressed further by LPS	PMID: 24879442	Increased sensitivity to LPS	Susceptible to colitis
CXCL10	Induced in monocytes by IFNg. Strongly-induced in MDM by LPS	PMID: 24890566	Increased sensitivity to LPS
PDCD1LG2	Induced in monocytes by IFNg. Strongly-induced in MDM by LPS	PMID: 24379123	Increased sensitivity to LPS	Susceptible to colitis
ZC3H12A	Strongly-induced by LPS in monocytes and MDM	PMID: 23422584	Increased sensitivity to LPS
LSGAL3	Low in monocytes. V. highly-expressed in MDM. Repressed by LPS.	PMID: 18684969	Increased sensitivity to LPS
S100A9	V. high in CD14+ monocytes, low in MDM	PMID: 23133376	Increased sensitivity to LPS
MFGE8	Absent in monocytes. Induced progressively in MDM by LPS	PMID: 19109191	Increased sensitivity to LPS
SERPING1	Induced in monoyctes by IFNg. Absent in MDM, induced prorgessively by LPS	PMID: 17785834	Increased sensitivity to LPS
ADORA2A	Induced in monocytes, but not in MDM, by LPS	PMID: 17525287	Increased sensitivity to LPS
USP18 (UBP43)	Induced weakly in monoycte, very strongly in MDM by LPS	PMID: 16002682	Increased sensitivity to LPS
TRIB1	High in CD14+ monocytes, strongly-induced by IFNg. Low in MDM	PMID:24003916	Increased sensitivity to LPS
GPNMB	Absent in monocytes, very highly-expressed in MDM, repressed by LPS	PMID:17475886	Increased sensitivity to LPS
INPP5D (SHIP1)	High in monocytes, repressed by LPS. Low in MDM	PMID:24598798	Increased sensitivity to LPS	Spontaneous colitis
PRDM1	High in monocytes. Absent in MDM, rapidly, transiently-induced by LPS	PMID:24477914	Increased sensitivity to LPS
IKZF1	Induced by LPS in monocytes and MDM	PMID:18818879	Increased sensitivity to LPS
GPR109A	Strongly-induced in monocytes by LPS. Induced transiently by LPS in MDM	PMID:24412617	Increased sensitivity to LPS	Susceptible to colitis
GPR183	Expressed in monocytes and MDM. Induced strongly in MDM by LPS	PMID:24386204	Increased sensitivity to LPS
KLF4	High in monocytes, absent in MDM, induced transiently by LPS	PMID:21670502	Increased sensitivity to LPS
KLF6	High in monocytes, low in MDM, strongly-induced by LPS	PMID:24385430	Increased sensitivity to LPS
SRC	High in monocytes and MDM, induced further by LPS	PMID: 23904162	Increased sensitivity to LPS
PARP14	Strongly induced in monocytes by IFNg and LPS. Progressively-induced in MDM by LPS	PMID: 25293769	Increased sensitivity to LPS	Susceptible to colitis
PARP10	Expressed in monocytes, repressed by LPS. Absent in MDM, Very strongly induced by LPS	PMID: 23575687	Increased sensitivity to LPS
MAF	Induced in MDM by IFNg. Expressed in MDM, progressively repressed by LPS	PMID: 24982420	Increased sensitivity to LPS
BCL2L1 (BCL-XL)	Low in monocytes. Induced by LPS in MDM	PMID: 10946304	Increased sensitivity to LPS
DDIT3 (CHOP)	High in monocytes, low in MDM, further repressed by LPS	PMID: 26134251	Increased sensitivity to LPS
BCL3	High in monocytes, low in MDM, repressed transiently by LPS	PMID: 15465827/PMID: 15749903	Increased sensitivity to LPS
STAT3	Expressed in monocytes, induced by IFNg. Low in MDM, strongly-induced by LPS	PMID: 20042677	Increased sensitivity to LPS	Spontaneous colitis
IL10RA	High in monocytes, low in MDM, strongly induced by LPS	PMID: 24507158	Increased sensitivity to LPS	Spontaneous colitis (also mutated in early onset IBD)
CMKLR1	High in monocytes, low in MDM, induced by LPS	PMID: 26265756	Increased sensitivity to LPS	Associated with colitis
TNFAIP8	Strongly-induced by LPS in monocytes and MDM	PMID: 25948814, PMID: 18455983	Increased sensitivity to LPS	Susceptible to colitis
CD83	Expressed in monocytes, induced by IFNg and LPS. Strongly-induced in MDM by LPS	PMID: 25204675	Increased sensitivity to LPS	Susceptible to colitis
PLAUR	Expressed in monocytes, induced by LPS. High in MDM, further induced by LPS	PMID: 24848264	Increased sensitivity to LPS	Susceptible to colitis
UNC5B	Low in monocytes. High in MDM, repressed by LPS	PMID: 24720832	Increased sensitivity to LPS	Susceptible to colitis
GPR43 (FFAR2)	High-inducible in monocytes, induced late in MDM by LPS	PMID: 24141712	Increased sensitivity to LPS	Susceptible to colitis
TRPM2	Expressed in monocytes, higher in MDM, repressed transiently by LPS	PMID: 24781495	Increased sensitivity to LPS/sepsis
CD39	High in CD14+ monocytes, repressed in MDM, induced late by LPS	PMID: 23908469	Increased sensitivity to LPS/sepsis
SCARB1	Absent in monocytes. Strongly and progressilvey-induced in MDM by LPS	PMID: 19491399	Increased sensitivity to LPS/sepsis
PRKAA1/PRKAB1	High in monocytes, lower in MDM, induced late by LPS	PMID: 25512602	Increased sensitivty to LPS
SESN2	Highly-inducible in monocytes. Induced later in MDM	PMID: 25637945	Reduced sensitivity to LPS
ADAM10	High in monocytes and MDM. Rapidly repressed by LPS	PMID: 25659879	Reduced sensitivity to LPS
ILK	Induced late in MDM by LPS	PMID: 25100717	Reduced sensitivity to LPS
CASP4	High in monocytes, low in MDM, induced by LPS	PMID: 24879791	Reduced sensitivity to LPS
RBCK1	Induced in MDM by LPS	PMID: 24958845	Reduced sensitivity to LPS
GBPAR1	Very high in monocytes, absent in MDM, late induction by LPS	PMID: 25411721	Reduced sensitivity to LPS
CASP1	High in monocytes, low in MDM, induced by LPS	PMID: 9841556	Reduced sensitivity to LPS in brain
PTPN2	High in monocytes, very low in MDM, strongly-induced by LPS	PMID: 14726372	Spontaneous severe inflammation
ANPEP (CD13)	High in CD14++ monocytes, induced in culture. Low in MDM, induced late by LPS	PMID: 25801433	Increased sensitivity to LPS
PRAT4A	High in monocytes, reduced in MDM and repressed further by LPS	PMID: 17998391	Decreased sensitivity to LPS
ABCA1	Expressed in monocytes. Induced in culture. Further induced in MDM, and by LPS	PMID: 25910759	Reduced sensitivity to LPS
PLCG2	High in monocytes and MDM	PMID: 22158869	Reduced sensitivity to LPS
CFLAR	Expressed in monocytes and MDM, strongly-induced by LPS	PMID: 26238491	Reduced sensitivity to LPS
RP105	Expressed in monocytes and MDM, rapidly ablated by LPS	PMID: 15852007	Increased sensitivity to LPS
